# Supplementary material for: The eutherian-specific histone H3.4 promotes germ cell development and reproductive fitness
Source: Nat Commun. 2026 Jun 5;17:7212. doi: 10.1038/s41467-026-73954-9 (PMC13396413; doi:10.1038/s41467-026-73954-9)
Supplement: Supplementary file 5 — Supplementary Data 2 [file 41467_2026_73954_MOESM5_ESM.xlsx]

## Sheet: Supplementary Data 2
Species	Ensembl identifier	Number of transcripts	Transcript	ExonCount	RefSeq	Coordinates	Strand	Symbol	Symbol_DB	Protein	Used in Fig. S4, S5c, S5d.	Target %id	Query %id	Comment
Human	ENSG00000275714	1	ENST00000613854	1	NM_003529.3	chr6:26020451-26020958	1	H3C1	H3C1	H3.1	TRUE			Source: Seal at al., 2022
Human	ENSG00000286522	1	ENST00000621411	1	NM_003537.4	chr6:26031589-26032099	-1	H3C2	H3C2	H3.1	TRUE			Source: Seal at al., 2022
Human	ENSG00000287080	1	ENST00000612966	1	NM_003531.3	chr6:26045384-26045869	1	H3C3	H3C3	H3.1	TRUE			Source: Seal at al., 2022
Human	ENSG00000197409	1	ENST00000356476	1	NM_001376937.1	chr6:26196784-26197286	-1	H3C4	H3C4	H3.1	TRUE			Source: Seal at al., 2022
Human	ENSG00000274750	2	ENST00000614911	1	NM_003532.3	chr6:26225135-26225616	1	H3C6	H3C6	H3.1	TRUE			Source: Seal at al., 2022
Human	ENSG00000277775	1	ENST00000618052	1	NM_021018.3	chr6:26250142-26250635	-1	H3C7	H3C7	H3.1	TRUE			Source: Seal at al., 2022
Human	ENSG00000273983	1	ENST00000614378	1	NM_003534.3	chr6:26270918-26271413	-1	H3C8	H3C8	H3.1	TRUE			Source: Seal at al., 2022
Human	ENSG00000278828	2	ENST00000685041	1	NM_003536.3	chr6:27810051-27810536	1	H3C10	H3C10	H3.1	TRUE			Source: Seal at al., 2022
Human	ENSG00000275379	1	ENST00000616365	1	NM_003533.3	chr6:27871845-27872346	-1	H3C11	H3C11	H3.1	TRUE			Source: Seal at al., 2022
Human	ENSG00000197153	2	ENST00000359303	1	NM_003535.3	chr6:27890315-27890826	-1	H3C12	H3C12	H3.1	TRUE			Source: Seal at al., 2022
Human	ENSG00000203852	1	ENST00000403683	1	NM_001005464.3	chr1:149852608-149853125	1	H3C15	H3C15	H3.2	TRUE			Source: Seal at al., 2022
Human	ENSG00000203811	1	ENST00000369158	1	NM_021059.3	chr1:149840687-149841208	-1	H3C14	H3C14	H3.2	TRUE			Source: Seal at al., 2022
Human	ENSG00000183598	1	ENST00000331491	1	NM_001123375.3	chr1:149813225-149813693	-1	H3C13	H3C13	H3.2	TRUE			Source: Seal at al., 2022
Human	ENSG00000168148	1	ENST00000366696	1	NM_003493.3	chr1:228424845-228425360	-1	H3-4	H3-4	H3.4	TRUE			Source: Seal at al., 2022
Human	ENSG00000163041	10	ENST00000366815	4	NM_001379043.1	chr1:226061851-226071523	1	H3-3A	H3-3A	H3.3	TRUE			Source: Seal at al., 2022
Human	ENSG00000132475	13	ENST00000254810	4	NM_005324.5	chr17:75776434-75779779	-1	H3-3B	H3-3B	H3.3	TRUE			Source: Seal at al., 2022
Human	ENSG00000188375	1	ENST00000340398	1	NM_001013699.3	chr12:31791185-31792298	-1	H3-5	H3-5	H3.5	FALSE			Source: Seal at al., 2022
Mouse	ENSMUSG00000069265	1	ENSMUST00000091701	1	NM_013550.5	chr13:23945836-23946369	-1	H3c1	H3c1	H3.1	TRUE			Source: Seal at al., 2022
Mouse	ENSMUSG00000069267	1	ENSMUST00000091703	1	NM_178203.3	chr13:23936250-23936869	1	H3c2	H3c2	H3.2	TRUE			Source: Seal at al., 2022
Mouse	ENSMUSG00000069310	1	ENSMUST00000091752	1	NM_175653.2	chr13:23928956-23929585	-1	H3c3	H3c3	H3.2	TRUE			Source: Seal at al., 2022
Mouse	ENSMUSG00000099583	1	ENSMUST00000105105	1	NM_178204.2	chr13:23759937-23761185	1	H3c4	H3c4	H3.2	TRUE			Source: Seal at al., 2022
Mouse	ENSMUSG00000069273	1	ENSMUST00000105107	1	NM_178205.3	chr13:23745708-23746543	-1	H3c6	H3c6	H3.2	TRUE			Source: Seal at al., 2022
Mouse	ENSMUSG00000100210	1	ENSMUST00000075558	1	NM_013548.4	chr13:23728222-23729482	1	H3c7	H3c7	H3.2	TRUE			Source: Seal at al., 2022
Mouse	ENSMUSG00000099517	1	ENSMUST00000080859	1	NM_145073.2	chr13:23719592-23720121	1	H3c8	H3c8	H3.1	TRUE			Source: Seal at al., 2022
Mouse	ENSMUSG00000101355	1	ENSMUST00000188775	1	NM_178206.2	chr13:21901829-21902239	1	H3c10	H3c10	H3.1	TRUE			Source: Seal at al., 2022
Mouse	ENSMUSG00000101972	1	ENSMUST00000189457	1	NM_178207.2	chr13:21967130-21967540	-1	H3c11	H3c11	H3.1	TRUE			Source: Seal at al., 2022
Mouse	ENSMUSG00000074403	1	ENSMUST00000098843	1	NM_178215.2	chr3:96175970-96176457	1	H3c13	H3c13	H3.2	TRUE			Source: Seal at al., 2022
Mouse	ENSMUSG00000093769	2	ENSMUST00000176059	1	NM_178216.3	chr3:96154001-96155820	1	H3c14	H3c14	H3.2	TRUE			Source: Seal at al., 2022
Mouse	ENSMUSG00000081058	1	ENSMUST00000167403	1	NM_054045.5	chr3:96145424-96146443	-1	H3c15	H3c15	H3.2	TRUE			Source: Seal at al., 2022
Mouse	ENSMUSG00000060743	7	ENSMUST00000161308	4	NM_008210.6	chr1:180628397-180641197	-1	H3f3a	H3f3a	H3.3	TRUE			Source: Seal at al., 2022
Mouse	ENSMUSG00000016559	4	ENSMUST00000016703	4	NM_008211.3	chr11:115912787-115915330	-1	H3f3b	H3f3b	H3.3	TRUE			Source: Seal at al., 2022
Mouse	ENSMUSG00000080152	1	ENSMUST00000122447	1	NM_001318003.2	chr11:58852599-58853364	1	H3f4	H3f4	H3.4	TRUE			Source: Seal at al., 2022
Elephant	ENSLAFG00000031137	1	ENSLAFT00000025316	1	-	chrscaffold_110:2146493-2146903	1	-	ENSLAFG00000031137	H3.4	TRUE	1	1
Elephant	ENSLAFG00000020873	2	ENSLAFT00000036030	6	-	chrscaffold_20:40231117-40236008	1	CENPA	ENSLAFG00000020873	CENP-A	FALSE	0.4236	0.4485
Elephant	ENSLAFG00000015817	1	ENSLAFT00000015815	3	-	chrscaffold_39:19192944-19193352	1	-	ENSLAFG00000015817	-	FALSE	0.7442	0.7059	Too divergent
Elephant	ENSLAFG00000002511	1	ENSLAFT00000002509	1	-	chrscaffold_3:53979077-53979487	1	-	ENSLAFG00000002511	-	FALSE	0.75	0.75	Too divergent
Elephant	ENSLAFG00000021624	1	ENSLAFT00000021391	3	-	chrscaffold_16:48076038-48084253	-1	-	ENSLAFG00000021624	H3.3	TRUE	0.9412	0.9412
Elephant	ENSLAFG00000008083	1	ENSLAFT00000008082	3	-	chrscaffold_49:6768557-6769180	1	-	ENSLAFG00000008083	H3.3	TRUE	0.9412	0.9412
Elephant	ENSLAFG00000025802	1	ENSLAFT00000033303	1	-	chrscaffold_11:42465397-42465807	1	-	ENSLAFG00000025802	H3.2	TRUE	0.9632	0.9632
Elephant	ENSLAFG00000029983	1	ENSLAFT00000026532	1	-	chrscaffold_11:42449531-42449941	-1	-	ENSLAFG00000029983	H3.2	TRUE	0.9632	0.9632
Elephant	ENSLAFG00000031211	1	ENSLAFT00000035228	1	-	chrscaffold_44:279650-280060	1	-	ENSLAFG00000031211	H3.1	TRUE	0.9706	0.9706
Elephant	ENSLAFG00000030295	1	ENSLAFT00000031192	1	-	chrscaffold_44:540292-540702	1	-	ENSLAFG00000030295	H3.1	TRUE	0.9706	0.9706
Elephant	ENSLAFG00000027621	1	ENSLAFT00000037053	1	-	chrscaffold_108:2004501-2004911	1	-	ENSLAFG00000027621	H3.1	TRUE	0.9706	0.9706
Elephant	ENSLAFG00000032606	1	ENSLAFT00000027672	1	-	chrscaffold_108:2012658-2013068	1	-	ENSLAFG00000032606	H3.1	TRUE	0.9706	0.9706
Elephant	ENSLAFG00000032452	1	ENSLAFT00000035081	1	-	chrscaffold_108:2070453-2070863	-1	-	ENSLAFG00000032452	H3.1	TRUE	0.9706	0.9706
Elephant	ENSLAFG00000030794	1	ENSLAFT00000011221	1	-	chrscaffold_44:554136-554546	-1	-	ENSLAFG00000030794	H3.1	TRUE	0.9706	0.9706
Elephant	ENSLAFG00000030849	1	ENSLAFT00000027602	1	-	chrscaffold_44:320722-321132	-1	-	ENSLAFG00000030849	H3.1	TRUE	0.9706	0.9706
Elephant	ENSLAFG00000031484	1	ENSLAFT00000028247	1	-	chrscaffold_44:518482-518892	-1	-	ENSLAFG00000031484	H3.1	TRUE	0.9706	0.9706
Cow	ENSBTAG00000065768	1	ENSBTAT00000064533	1	-	chr7:2590692-2591472	1	H3-4	ENSBTAG00000065768	H3.4	TRUE	1	1
Cow	ENSBTAG00000053466	1	ENSBTAT00000078487	2	-	chr4:20756719-20757134	1	-	ENSBTAG00000053466	-	FALSE	0.4364	0.3529	Too divergent
Cow	ENSBTAG00000017396	1	ENSBTAT00000049496	2	-	chr10:296293-297101	1	-	ENSBTAG00000017396	-	FALSE	0.2793	0.3676	Too divergent
Cow	ENSBTAG00000060562	1	ENSBTAT00000097758	2	-	chr8:74835161-74835554	1	-	ENSBTAG00000060562	-	FALSE	0.6146	0.4338	Too divergent
Cow	ENSBTAG00000058326	5	ENSBTAG00000058326	4	-	-	-	-	ENSBTAG00000058326	-	FALSE	0.3333	0.4412	Too divergent
Cow	ENSBTAG00000035013	1	ENSBTAT00000049493	2	-	chr27:4285047-4286052	1	-	ENSBTAG00000035013	-	FALSE	0.4672	0.4706	Too divergent
Cow	ENSBTAG00000023938	1	ENSBTAT00000032931	5	NM_001205380.1	chr11:72792306-72798612	-1	CENPA	ENSBTAG00000023938	CENP-A	FALSE	0.4638	0.4706	Too divergent
Cow	ENSBTAG00000011508	1	ENSBTAT00000015294	2	NM_001076191.2	chr16:30668107-30671708	1	H3-3D	ENSBTAG00000011508	H3.3	FALSE	0.5882	0.5882	Too divergent
Cow	ENSBTAG00000065619	1	ENSBTAT00000108089	2	-	chr23:31907552-31914844	-1	H3C6	ENSBTAG00000065619	H3.1	TRUE	0.8382	0.8382
Cow	ENSBTAG00000063602	1	ENSBTAT00000100726	1	NM_001374530.1	chr23:31882681-31883164	-1	H3C6	ENSBTAG00000063602	H3.1	TRUE	0.8382	0.8382
Cow	ENSBTAG00000055948	1	ENSBTAT00000094340	2	-	chr23:31713567-31770758	1	H3C6	ENSBTAG00000055948	H3.1	TRUE	0.8382	0.8382
Cow	ENSBTAG00000067833	2	ENSBTAT00000063347	3	-	chr4:29981497-30030223	1	-	ENSBTAG00000067833	H3.3	TRUE	0.8456	0.8456
Cow	ENSBTAG00000059499	1	ENSBTAT00000010518	2	-	chr6:102152298-102152941	-1	-	ENSBTAG00000059499	H3.3	TRUE	0.9302	0.8824
Cow	ENSBTAG00000047659	1	ENSBTAT00000080694	1	-	chr11:2422532-2423522	1	-	ENSBTAG00000047659	H3.3	TRUE	0.8897	0.8897
Cow	ENSBTAG00000053097	1	ENSBTAT00000069493	4	-	chr7:4878614-4879670	-1	-	ENSBTAG00000053097	H3.3	TRUE	0.9191	0.9191
Cow	ENSBTAG00000066419	3	ENSBTAT00000125823	1	-	chr7:20022194-20023077	-1	-	ENSBTAG00000066419	H3.3	TRUE	0.9191	0.9191
Cow	ENSBTAG00000024909	2	ENSBTAT00000034695	4	-	chr19:55821418-55823783	1	H3-3B	ENSBTAG00000024909	H3.3	TRUE	0.9338	0.9338
Cow	ENSBTAG00000024561	1	ENSBTAT00000034186	4	NM_001014389.2	chr16:29079663-29087860	1	H3-3A	ENSBTAG00000024561	H3.3	TRUE	0.9338	0.9338
Cow	ENSBTAG00000024003	1	ENSBTAT00000033058	1	NM_001166569.1	chr2:88751579-88751992	1	H3C13	ENSBTAG00000024003	H3.2	TRUE	0.9559	0.9559
Cow	ENSBTAG00000057526	1	ENSBTAT00000071853	3	-	chr3:20744408-20760817	1	-	ENSBTAG00000057526	H3.2	TRUE	0.9632	0.9632
Lemur	ENSMICG00000045112	1	ENSMICT00000058619	1	-	chr13:84713370-84713780	-1	H3-4	ENSMICG00000045112	H3.4	TRUE	1	1
Lemur	ENSMICG00000010469	1	ENSMICT00000010461	3	-	chr7:55311440-55311855	-1	-	ENSMICG00000010469	-	FALSE	0.5648	0.4485	Too divergent
Lemur	ENSMICG00000034107	2	ENSMICT00000060970	5	-	chr8:135846769-135856214	-1	CENPA	ENSMICG00000034107	CENP-A	FALSE	0.4526	0.4559
Lemur	ENSMICG00000044151	1	ENSMICT00000068988	4	-	chr17:38857754-38865889	1	H3-3A	ENSMICG00000044151	H3.3	TRUE	0.9559	0.9559
Lemur	ENSMICG00000041607	1	ENSMICT00000061420	4	-	chr16:6410237-6413871	1	-	ENSMICG00000041607	H3.3	TRUE	0.9559	0.9559
Lemur	ENSMICG00000045632	1	ENSMICT00000068716	1	-	chr2:109335479-109335889	1	-	ENSMICG00000045632	H3.2	TRUE	0.9853	0.9853
Lemur	ENSMICG00000041642	1	ENSMICT00000059725	1	-	chr14:41127180-41127590	1	-	ENSMICG00000041642	H3.1	TRUE	0.9926	0.9926
Lemur	ENSMICG00000045824	1	ENSMICT00000066684	1	-	chr14:22919270-22919680	1	-	ENSMICG00000045824	H3.1	TRUE	0.9926	0.9926
Lemur	ENSMICG00000042791	1	ENSMICT00000061584	1	-	chr14:40931308-40931718	1	-	ENSMICG00000042791	H3.1	TRUE	0.9926	0.9926
Lemur	ENSMICG00000042164	1	ENSMICT00000061520	1	-	chr14:40942514-40942924	-1	-	ENSMICG00000042164	H3.1	TRUE	0.9926	0.9926
Lemur	ENSMICG00000046952	1	ENSMICT00000059955	1	-	chr14:40959031-40959441	1	-	ENSMICG00000046952	H3.1	TRUE	0.9926	0.9926
Lemur	ENSMICG00000047469	1	ENSMICT00000070529	1	-	chr14:41097626-41098036	-1	-	ENSMICG00000047469	H3.1	TRUE	0.9926	0.9926
Lemur	ENSMICG00000048044	1	ENSMICT00000059101	1	-	chr14:41151330-41151740	-1	-	ENSMICG00000048044	H3.1	TRUE	0.9926	0.9926
Lemur	ENSMICG00000042126	1	ENSMICT00000067816	1	-	chr14:41164686-41165096	-1	-	ENSMICG00000042126	H3.1	TRUE	0.9926	0.9926
Lemur	ENSMICG00000043106	1	ENSMICT00000068695	1	-	chr14:22982077-22982487	-1	-	ENSMICG00000043106	H3.1	TRUE	0.9926	0.9926
Lemur	ENSMICG00000046406	1	ENSMICT00000061355	1	-	chr14:22993544-22993954	-1	-	ENSMICG00000046406	H3.1	TRUE	0.9926	0.9926
Rabbit	GL019066:41411:41821:1	1	-	1	-	chrGL019066:41411:41821	1	-	GL019066:41411:41821:1	H3.4	TRUE	-	-	TBLASTN search; Stop codon included
Rabbit	ENSOCUG00000025659	1	ENSOCUT00000023040	1	-	chrGL018747:666801-667211	1	-	ENSOCUG00000025659	H3.1	TRUE	100	100
Rabbit	ENSOCUG00000026061	1	ENSOCUT00000027066	1	-	chr12:11021614-11022024	1	-	ENSOCUG00000026061	H3.1	TRUE	100	100
Rabbit	ENSOCUG00000026717	1	ENSOCUT00000021182	1	-	chr12:11031562-11031972	-1	-	ENSOCUG00000026717	H3.1	TRUE	100	100
Rabbit	ENSOCUG00000027407	1	ENSOCUT00000031205	2	-	chr12:10796618-10806731	1	-	ENSOCUG00000027407	-	FALSE	85.53	100	Too long sequence
Rabbit	ENSOCUG00000027145	1	ENSOCUT00000026976	1	-	chrGL018747:661136-661546	1	-	ENSOCUG00000027145	H3.1	TRUE	100	100
Rabbit	ENSOCUG00000022410	1	ENSOCUT00000026731	1	-	chr12:10851269-10851679	1	-	ENSOCUG00000022410	H3.1	TRUE	100	100
Rabbit	ENSOCUG00000027315	1	ENSOCUT00000027637	1	-	chr13:42169409-42169819	1	-	ENSOCUG00000027315	H3.2	TRUE	99.26	99.26
Rabbit	ENSOCUG00000023811	1	ENSOCUT00000027024	1	-	chr13:42188651-42189061	1	-	ENSOCUG00000023811	H3.2	TRUE	99.26	99.26
Rabbit	ENSOCUG00000027587	1	ENSOCUT00000024180	1	-	chr7:59502334-59502744	1	-	ENSOCUG00000027587	H3.3	TRUE	94.85	94.85
Rabbit	ENSOCUG00000014989	1	ENSOCUT00000014984	4	-	chrGL018845:40718-42045	1	-	ENSOCUG00000014989	H3.3	TRUE	94.85	94.85
Rabbit	ENSOCUG00000022524	1	ENSOCUT00000030675	1	-	chrGL018747:1709054-1709464	1	-	ENSOCUG00000022524	H3.1	FALSE	94.12	94.12	Too divergent
Rabbit	ENSOCUG00000013968	1	ENSOCUT00000013962	1	-	chr16:60020360-60020770	1	-	ENSOCUG00000013968	H3.3	TRUE	92.65	92.65
Rabbit	ENSOCUG00000024863	1	ENSOCUT00000012807	1	-	chr13:72953808-72954218	1	-	ENSOCUG00000024863	H3.3	FALSE	91.18	91.18	CORRUPTED START CODON
Rabbit	ENSOCUG00000026507	1	ENSOCUT00000029084	1	-	chr12:10829412-10829822	-1	-	ENSOCUG00000026507	H3.1	TRUE	86.03	86.03
Rabbit	ENSOCUG00000012678	1	ENSOCUT00000012670	3	-	chr17:65127649-65128135	-1	-	ENSOCUG00000012678	-	FALSE	86.21	73.53	Too divergent
Rabbit	ENSOCUG00000024644	4	ENSOCUT00000062723	3	-	chr16:47977964-47986905	1	-	ENSOCUG00000024644	-	FALSE	64.58	68.38	Too divergent
Rabbit	ENSOCUG00000023564	1	ENSOCUT00000031416	2	-	chr13:42157271-42157975	-1	-	ENSOCUG00000023564	-	FALSE	75.65	63.97	Too divergent
Rabbit	ENSOCUG00000005772	1	ENSOCUT00000005768	3	-	chrX:78829119-78830427	1	-	ENSOCUG00000005772	-	FALSE	78.05	47.06	Too divergent
Camel	ENSCDRG00005006553	1	ENSCDRT00005010227	1	-	chr3:593334-593741	1	H3-4	ENSCDRG00005006553	H3.4	TRUE	1	1
Camel	ENSCDRG00005005518	1	ENSCDRT00005008572	4	-	chr16:5141415-5143275	1	H3-5	ENSCDRG00005005518	H3.3	TRUE	0.8382	0.8382	Annotated as H3-5
Camel	ENSCDRG00005003751	1	ENSCDRT00005005837	3	-	chr23:17390263-17396681	1		ENSCDRG00005003751	H3.3	TRUE	0.8382	0.8382
Camel	ENSCDRG00005004880	1	ENSCDRT00005007602	1	-	chr20:17644851-17645258	1		ENSCDRG00005004880	-	FALSE	0.837	0.8309	Too divergent
Camel	ENSCDRG00005015297	1	ENSCDRT00005024251	1	-	chr21:4482098-4482508	-1		ENSCDRG00005015297	H3.2	TRUE	0.8676	0.8676
Camel	ENSCDRG00005003653	1	ENSCDRT00005005694	2	-	chr21:29577955-29578629	-1		ENSCDRG00005003653	-	FALSE	0.5328	0.5368	Too divergent
Camel	ENSCDRG00005015313	1	ENSCDRT00005024294	1	-	chr21:4505476-4505886	-1		ENSCDRG00005015313	H3.2	TRUE	0.8676	0.8676
Camel	ENSCDRG00005013201	2	ENSCDRT00005020950	5	-	chr15:19111186-19118446	1	CENPA	ENSCDRG00005013201	CENPA	FALSE	0.4672	0.4706
Camel	ENSCDRG00005008414	1	ENSCDRT00005013163	2	-	chr4:12107097-12107535	1		ENSCDRG00005008414	-	FALSE	0.5088	0.4265	Too divergent
Camel	ENSCDRG00005004830	1	ENSCDRT00005007523	1	-	chr20:17627941-17628351	-1		ENSCDRG00005004830	H3.1	TRUE	0.7426	0.7426
Camel	ENSCDRG00005004912	1	ENSCDRT00005007649	2	-	chr20:17661536-17662124	-1		ENSCDRG00005004912	-	FALSE	0.7075	0.5515	Truncated at the C terminus
Camel	ENSCDRG00005003537	1	ENSCDRT00005005531	1	-	chr20:17486083-17486493	1		ENSCDRG00005003537	H3.1	TRUE	0.7426	0.7426
Wallaby	ENSMEUG00000005042	1	ENSMEUT00000005045	1	-	chrScaffold467087:522-914	-1	-	ENSMEUG00000005042	H3.2	TRUE	1	1	First 6 codons missing in genome assembly
Wallaby	ENSMEUG00000013013	1	ENSMEUT00000013043	3	-	chrScaffold34166:3437-4581	-1	CENPA	ENSMEUG00000013013	CENP-A	FALSE	0.5556	0.4615
Wallaby	ENSMEUG00000002508	1	ENSMEUT00000002513	5	-	chrScaffold117459:50-672	1	-	ENSMEUG00000002508	-	FALSE	0.5852	0.6077
Wallaby	ENSMEUG00000002909	1	ENSMEUT00000002916	1	-	chrScaffold223143:3917-4291	-1	-	ENSMEUG00000002909	H3.2	TRUE	0.9919	0.9462
Wallaby	ENSMEUG00000004090	1	ENSMEUT00000004094	3	-	chrGeneScaffold_4192:7217-7930	-1	-	ENSMEUG00000004090	H3.3	TRUE	0.9191	0.9615
Wallaby	ENSMEUG00000005947	1	ENSMEUT00000005962	1	-	chrScaffold32775:6063-6473	-1	-	ENSMEUG00000005947	H3.2	TRUE	0.9412	0.9846
Wallaby	ENSMEUG00000000893	1	ENSMEUT00000000888	1	-	chrScaffold5738:28115-28525	-1	-	ENSMEUG00000000893	H3.2	TRUE	0.9485	0.9923
Wallaby	ENSMEUG00000005952	1	ENSMEUT00000005966	1	-	chrScaffold32775:10616-11026	-1	-	ENSMEUG00000005952	H3.2	TRUE	0.9485	0.9923
Wallaby	ENSMEUG00000009833	1	ENSMEUT00000009842	1	-	chrScaffold68715:28930-29334	-1	-	ENSMEUG00000009833	H3.2	TRUE	0.9627	0.9923
Wallaby	ENSMEUG00000000670	1	ENSMEUT00000000669	1	-	chrScaffold110250:1001-1411	1	-	ENSMEUG00000000670	H3.2	TRUE	0.9485	0.9923
Wallaby	ENSMEUG00000009755	1	ENSMEUT00000009770	2	-	chrScaffold56881:5538-5949	1	H3C13	ENSMEUG00000009755	H3.2	TRUE	0.9485	0.9923
Tasmanian Devil	ENSSHAG00000003579	1	ENSSHAT00000004100	2	-	chr1:349733042-349733584	-1	-	ENSSHAG00000003579	H3.2	TRUE	1	1	Sequence is TBLASTN corrected
Tasmanian Devil	ENSSHAG00000010305	1	ENSSHAT00000012113	5	-	chr2:214513684-214517003	-1	CENPA	ENSSHAG00000010305	CENP-A	FALSE	0.2518	0.3043
Tasmanian Devil	ENSSHAG00000021550	1	ENSSHAT00000051446	4	-	chr4:321369055-321371201	-1	-	ENSSHAG00000021550	-	FALSE	0.6106	0.6	Too diverent
Tasmanian Devil	ENSSHAG00000031306	1	ENSSHAT00000051435	5	-	chr4:386820017-386831618	-1	-	ENSSHAG00000031306	H3.3	TRUE	0.6397	0.7565
Tasmanian Devil	ENSSHAG00000020659	1	ENSSHAT00000039495	2	-	chr4:293026402-293037491	-1	-	ENSSHAG00000020659	H3.2	TRUE	0.6397	0.7565
Tasmanian Devil	ENSSHAG00000026049	3	ENSSHAT00000005103	2	-	chr4:293022795-293041152	-1	-	ENSSHAG00000026049	-	FALSE	0.3636	0.7652	Too divergent
Tasmanian Devil	ENSSHAG00000023000	1	ENSSHAT00000043822	1	-	chr4:292929701-292933475	1	-	ENSSHAG00000023000	H3.2	TRUE	0.6471	0.7652
Tasmanian Devil	ENSSHAG00000000585	1	ENSSHAT00000000666	1	-	chr4:286981871-286982281	-1	-	ENSSHAG00000000585	H3.2	TRUE	0.6471	0.7652
Opossum	ENSMODG00000038443	1	ENSMODT00000032118	1	-	chr2:251239203-251239613	-1	-	ENSMODG00000038443	H3.2	TRUE	1	1
Opossum	ENSMODG00000049956	3	ENSMODT00000066069	6	-	chr1:507969552-507974888	1	CENPA	ENSMODG00000049956	CENP-A	FALSE	0.4027	0.4412
Opossum	ENSMODG00000006322	1	ENSMODT00000008003	1	-	chr2:449304422-449304730	1	-	ENSMODG00000006322	-	FALSE	0.6667	0.5	Truncated at the C terminus
Opossum	ENSMODG00000047806	1	ENSMODT00000040115	2	-	chr2:251507938-251508453	-1	-	ENSMODG00000047806	-	FALSE	0.9773	0.6324	Truncated at the C terminus
Opossum	ENSMODG00000044872	1	ENSMODT00000032128	2	-	chr2:251386440-251387076	1	-	ENSMODG00000044872	-	FALSE	0.9886	0.6397	Truncated at the C terminus
Opossum	ENSMODG00000038832	1	ENSMODT00000032145	2	-	chr2:251406380-251407068	1	-	ENSMODG00000038832	-	FALSE	0.9468	0.6544	Truncated at the C terminus
Opossum	ENSMODG00000041872	1	ENSMODT00000009670	2	-	chr2:251356762-251358010	1	-	ENSMODG00000041872	-	FALSE	0.8922	0.6691	Truncated at the C terminus
Opossum	ENSMODG00000040044	1	ENSMODT00000087214	2	-	chr2:251248157-251249122	-1	-	ENSMODG00000040044	-	FALSE	0.8598	0.6765	Truncated at the C terminus
Opossum	ENSMODG00000025424	1	ENSMODT00000039726	1	-	chr7:6383947-6384357	-1	-	ENSMODG00000025424	-	FALSE	0.8456	0.8456	Similar to H3.3 but A-IG motif is V-IG
Opossum	ENSMODG00000045947	1	ENSMODT00000071729	4	-	chr2:138269754-138276960	1	H3F3B	ENSMODG00000045947	H3.3	TRUE	0.9632	0.9632
Opossum	ENSMODG00000040162	1	ENSMODT00000066494	3	-	chr2:213236436-213237550	1	H3F3B	ENSMODG00000040162	H3.3	TRUE	0.9632	0.9632
Opossum	ENSMODG00000040021	1	ENSMODT00000032130	1	-	chr2:251390251-251390670	1	-	ENSMODG00000040021	H3.2	FALSE	0.964	0.9853	STM in the N terminus
Opossum	ENSMODG00000043839	1	ENSMODT00000086150	1	-	chr2:494949099-494949509	-1	-	ENSMODG00000043839	H3.2	TRUE	0.9926	0.9926
Opossum	ENSMODG00000040444	1	ENSMODT00000084395	1	-	chr2:258214831-258215241	-1	-	ENSMODG00000040444	H3.2	TRUE	0.9926	0.9926
Opossum	ENSMODG00000036588	1	ENSMODT00000077564	1	-	chr2:258245506-258245916	1	-	ENSMODG00000036588	H3.2	TRUE	0.9926	0.9926
Koala	ENSPCIG00000015238	1	ENSPCIT00000024711	2	-	chrMSTS01000168.1:2250091-2251192	-1	-	ENSPCIG00000015238	H3.2	TRUE	1	1	Sequence is TBLASTN corrected
Koala	ENSPCIG00000012054	3	ENSPCIT00000019171	4	-	chrMSTS01000016.1:5539924-5541551	-1	CENPA	ENSPCIG00000012054	CENP-A	FALSE	0.2409	0.33
Koala	ENSPCIG00000019477	1	ENSPCIT00000031918	3	-	chrMSTS01000306.1:182597-183635	1	-	ENSPCIG00000019477	-	FALSE	0.5741	0.62	Truncated at the C terminus
Koala	ENSPCIG00000033149	1	ENSPCIT00000059868	2	-	chrMSTS01000168.1:2264370-2265224	-1	-	ENSPCIG00000033149	-	FALSE	0.8041	0.78	Truncated at the C terminus
Koala	ENSPCIG00000033159	1	ENSPCIT00000054697	2	-	chrMSTS01000168.1:2499808-2500361	-1	-	ENSPCIG00000033159	-	FALSE	0.8515	0.86	Truncated at the C terminus
Koala	ENSPCIG00000014676	1	ENSPCIT00000023762	2	-	chrMSTS01000168.1:2336489-2337269	1	-	ENSPCIG00000014676	-	FALSE	0.8286	0.87	Truncated at the C terminus
Koala	ENSPCIG00000020305	1	ENSPCIT00000033533	3	-	chrMSTS01000098.1:1696305-1697020	1	-	ENSPCIG00000020305	H3.3	TRUE	0.6544	0.89
Koala	ENSPCIG00000017467	1	ENSPCIT00000028403	4	-	chrMSTS01000013.1:11654992-11663890	-1	-	ENSPCIG00000017467	H3.3	TRUE	0.6544	0.89
Koala	ENSPCIG00000036846	1	ENSPCIT00000052188	1	-	chrMSTS01000005.1:31723130-31723540	1	-	ENSPCIG00000036846	H3.2	TRUE	0.6691	0.91
Koala	ENSPCIG00000035808	1	ENSPCIT00000062867	1	-	chrMSTS01000701.1:26667-27077	1	-	ENSPCIG00000035808	H3.2	TRUE	0.6691	0.91
Koala	ENSPCIG00000034498	1	ENSPCIT00000067078	1	-	chrMSTS01000168.1:2403615-2404025	1	-	ENSPCIG00000034498	H3.2	TRUE	0.6691	0.91
Koala	ENSPCIG00000031257	1	ENSPCIT00000056019	1	-	chrMSTS01000168.1:2382173-2382583	1	-	ENSPCIG00000031257	H3.2	TRUE	0.6691	0.91
Common Wombat	ENSVURG00010005173	1	ENSVURT00010007544	2	-	chrUNPS02011916.1:4502895-4503734	-1	-	ENSVURG00010005173	H3.2	TRUE	1	1	Sequence is TBLASTN corrected
Common Wombat	ENSVURG00010010276	-	-	-	-	-	-	-	ENSVURG00010010276	H3.2	TRUE	1	1	Sequence is TBLASTN corrected
Common Wombat	ENSVURG00010020960	2	ENSVURT00010031187	4	-	chrUNPS02009062.1:20140696-20142655	-1	CENPA	ENSVURG00010020960	CENP-A	FALSE	0.2384	0.3303
Common Wombat	ENSVURG00010009690	1	ENSVURT00010014274	1	-	chrUNPS02014802.1:32966365-32966763	-1	-	ENSVURG00010009690	-	FALSE	0.5	0.6055
Common Wombat	ENSVURG00010011267	1	ENSVURT00010016733	1	-	chrUNPS02014962.1:2601785-2602195	1	-	ENSVURG00010011267	-	FALSE	0.6029	0.7523	Similar to H3.3 but A-IG motif is E-IG
Common Wombat	ENSVURG00010009028	1	ENSVURT00010013257	4	-	chrUNPS02014798.1:25208615-25217889	-1	-	ENSVURG00010009028	H3.3	TRUE	0.6544	0.8165
Common Wombat	ENSVURG00010016172	1	ENSVURT00010024087	4	-	chrUNPS02014798.1:79892582-79901856	-1	-	ENSVURG00010016172	H3.3	TRUE	0.6544	0.8165
Common Wombat	ENSVURG00010011438	1	ENSVURT00010017003	4	-	chrUNPS02014801.1:14781161-14782912	1	-	ENSVURG00010011438	H3.3	TRUE	0.6544	0.8165
Common Wombat	ENSVURG00010004997	1	ENSVURT00010007306	2	-	chrUNPS02011916.1:4454318-4454863	-1	-	ENSVURG00010004997	-	FALSE	0.9184	0.8257	Too divergent
Common Wombat	ENSVURG00010015885	1	ENSVURT00010023642	1	-	chrUNPS02014768.1:36621793-36622203	-1	-	ENSVURG00010015885	H3.2	TRUE	0.6691	0.8349
Common Wombat	ENSVURG00010015916	1	ENSVURT00010023701	1	-	chrUNPS02014768.1:36641971-36642381	1	-	ENSVURG00010015916	H3.2	TRUE	0.6691	0.8349
Common Wombat	ENSVURG00010004790	1	ENSVURT00010006984	2	-	chrUNPS02011916.1:4349249-4349762	1	-	ENSVURG00010004790	H3.2	TRUE	0.6642	0.8349
Common Wombat	ENSVURG00010004986	1	ENSVURT00010007276	1	-	chrUNPS02011916.1:4436873-4437283	-1	-	ENSVURG00010004986	H3.2	TRUE	0.6691	0.8349
Common Wombat	ENSVURG00010001172	1	ENSVURT00010001572	1	-	chrUNPS02014768.1:6595636-6596046	-1	-	ENSVURG00010001172	H3.2	TRUE	0.6691	0.8349
Common Wombat	ENSVURG00010001308	1	ENSVURT00010001755	1	-	chrUNPS02014768.1:6615814-6616224	1	-	ENSVURG00010001308	H3.2	TRUE	0.6691	0.8349
Common Wombat	ENSVURG00010007414	1	ENSVURT00010010870	1	-	chrUNPS02014447.1:20577-20987	1	-	ENSVURG00010007414	H3.2	TRUE	0.6691	0.8349
Common Wombat	ENSVURG00010005028	1	ENSVURT00010007322	1	-	chrUNPS02011916.1:4458672-4459082	-1	-	ENSVURG00010005028	H3.2	TRUE	0.6691	0.8349

## Sheet: Legend of the Data
Supplementary Data 2. Genomic data of H3 genes in selected placental and marsupial species. Genomic data of H3 genes in seven selected placental (human, mouse, elephant, cow, lemur, rabbit, camel) and four marsupial (Tasmanian Devil, opossum, koala, common wombat) species. For each gene, the ENSEMBL ID, coordinates, strand and symbol (if available) are given.
