# Supplementary material for: The eutherian-specific histone H3.4 promotes germ cell development and reproductive fitness
Source: Nat Commun. 2026 Jun 5;17:7212. doi: 10.1038/s41467-026-73954-9 (PMC13396413; doi:10.1038/s41467-026-73954-9)
Supplement: Supplementary file 6 — Supplementary Data 3 [file 41467_2026_73954_MOESM6_ESM.xlsx]

## Sheet: Supplementary Data 3
		This study				Source: Molaro et al. (2018)				Source: Raman et al. (2022)
		H3 variants				H2A variants				H2B variants
Species	MYA	H3.4	H3.1	H3.2	H3.3	H2A	H2A.B	H2A.P	H2A.L	H2B	H2B.1	H2B.W	H2B.K
Human	0	100	100	100	100
Chimpanzee	6.4	99.26				95	97	99		100	100	96.6	100
Gibbon	19.5	97.06				95	93	91		98.4	96.9	80.7	98.4
Baboon	28.8	96.32				95	84.3	82.9
Macaque	28.8	98.53								100	98.4	90.9	99.2
Marmoset	43					92	59.5	76.1
Lemur	74	97.79	100	100	100
Giant Panda (relative to dog)	74								74
Horse (relative to dog)	80								66
Rabbit	87	97.79	99.9075	100	97.7933					100	92.1	47.5	87
Mouse	87	97.79	100	100	100
Rat	88	97.79				99	53	67.8
Squirrel (relative to dog)	94								51
Cow	94	95.59	100	99.63	97.7771					99.2	93.7	42	88.5
Camel	94	86.03	100	100	100
Pig	94					98	62.6	42.7
Elephant	99	95.59	100	100	100					100	92.9	43.9	84
Armadillo	102	98.53				95	68.7	36.7	53
*H2A.L divergence is measured relative to dog

## Sheet: Legend of the Data
Supplementary Data 3. Divergence rates of H3 proteins in eutherian species. Calculation of protein divergence rates of H3 variants per species relative to human. As external references, variation rates of several H2A and H2B variants were obtained from published studies7,8. The results of this analysis are displayed in Supplementary Fig. 5c.
