# Supplementary material for: The eutherian-specific histone H3.4 promotes germ cell development and reproductive fitness
Source: Nat Commun. 2026 Jun 5;17:7212. doi: 10.1038/s41467-026-73954-9 (PMC13396413; doi:10.1038/s41467-026-73954-9)
Supplement: Supplementary file 7 — Supplementary Data 4 [file 41467_2026_73954_MOESM7_ESM.xlsx]

## Sheet: Supplementary Data 4
Source	Clade	Protein	Number of species	Number of sequences	Length (nt)	CODEML model	Initial ω	dN/dS (ω)	ln(L)	np	2*Δln(L)	df	p value
This study	Placentals	H3.4	60	60	408	0	1	0.0248	-4552.57	119	2233.62	1	0
						0, fixed ω=1			-5669.38	118
	Placentals	H3.4	6 (selected)	6	408	0	1	0.00498	-1122.43	11	668.81	1	1.81273e-147
						0, fixed ω=1			-1456.84	10
	Placentals	H3.4 (pseudogenes)	27	27	408	0	1	0.46424	-5843.5	53	102.467	1	4.38659e-24
						0, fixed ω=1			-5894.73	52
	Placentals	H3.1	6 (selected)	43	408	0	1	0.00016	-3673.52	85	3252.98	1	0
						0, fixed ω=1			-5300.01	84
	Marsupials	H3.2 (putative H3-4 orthologs)	5	7	408	0	1	0.00234	-1218.82	13	589.41	1	3.36771e-130
						0, fixed ω=1			-1513.53	12
	Marsupials	H3.2	5	24	408	0	1	0.00108	-1613.52	47	1028.81	1	9.80615e-226
						0, fixed ω=1			-2127.92	46
	Placentals	H3.2	5	20	408	0	1	0.00053	-1108.18	39	656.475	1	8.72896e-145
						0, fixed ω=1			-1436.42	38
	Marsupials and eutherians	H3.3	11	28	408	0	1	0.02772	-2068.47	55	708.658	1	3.91695e-156
						0, fixed ω=1			-2422.8	54
	dN	rate of nonsynonymous mutations
	dS	rate of synonymous mutations
	np	number of parameters
	df	degrees of freedom
	ln(L)	natural logarithm of likelihood value
Source	Histone family	Variant	Sequences analyzed	dN/dS (w)	-LOG10(w)
This study	H3	H3-4 (protein-coding)	60	0.0248	1.60555
This study	H3	H3-4 (psg)	27	0.46424	0.333257
This study	H3	H3.2 (marsupial H3-4 orthologs)	7	0.00234	2.63078
This study	H3	H3.1	43	0.00016	3.79588
This study	H3	H3.2 (marsupials)	24	0.00108	2.96658
This study	H3	H3.2 (placentals)	20	0.00053	3.27572
This study	H3	H3.3	28	0.02772	1.55721
Raman et al.	H2B	H2B	8	0.00866	2.06248
Raman et al.	H2B	H2B.1	8	0.01567	1.80493
Raman et al.	H2B	H2B.W	8	0.23546	0.628083
Raman et al.	H2B	H2B.K	8	0.07275	1.13817
Molaro et al. 2018	H2A	H2A.B	8	0.25	0.60206
Molaro et al. 2018	H2A	H2A.L	8	0.32	0.49485
Molaro et al. 2018	H2A	H2A.P	8	0.58	0.236572
Molaro et al. 2018	H2A	H2A	8	0.003	2.52288

## Sheet: Legend of the Data
Supplementary Data 4. Nonsynonymous and synonymous mutations in H3 genes in eutherian and marsupial species Calculation of the ratios of nonsynonymous over synonymous mutations in H3 genes. As external references, variation rates of several H2A and H2B variants were obtained from previously published studies7,8. Significance of positive selection was evaluated using a likelihood ratio test (LRT) …
