# Supplementary material for: The eutherian-specific histone H3.4 promotes germ cell development and reproductive fitness
Source: Nat Commun. 2026 Jun 5;17:7212. doi: 10.1038/s41467-026-73954-9 (PMC13396413; doi:10.1038/s41467-026-73954-9)
Supplement: Supplementary file 8 — Supplementary Data 5 [file 41467_2026_73954_MOESM8_ESM.xlsx]

## Sheet: Supplementary Data 5
				Contrast: H3.1/- vs wt/wt																				Contrast: H3.1/- vs wt/-																				Contrast: wt/- vs w/wt
GENE ANNOTATION				leptotene/zygotene spermatocytes (ScLZ)					pachytene/diplotene spermatocytes (ScPD)					round spermatids (rSt)					elongating spermatids (elSt)					leptotene/zygotene spermatocytes (ScLZ)					pachytene/diplotene spermatocytes (ScPD)					round spermatids (rSt)					elongating spermatids (elSt)					leptotene/zygotene spermatocytes (ScLZ)					pachytene/diplotene spermatocytes (ScPD)
ENTREZID	SYMBOL	GENE NAME	Chromosome	logRPKM (wt/wt)	logFC	PValue	FDR	sig	logRPKM (wt/wt)	logFC	PValue	FDR	sig	logRPKM (wt/wt)	logFC	PValue	FDR	sig	logRPKM (wt/wt)	logFC	PValue	FDR	sig	logRPKM (wt/-)	logFC	PValue	FDR	sig	logRPKM (wt/-)	logFC	PValue	FDR	sig	logRPKM (wt/-)	logFC	PValue	FDR	sig	logRPKM (wt/-)	logFC	PValue	FDR	sig	logRPKM (wt/wt)	logFC	PValue	FDR	sig	logRPKM (wt/wt)
74080	Nmnat3	nicotinamide nucleotide adenylyltransferase 3	chr9	5.25567	2.00414	2.40653e-20	4.95193e-16	UP	4.54168	2.76399	1.21001e-34	2.48985e-30	UP	4.88267	1.64372	1.52519e-14	4.48342e-11	UP	3.53595	2.72277	2.76603e-31	1.11601e-28	UP	6.55209	0.76331	5.22375e-05	0.0335904	NS	6.31665	0.91562	1.31143e-06	0.000930529	NS	5.78099	0.686878	0.00027726	0.0479426	NS	5.3738	0.875814	6.47584e-05	0.000202759	NS	5.25567	1.24083	3.64924e-09	7.50904e-05	UP	4.54168
73803	4930401C15Rik	RIKEN cDNA 4930401C15 gene	chr10	2.31612	2.89051	5.21889e-20	5.36945e-16	UP	2.85708	3.10739	4.22452e-23	2.1732e-19	UP	2.16625	2.78032	1.20323e-18	1.23794e-14	UP	0.905813	4.40157	2.89652e-31	1.14619e-28	UP	3.15985	1.97847	1.60217e-13	3.2968e-09	UP	3.90717	1.93985	2.64146e-13	1.35883e-09	UP	3.05212	1.68197	3.18507e-10	2.60591e-06	UP	1.41162	3.60579	1.2518e-24	3.7331e-22	UP	2.31612	0.912036	0.00229638	0.945053	NS	2.85708
67246	Resf1	retroelement silencing factor 1	chr6	5.06204	1.29196	3.31465e-15	2.27352e-11	UP	4.19759	0.741252	1.45608e-05	0.0041914	NS	4.35364	0.322235	0.0594973	0.604275	NS	3.64436	0.845306	1.30509e-05	4.55013e-05	NS	5.61986	0.768296	1.27307e-07	0.000238145	NS	4.50732	0.433035	0.00521083	0.446764	NS	4.44918	0.191192	0.223635	0.978526	NS	4.00072	0.56178	0.00287619	0.00703642	NS	5.06204	0.523667	0.00128771	0.736032	NS	4.19759
433023	Gm5485	predicted gene 5485	chr16	1.03873	3.71001	1.25781e-14	6.4705e-11	UP	0.841421	3.43638	8.96602e-12	1.41918e-08	UP	1.38848	1.67354	0.000329068	0.035638	UP	0.388707	3.37741	2.70025e-06	1.03431e-05	UP	1.77722	2.59149	6.6392e-12	6.83074e-08	UP	1.45013	2.32627	1.05237e-08	1.44365e-05	UP	1.71085	1.14877	0.00458979	0.212712	NS	0.777224	2.32313	0.000130721	0.000391878	UP	1.03873	1.11851	0.0366025	1	NS	0.841421
66857	Plbd1	phospholipase B domain containing 1	chr6	2.34206	1.89959	3.9929e-14	1.64324e-10	UP	1.97765	1.25906	1.00465e-06	0.000408654	UP	4.66454	-0.445787	0.0458544	0.54948	NS	5.05372	-0.901567	0.000176795	0.000519033	NS	3.08552	1.11083	2.61028e-07	0.000413167	UP	2.19783	0.954724	3.7733e-05	0.0161757	NS	4.78906	-0.609638	0.00342172	0.187257	NS	5.22209	-0.95739	6.71727e-05	0.000210031	NS	2.34206	0.78876	0.00159602	0.813132	NS	1.97765
15438	Hoxd9	homeobox D9	chr2	2.95947	3.28434	1.60675e-13	5.51035e-10	UP	0	4.80895	0.000175164	0.0295439	UP	0.851907	2.65558	0.00155276	0.0992273	NS	1.65695	2.15641	0.00264526	0.00643628	UP	4.17015	2.07742	1.95314e-09	6.69828e-06	UP	1.35617	1.27751	0.0802886	1	NS	2.12081	0.776084	0.188321	0.950414	NS	2.06896	1.69968	0.00949388	0.0212481	UP	2.95947	1.20692	0.0129865	1	NS	0
15433	Hoxd13	homeobox D13	chr2	0.712997	4.60082	5.59532e-12	1.64478e-08	UP	1.70892	2.69714	4.74902e-07	0.000232668	UP	1.14693	2.62116	8.14889e-05	0.0138578	UP	0.491753	3.67896	0.000159185	0.000470422	UP	2.16302	2.43586	1.97901e-08	5.09026e-05	UP	2.10278	2.17224	2.57136e-06	0.00175361	UP	2.07585	1.27201	0.0119002	0.320707	NS	1.77018	1.43425	0.0319993	0.0641577	NS	0.712997	2.16496	0.0121175	1	NS	1.70892
228961	Npepl1	aminopeptidase-like 1	chr2	6.44087	0.991724	1.11589e-11	2.87021e-08	NS	5.35932	0.902863	5.52826e-09	5.4169e-06	NS	5.1769	0.79455	5.34697e-07	0.000343827	NS	6.79403	-0.348412	0.0246217	0.0494814	NS	6.88677	0.590157	6.40194e-06	0.00526931	NS	5.57741	0.701708	6.01057e-07	0.000458072	NS	5.40414	0.524881	0.000254042	0.0472695	NS	6.80578	-0.24442	0.114494	0.195627	NS	6.44087	0.401567	0.00578484	1	NS	5.35932
320492	A830018L16Rik	RIKEN cDNA A830018L16 gene	chr1	0.45085	2.0095	3.80719e-11	8.7045e-08	UP	0.689691	0.998222	0.000553686	0.0674154	NS	0.659578	1.09925	0.000157318	0.0218726	UP	0.222181	2.23234	7.17617e-11	6.48475e-10	UP	0.658121	1.40309	1.14971e-07	0.000236575	UP	0.740975	0.851014	0.00121433	0.194924	NS	0.834244	0.638933	0.0144904	0.352458	NS	0.291076	1.90149	1.02258e-08	5.72092e-08	UP	0.45085	0.606402	0.0418162	1	NS	0.689691
23888	Gpc6	glypican 6	chr14	0.872008	1.29198	1.10395e-10	2.2716e-07	UP	0.209438	1.54704	8.48518e-12	1.41918e-08	UP	0.324003	0.265875	0.224836	0.864746	NS	0.462076	0.241836	0.279932	0.392751	NS	1.10974	0.889827	6.53668e-07	0.000840658	NS	0.347742	0.749293	0.00014016	0.0437915	NS	0.368668	0.0287813	0.885778	1	NS	0.628347	-0.180866	0.408744	0.546081	NS	0.872008	0.40215	0.0414447	1	NS	0.209438
328795	Ubash3a	ubiquitin associated and SH3 domain containing, A	chr17	0.517186	3.49418	1.3276e-10	2.36719e-07	UP	0.193449	1.88839	0.0068092	0.33277	NS	0.863271	-0.522272	0.336894	0.921961	NS	0.496657	1.29642	0.0354029	0.0685117	NS	1.59283	1.38244	0.000778656	0.271566	NS	0.308195	1.23286	0.0380286	0.936891	NS	0.550739	0.243624	0.652314	1	NS	0.803531	0.54008	0.338467	0.473546	NS	0.517186	2.11174	0.00010883	0.201645	NS	0.193449
234624	A330008L17Rik	RIKEN cDNA A330008L17 gene	chr8	0.43845	2.51474	1.38049e-10	2.36719e-07	UP	0.710412	2.89455	8.8272e-14	1.81637e-10	UP	0.291442	3.00173	1.80653e-13	3.7173e-10	UP	0.0942192	4.19464	1.69773e-17	6.0755e-16	UP	0.599112	2.08564	9.27491e-10	3.81699e-06	UP	0.971359	2.28267	1.21057e-11	3.55854e-08	UP	0.52262	2.00445	5.47412e-09	1.43048e-05	UP	0.115647	3.99653	6.87797e-17	2.73749e-15	UP	0.43845	0.429092	0.258509	1	NS	0.710412
15557	Htr1f	5-hydroxytryptamine (serotonin) receptor 1F	chr16	0.301251	2.3669	1.93642e-10	3.06505e-07	UP	0.226535	3.49674	1.0767e-19	3.69256e-16	UP	0.357554	1.01619	0.00609282	0.215416	NS	0.216986	1.54103	0.000465254	0.00128194	UP	0.447114	1.79152	1.17511e-08	3.45431e-05	UP	0.442698	2.4295	1.52585e-14	1.25406e-10	UP	0.397374	0.814618	0.0150068	0.36032	NS	0.18736	1.85807	3.71472e-05	0.000120545	UP	0.301251	0.57538	0.140999	1	NS	0.226535
117600	Srgap1	SLIT-ROBO Rho GTPase activating protein 1	chr10	1.37137	1.15767	5.06677e-10	7.44706e-07	UP	1.09679	0.259439	0.182853	0.906642	NS	3.77247	0.128303	0.44405	0.94899	NS	4.26023	-1.14396	2.68583e-10	2.16391e-09	DOWN	1.76026	0.620699	0.000157927	0.0902682	NS	1.13045	0.200516	0.265794	1	NS	3.8282	0.037382	0.80922	1	NS	4.34726	-1.12016	5.97805e-10	4.17834e-09	DOWN	1.37137	0.536975	0.0040144	1	NS	1.09679
18431	Oca2	oculocutaneous albinism II	chr7	0.441344	1.53356	7.56808e-10	1.03819e-06	UP	0.214591	0.448889	0.157355	0.875257	NS	1.08921	-0.207543	0.34849	0.929496	NS	1.13602	-0.661118	0.00601495	0.0137247	NS	0.620579	1.02137	1.77952e-06	0.00192722	UP	0.173598	0.773175	0.0123355	0.687881	NS	1.11018	-0.276649	0.178352	0.93525	NS	1.14807	-0.588011	0.014355	0.031142	NS	0.441344	0.51219	0.0474392	1	NS	0.214591
83565	Pramel3a	PRAME like 3A	chrX	1.55141	2.1076	9.61242e-10	1.23622e-06	UP	0.783737	1.80827	0.000469154	0.0605789	NS	5.12064	0.382889	0.0411546	0.524411	NS	2.87354	-0.379986	0.239474	0.345873	NS	2.82454	0.542953	0.0266982	1	NS	1.18426	1.02957	0.0163387	0.760532	NS	5.2767	0.192441	0.261988	0.983151	NS	3.00502	-0.411152	0.192417	0.301051	NS	1.55141	1.56464	1.92767e-05	0.0840461	NS	0.783737
20472	Six2	sine oculis-related homeobox 2	chr17	1.36627	3.03426	1.36312e-09	1.58509e-06	UP	5.21642	1.66882	9.89039e-12	1.45367e-08	UP	7.02145	1.8235	4.31866e-16	2.34541e-12	UP	4.95794	1.22618	7.52175e-06	2.71163e-05	UP	2.71064	1.37542	5.99942e-05	0.0374091	UP	5.58703	1.32602	1.15868e-09	1.95001e-06	UP	7.63189	1.17468	2.67385e-09	1.1004e-05	UP	4.76143	1.52536	4.35756e-08	2.18402e-07	UP	1.36627	1.65885	0.00481987	1	NS	5.21642
231002	Plekhn1	pleckstrin homology domain containing, family N member 1	chr4	8.1422	-1.05209	1.38658e-09	1.58509e-06	DOWN	8.39816	-1.07349	5.32132e-10	6.08316e-07	DOWN	7.10829	-0.991146	4.39641e-08	3.76937e-05	NS	6.52444	-0.442136	0.0256692	0.0513758	NS	7.72837	-0.578743	0.000382755	0.178999	NS	7.89112	-0.55399	0.000656981	0.129987	NS	6.58693	-0.497221	0.00372502	0.196538	NS	6.07135	0.135378	0.501164	0.641601	NS	8.1422	-0.473351	0.00614682	1	NS	8.39816
58801	Pmaip1	phorbol-12-myristate-13-acetate-induced protein 1	chr18	5.38598	1.05801	1.52665e-09	1.65336e-06	UP	4.60602	0.274997	0.170646	0.889428	NS	2.47114	0.116032	0.748969	0.989206	NS	3.49311	0.869617	0.00111187	0.00289169	NS	5.78146	0.724074	2.6637e-06	0.00261004	NS	4.65043	0.243205	0.192512	1	NS	2.51806	0.0288352	0.93136	1	NS	3.55022	0.912833	0.000525295	0.00144409	NS	5.38598	0.333938	0.0619285	1	NS	4.60602
404289	Vmn1r181	vomeronasal 1 receptor 181	chr7	5.09181	2.08044	1.92903e-09	1.98468e-06	UP	6.92011	2.4158	3.62915e-17	8.29745e-14	UP	6.34809	2.33649	5.38533e-15	2.21628e-11	UP	4.68623	3.18815	1.14869e-16	3.47086e-15	UP	6.21944	1.02955	0.000212449	0.112091	NS	7.85282	1.49838	9.26148e-10	1.73249e-06	UP	7.58523	1.06197	1.93417e-05	0.00830582	UP	5.60701	2.32847	1.60849e-11	1.53729e-10	UP	5.09181	1.05089	0.00383919	1	NS	6.92011
18096	Nkx6-1	NK6 homeobox 1	chr5	3.16556	2.05789	4.41198e-09	4.32311e-06	UP	5.33847	1.64368	5.97002e-08	3.96275e-05	UP	6.02749	1.69797	1.37092e-08	1.3433e-05	UP	2.34815	3.29241	1.37305e-15	3.31222e-14	UP	3.85343	1.37065	3.77698e-06	0.00353268	UP	5.81875	1.1861	1.08403e-05	0.0060287	UP	6.62566	1.06101	6.06324e-05	0.0191107	UP	2.80237	2.88422	1.21864e-13	2.0288e-12	UP	3.16556	0.687236	0.0573638	1	NS	5.33847
170676	Peg10	paternally expressed 10	chr6	4.92822	1.63671	4.97018e-09	4.6487e-06	UP	2.53679	0.483152	0.151847	0.870159	NS	3.01911	0.410302	0.196546	0.853055	NS	5.60095	-0.432228	0.134057	0.216557	NS	5.78781	0.810986	0.00094324	0.298601	NS	2.53763	0.490734	0.117374	1	NS	3.18945	0.1839	0.525374	1	NS	5.72879	-0.475398	0.098618	0.171724	NS	4.92822	0.825727	0.0026654	0.979393	NS	2.53679
76484	Kndc1	kinase non-catalytic C-lobe domain (KIND) containing 1	chr7	2.69037	-1.21073	5.36265e-09	4.79771e-06	DOWN	2.78595	-0.493053	0.0109372	0.408793	NS	2.88698	-0.720288	0.000237331	0.0288968	NS	1.81161	0.100437	0.687551	0.776324	NS	1.87064	-0.113976	0.586258	1	NS	2.29812	0.0986281	0.603756	1	NS	2.44704	-0.228997	0.228202	0.978526	NS	1.50309	0.666369	0.0112917	0.0249704	NS	2.69037	-1.09676	1.00933e-07	0.00103845	DOWN	2.78595
17909	Myo10	myosin X	chr15	2.21633	0.95192	9.20224e-09	7.88977e-06	NS	1.71365	1.93444	5.87724e-29	6.0468e-25	UP	2.51436	1.19659	2.71999e-13	5.08811e-10	UP	2.75558	0.299452	0.081041	0.141057	NS	2.66613	0.455529	0.00203747	0.455426	NS	2.31803	1.16299	1.08054e-14	1.25406e-10	UP	2.95621	0.64202	1.1483e-05	0.00706485	NS	2.86938	0.267888	0.117032	0.199368	NS	2.21633	0.496391	0.00271923	0.981641	NS	1.71365
75740	Egfem1	EGF-like and EMI domain containing 1	chr3	0.369276	-1.75714	2.11917e-08	1.74424e-05	DOWN	0.194081	-1.16676	0.000878515	0.0922307	NS	0.363946	0.748646	0.00897595	0.26499	NS	0.299028	-1.25398	0.000297192	0.000844074	DOWN	0.19905	-0.687455	0.0260302	1	NS	0.122984	-0.504137	0.150775	1	NS	0.38836	0.608926	0.0198281	0.419324	NS	0.257386	-0.888658	0.0114021	0.0251901	NS	0.369276	-1.06968	0.000379092	0.495443	NS	0.194081
17692	Msl3	MSL complex subunit 3	chrX	2.31804	1.26919	2.34806e-08	1.85831e-05	UP	1.68579	1.1378	3.39184e-05	0.00861653	UP	5.96231	0.288752	0.0551457	0.591522	NS	4.45549	-0.927088	1.39082e-06	5.56354e-06	NS	2.38694	1.23438	8.38537e-10	3.81699e-06	UP	1.777	1.00587	6.64887e-05	0.0250196	UP	5.97213	0.246529	0.075812	0.727306	NS	4.39566	-0.763253	7.41542e-05	0.000230564	NS	2.31804	0.0348167	0.891142	1	NS	1.68579
66770	4933429O19Rik	RIKEN cDNA 4933429O19 gene	chr14	4.9357	-1.51008	2.94147e-08	2.24173e-05	DOWN	7.76286	-0.18599	0.416278	0.999281	NS	7.03153	0.170278	0.464212	0.953502	NS	5.9982	0.299225	0.243383	0.350338	NS	4.1287	-0.589936	0.0258866	1	NS	7.50712	0.0827482	0.697623	1	NS	7.03705	0.134963	0.529902	1	NS	5.86484	0.541107	0.0357624	0.0709764	NS	4.9357	-0.920146	0.000483045	0.523138	NS	7.76286
20392	Sgce	sarcoglycan, epsilon	chr6	3.61893	0.986739	3.50474e-08	2.57561e-05	NS	1.1317	1.42643	1.3626e-09	1.40191e-06	UP	1.20315	0.500141	0.0434315	0.537073	NS	1.59332	0.195641	0.424279	0.538016	NS	4.1528	0.476472	0.00290052	0.537693	NS	1.27122	1.17755	2.74535e-08	3.32301e-05	UP	1.19297	0.484944	0.0342947	0.542832	NS	1.74797	0.0694134	0.771655	0.860222	NS	3.61893	0.510266	0.00417125	1	NS	1.1317
15228	Foxg1	forkhead box G1	chr12	1.32275	2.86116	5.32793e-08	3.78044e-05	UP	2.25562	3.25048	2.48952e-17	7.31811e-14	UP	3.22031	2.35401	2.56393e-12	4.39649e-09	UP	4.02361	0.438012	0.210019	0.310011	NS	1.34028	2.88075	3.23951e-10	2.22198e-06	UP	2.96697	2.4317	1.82834e-14	1.25406e-10	UP	3.89227	1.59838	1.62305e-08	3.33975e-05	UP	3.82922	0.762518	0.0323164	0.0647177	NS	1.32275	-0.019589	0.978362	1	NS	2.25562
67293	3110039M20Rik	RIKEN cDNA 3110039M20 gene	chr12	0.306801	2.97673	5.51488e-08	3.78266e-05	UP	1.37756	2.16775	3.00725e-11	3.86751e-08	UP	1.53149	1.81461	1.86282e-08	1.66657e-05	UP	1.42564	1.21979	0.00114365	0.00296758	UP	0.537382	2.16161	3.07651e-07	0.000452181	UP	1.41974	2.10527	1.3505e-12	5.55784e-09	UP	1.94907	1.19367	1.61764e-05	0.00811859	UP	1.28098	1.56154	4.95763e-05	0.000157842	UP	0.306801	0.815118	0.252488	1	NS	1.37756
18700	Piga	phosphatidylinositol glycan anchor biosynthesis, class A	chrX	3.51326	1.20635	6.34957e-08	4.21468e-05	UP	2.25231	1.11415	6.55779e-05	0.0140562	UP	6.38973	0.365156	0.0477685	0.558039	NS	7.07076	-0.995852	4.44663e-07	1.93361e-06	NS	3.95211	0.801502	3.65826e-05	0.025092	NS	2.621	0.682177	0.00569524	0.465044	NS	6.47806	0.244863	0.148762	0.889862	NS	7.22742	-1.037	1.40099e-07	6.47679e-07	DOWN	3.51326	0.404844	0.0780014	1	NS	2.25231
271424	Ip6k3	inositol hexaphosphate kinase 3	chr17	3.84048	1.30598	9.32525e-08	5.99643e-05	UP	3.3397	0.875378	0.000477838	0.0606943	NS	1.32707	0.378526	0.310204	0.901822	NS	1.39291	1.76457	8.07943e-07	3.36471e-06	UP	4.22562	0.94186	1.49743e-05	0.0114121	NS	3.43912	0.764432	0.000842075	0.151995	NS	1.35271	0.308979	0.368608	1	NS	1.61002	1.53406	7.4733e-06	2.66421e-05	UP	3.84048	0.364119	0.134881	1	NS	3.3397
71089	Septin12	septin 12	chr16	9.17172	-0.810179	9.71637e-08	6.0586e-05	NS	10.3643	-0.119138	0.430427	1	NS	9.40995	0.00722668	0.962132	1	NS	10.0237	-0.522364	0.00132824	0.00341596	NS	8.86703	-0.429513	0.00249398	0.479954	NS	10.2986	-0.0451566	0.747382	1	NS	9.42773	-0.0453406	0.747639	1	NS	10.0023	-0.378969	0.0197297	0.0415705	NS	9.17172	-0.380665	0.0122266	1	NS	10.3643
54418	Fmn2	formin 2	chr1	1.61092	-1.06492	1.13641e-07	6.87761e-05	DOWN	2.37018	-0.939824	8.46137e-07	0.000355326	NS	1.71848	-0.407842	0.0381696	0.505415	NS	1.73991	-0.532284	0.0120278	0.0258454	NS	1.30905	-0.503603	0.00792367	0.849194	NS	2.06371	-0.554813	0.00204375	0.280362	NS	1.61495	-0.281521	0.126014	0.842523	NS	1.65178	-0.282731	0.183157	0.28882	NS	1.61092	-0.561313	0.00459278	1	NS	2.37018
55963	Slc1a4	solute carrier family 1 (glutamate/neutral amino acid transporter), member 4	chr11	2.39785	1.37272	1.58183e-07	9.29978e-05	UP	2.02014	1.45597	9.68605e-08	5.86206e-05	UP	1.1443	1.90914	4.85099e-09	5.25363e-06	UP	1.41304	1.18272	0.000536785	0.0014651	UP	2.5937	1.21035	1.84809e-07	0.000316902	UP	2.08623	1.33096	8.68203e-08	9.53104e-05	UP	1.35575	1.51624	1.07738e-07	0.000158352	UP	1.28023	1.51177	1.50865e-05	5.17652e-05	UP	2.39785	0.162368	0.547225	1	NS	2.02014
237082	Nxt2	nuclear transport factor 2-like export factor 2	chrX	2.82832	1.50709	2.10349e-07	0.000120232	UP	1.62954	1.00907	0.00791039	0.360115	NS	5.13918	0.203302	0.403447	0.943286	NS	2.33131	0.338222	0.356284	0.468835	NS	3.45454	0.887551	0.000333134	0.159416	NS	1.95471	0.57227	0.0883943	1	NS	5.0024	0.314779	0.16303	0.913512	NS	2.43266	0.332773	0.355695	0.491613	NS	2.82832	0.619536	0.0383465	1	NS	1.62954
100689	Spon2	spondin 2, extracellular matrix protein	chr5	0.0729554	4.57198	2.61327e-07	0.000145333	UP	0.127061	0.610663	0.586284	1	NS	0.427511	-0.261253	0.749917	0.989206	NS	0.260323	1.43605	0.117703	0.193883	NS	0.828828	1.20017	0.0195239	1	NS	0.297726	-0.550154	0.544827	1	NS	0.334524	0.0854705	0.914928	1	NS	0.605693	0.19713	0.794247	0.874998	NS	0.0729554	3.37181	0.000588833	0.549131	NS	0.127061
19417	Rasgrf1	RAS protein-specific guanine nucleotide-releasing factor 1	chr9	1.22545	1.12827	2.82635e-07	0.000153047	UP	0.345988	0.903625	0.00686241	0.33277	NS	3.82601	0.401905	0.0263686	0.44244	NS	2.70332	-0.773463	0.000203201	0.000591589	NS	1.34464	0.980574	5.0658e-07	0.000694927	NS	0.433591	0.545276	0.0674044	1	NS	3.95291	0.236459	0.154697	0.900565	NS	2.94419	-0.950166	4.23023e-06	1.56867e-05	NS	1.22545	0.147692	0.518194	1	NS	0.345988
66815	Mcub	mitochondrial calcium uniporter dominant negative beta subunit	chr3	2.04312	-1.1432	3.05716e-07	0.0001613	DOWN	2.64069	-0.985105	3.24923e-07	0.000167148	NS	1.86381	-0.266984	0.224754	0.864746	NS	1.57691	-0.923078	0.000879065	0.00232769	NS	1.63105	-0.505952	0.0203246	1	NS	2.36824	-0.640042	0.000601504	0.122591	NS	1.82553	-0.246505	0.231341	0.978526	NS	1.44514	-0.602103	0.0340695	0.0679047	NS	2.04312	-0.637245	0.00282759	1	NS	2.64069
19411	Rarg	retinoic acid receptor, gamma	chr15	2.34991	1.45123	3.94105e-07	0.000202737	UP	3.63303	1.07352	2.55417e-05	0.0066528	UP	3.52711	1.07884	2.85152e-05	0.0063778	UP	3.19638	0.812046	0.00407271	0.00956887	NS	3.25593	0.432762	0.0722323	1	NS	4.02949	0.687684	0.00269081	0.312818	NS	3.99041	0.545257	0.0179043	0.394564	NS	3.70718	0.357314	0.191926	0.30046	NS	2.34991	1.01847	0.000428065	0.495443	NS	3.63303
12268	C4b	complement C4B (Chido blood group)	chr17	4.69443	-1.60228	4.60747e-07	0.00023086	DOWN	7.68074	-0.981603	0.000812193	0.0865932	NS	6.90924	-0.776065	0.008505	0.256986	NS	4.95797	0.509766	0.118436	0.194902	NS	4.04459	-0.833446	0.00568257	0.771883	NS	7.36495	-0.635891	0.0205884	0.772977	NS	6.62057	-0.517617	0.0608053	0.667657	NS	4.38329	1.24882	0.000182903	0.000537043	UP	4.69443	-0.76883	0.013123	1	NS	7.68074
16411	Itgax	integrin alpha X	chr7	3.98121	-1.03691	4.76739e-07	0.00023086	DOWN	1.98611	-1.22358	0.000239064	0.0367106	DOWN	0.733273	0.0777289	0.881877	0.995058	NS	2.05825	-0.333398	0.300407	0.415758	NS	3.7838	-0.741079	0.000129271	0.0782356	NS	1.61081	-0.702415	0.0382525	0.938165	NS	0.586098	0.437409	0.397134	1	NS	2.58731	-0.884569	0.0027674	0.00679613	NS	3.98121	-0.295826	0.135077	1	NS	1.98611
636104	Cfap47	cilia and flagella associated protein 47	chrX	0.787034	1.14578	4.82431e-07	0.00023086	UP	0.646839	0.743187	0.00170119	0.142232	NS	4.65865	0.112037	0.556743	0.96481	NS	1.60463	-0.198057	0.375043	0.488673	NS	1.0594	0.62602	0.0016322	0.414641	NS	0.702211	0.645432	0.00287682	0.328868	NS	4.59444	0.146821	0.404812	1	NS	1.67034	-0.182064	0.412903	0.550243	NS	0.787034	0.519757	0.0243797	1	NS	0.646839
236733	Usp11	ubiquitin specific peptidase 11	chrX	2.26087	1.68963	5.38302e-07	0.000251742	UP	1.67263	0.716133	0.0632918	0.7199	NS	6.13785	-0.100337	0.713895	0.984485	NS	3.46486	-0.191649	0.563001	0.670808	NS	3.23037	0.600045	0.0325398	1	NS	1.58587	0.880881	0.0153294	0.744185	NS	6.02273	-0.011024	0.965388	1	NS	3.51241	-0.151354	0.646685	0.767717	NS	2.26087	1.08958	0.00141602	0.78423	NS	1.67263
18133	Ccn3	cellular communication network factor 3	chr15	3.42094	-1.95992	5.68163e-07	0.000259802	DOWN	2.62019	-0.831792	0.0475992	0.676922	NS	1.65825	-0.842989	0.143603	0.778837	NS	0.849035	-0.0412352	0.960427	0.980438	NS	2.42627	-0.71897	0.0740438	1	NS	2.29303	-0.41877	0.310887	1	NS	1.49199	-0.63219	0.256542	0.980614	NS	1.53736	-1.13898	0.0993367	0.172743	NS	3.42094	-1.24095	0.000734679	0.577374	NS	2.62019
104681	Slc16a6	solute carrier family 16 (monocarboxylic acid transporters), member 6	chr11	5.63733	1.03165	5.99135e-07	0.000268009	UP	4.48657	2.26197	8.99436e-25	6.16923e-21	UP	3.68457	1.83067	4.55928e-16	2.34541e-12	UP	3.31182	2.06795	3.67932e-17	1.22507e-15	UP	6.15623	0.569569	0.00216901	0.455426	NS	5.3804	1.31974	3.86238e-12	1.3246e-08	UP	4.43971	0.997443	3.44168e-07	0.000442621	NS	3.90209	1.52144	9.7939e-11	7.97503e-10	UP	5.63733	0.462084	0.0238075	1	NS	4.48657
100503496	Gm45916	predicted gene, 45916	chr11	4.51919	1.37771	6.68864e-07	0.000292834	UP	3.9005	2.45404	3.61266e-17	8.29745e-14	UP	3.19028	1.99995	3.57252e-11	4.90078e-08	UP	2.26314	2.73377	1.7005e-14	3.20138e-13	UP	5.13	0.795046	0.00116322	0.342833	NS	4.78087	1.50311	1.69964e-09	2.4981e-06	UP	3.99333	1.09489	2.32762e-05	0.00886952	UP	2.84036	2.13182	1.58576e-10	1.23272e-09	UP	4.51919	0.582665	0.033968	1	NS	3.9005
77578	Bcl9	B cell CLL/lymphoma 9	chr3	3.27488	1.24142	6.87787e-07	0.000294846	UP	1.1683	0.548552	0.0550483	0.716209	NS	2.66954	0.377565	0.132158	0.7611	NS	4.72195	-0.942817	0.000269457	0.000771051	NS	4.11209	0.359677	0.105611	1	NS	1.20561	0.504773	0.0554515	0.968575	NS	2.9956	-0.0295432	0.897438	1	NS	5.09055	-1.2152	2.85239e-06	1.08551e-05	DOWN	3.27488	0.881741	0.000373881	0.495443	NS	1.1683
71973	Rbpms2	RNA binding protein with multiple splicing 2	chr9	2.48458	1.29402	8.91327e-07	0.000374303	UP	1.83536	0.693435	0.0175153	0.48119	NS	2.74957	0.123604	0.638308	0.976686	NS	2.08587	0.783599	0.00961366	0.0210582	NS	3.05243	0.676596	0.00310032	0.549959	NS	2.13272	0.314216	0.230929	1	NS	2.55939	0.317267	0.198076	0.961276	NS	2.37723	0.523858	0.0736018	0.133956	NS	2.48458	0.61742	0.0203905	1	NS	1.83536
102635496	Malrd1	MAM and LDL receptor class A domain containing 1	chr2	0.233829	1.39403	1.27073e-06	0.000522954	UP	0.242492	1.91911	2.07888e-11	2.8518e-08	UP	0.620168	0.500297	0.0563974	0.597744	NS	0.227062	0.929814	0.00281393	0.00680802	NS	0.248977	1.38546	7.75038e-08	0.000177199	UP	0.292995	1.61075	2.67808e-10	5.63147e-07	UP	0.561487	0.645149	0.00777314	0.265812	NS	0.301117	0.597573	0.0477313	0.0916029	NS	0.233829	0.00857301	0.976721	1	NS	0.242492
70021	Nt5dc2	5'-nucleotidase domain containing 2	chr14	4.00994	1.30672	1.48065e-06	0.0005974	UP	4.10309	0.404732	0.138326	0.845165	NS	5.16574	0.456666	0.0677172	0.632612	NS	6.26957	-0.791081	0.00222712	0.00549358	NS	4.93528	0.420568	0.0695926	1	NS	4.18371	0.325517	0.196307	1	NS	5.4338	0.14644	0.520453	1	NS	6.5142	-0.925396	0.000327707	0.00092665	NS	4.00994	0.886152	0.001191	0.720802	NS	4.10309
11737	Anp32a	acidic nuclear phosphoprotein 32 family member A	chr9	1.81649	1.16389	2.38327e-06	0.000931394	UP	1.79173	0.223608	0.390977	0.988809	NS	1.42072	0.295264	0.314678	0.903973	NS	1.59932	0.477863	0.106452	0.177668	NS	2.36088	0.520848	0.0127489	1	NS	1.95962	0.00730865	0.975623	1	NS	1.67605	-0.123375	0.636841	1	NS	1.85095	0.223404	0.430258	0.568693	NS	1.81649	0.643042	0.0111836	1	NS	1.79173
237222	Ofd1	OFD1, centriole and centriolar satellite protein	chrX	2.35295	1.65738	2.39898e-06	0.000931394	UP	0.71771	1.161	0.00633054	0.319986	NS	4.07794	0.104705	0.7487	0.989206	NS	2.1467	0.553422	0.137752	0.221533	NS	3.17952	0.745519	0.01497	1	NS	0.86811	0.807035	0.0340183	0.902386	NS	4.05962	0.094304	0.754997	1	NS	2.49002	0.231229	0.528459	0.667573	NS	2.35295	0.911864	0.00842698	1	NS	0.71771
11666	Abcd1	ATP-binding cassette, sub-family D member 1	chrX	3.15518	1.11012	3.03259e-06	0.00115558	UP	2.1661	0.794962	0.0039082	0.244187	NS	7.02981	0.257236	0.203933	0.855	NS	4.61178	-0.482399	0.0398293	0.0759843	NS	3.81165	0.438125	0.0339112	1	NS	2.19071	0.794839	0.00180931	0.256759	NS	7.22377	0.0306208	0.86953	1	NS	4.56059	-0.313588	0.181738	0.286847	NS	3.15518	0.671999	0.00510476	1	NS	2.1661
214459	Fnbp1l	formin binding protein 1-like	chr3	4.81814	0.629278	3.27025e-06	0.00122349	NS	4.14051	0.692946	5.39887e-07	0.000249809	NS	4.82603	0.506993	0.000175715	0.0236319	NS	5.84144	-0.834947	4.64372e-09	2.90968e-08	NS	5.3304	0.154216	0.207986	1	NS	4.59263	0.236296	0.0593267	0.982664	NS	5.18919	0.101386	0.410963	1	NS	5.95293	-0.845544	2.84401e-09	1.74847e-08	NS	4.81814	0.475063	0.000433395	0.495443	NS	4.14051
192212	Prom2	prominin 2	chr2	3.51706	-1.14914	3.96417e-06	0.00145662	DOWN	3.70166	-0.274901	0.222649	0.918255	NS	2.37757	-0.105733	0.725644	0.987708	NS	1.60861	0.788066	0.0396077	0.0756457	NS	2.93176	-0.419726	0.0852526	1	NS	3.37123	0.109012	0.615708	1	NS	2.34551	-0.100177	0.722055	1	NS	1.7572	0.675921	0.0669065	0.123088	NS	3.51706	-0.729413	0.00245644	0.953703	NS	3.70166
21991	Tpi1	triosephosphate isomerase 1	chr6	9.76537	0.683205	4.45981e-06	0.00160999	NS	10.0169	0.576192	9.8536e-05	0.0198782	NS	10.8304	0.355672	0.015014	0.342286	NS	12.971	-1.31081	5.95163e-17	1.89577e-15	DOWN	10.0983	0.409663	0.00249575	0.479954	NS	10.2251	0.413401	0.00226945	0.291866	NS	11.018	0.134777	0.315961	1	NS	12.9363	-1.16139	1.02717e-13	1.74823e-12	DOWN	9.76537	0.273542	0.0642446	1	NS	10.0169
22352	Vim	vimentin	chr2	4.35265	1.08596	4.6967e-06	0.00166628	UP	2.46503	1.87078	6.60054e-10	7.14838e-07	UP	3.03616	0.857919	0.00315082	0.145369	NS	5.11167	-0.0334104	0.891076	0.929895	NS	4.81559	0.654456	0.00169667	0.424066	NS	3.30746	0.897956	0.000367311	0.0933105	NS	3.21101	0.634839	0.0154345	0.366738	NS	5.30128	-0.130759	0.588098	0.716561	NS	4.35265	0.431501	0.0730639	1	NS	2.46503
107815	Scml2	Scm polycomb group protein like 2	chrX	2.68311	1.81931	5.08107e-06	0.00176461	UP	0.86655	0.838914	0.038298	0.627935	NS	2.84855	0.155248	0.682215	0.9813	NS	2.30444	0.650794	0.110678	0.18393	NS	3.48785	0.94063	0.00733599	0.81596	NS	0.90516	0.73921	0.0458137	0.947659	NS	2.8503	0.122164	0.727191	1	NS	2.68208	0.29425	0.467935	0.608833	NS	2.68311	0.878682	0.0227436	1	NS	0.86655
17161	Maoa	monoamine oxidase A	chrX	1.01347	1.33172	5.14537e-06	0.00176461	UP	0.482612	0.838987	0.0274104	0.572821	NS	3.42836	0.0102119	0.964678	1	NS	1.54712	0.0161047	0.956589	0.977588	NS	1.46676	0.612166	0.0129749	1	NS	0.447611	1.00589	0.00532094	0.448041	NS	3.29896	0.1249	0.559815	1	NS	1.64835	-0.029973	0.918409	0.956817	NS	1.01347	0.719551	0.0165879	1	NS	0.482612
12449	Ccnf	cyclin F	chr17	4.52764	0.869256	5.31761e-06	0.00179378	NS	5.03921	0.187723	0.312925	0.944282	NS	6.68553	0.0550322	0.758849	0.990161	NS	3.54891	1.13586	1.48795e-07	7.11209e-07	UP	4.98663	0.46301	0.00688393	0.79579	NS	5.16539	0.107777	0.529961	1	NS	6.67426	0.030973	0.851872	1	NS	3.85661	0.914758	1.56886e-05	5.36877e-05	NS	4.52764	0.406246	0.0329938	1	NS	5.03921
108154	Adamts6	ADAM metallopeptidase with thrombospondin type 1 motif 6	chr13	2.30802	0.596675	5.84808e-06	0.0019409	NS	0.893638	0.640221	0.000205607	0.0334658	NS	1.81375	0.121196	0.39502	0.943286	NS	2.07439	-0.733464	1.78768e-06	7.02944e-06	NS	2.50365	0.414895	0.000477742	0.208473	NS	1.08389	0.250506	0.105441	1	NS	1.6748	0.286396	0.0320765	0.525927	NS	2.02722	-0.561647	0.000263884	0.000756259	NS	2.30802	0.18178	0.170415	1	NS	0.893638
19268	Ptprf	protein tyrosine phosphatase receptor type F	chr4	4.41183	1.20617	6.25322e-06	0.00202149	UP	4.4371	0.548633	0.0362615	0.613751	NS	5.94198	0.108344	0.673974	0.9813	NS	4.18732	0.78536	0.00496485	0.0114827	NS	5.17377	0.436814	0.0675227	1	NS	4.60836	0.408536	0.0887826	1	NS	5.90782	0.109816	0.644556	1	NS	4.71078	0.355555	0.199644	0.310301	NS	4.41183	0.769359	0.0035151	1	NS	4.4371
12038	Bche	butyrylcholinesterase	chr3	0.195118	2.42989	6.28737e-06	0.00202149	UP	0.238706	1.21544	0.0251374	0.554397	NS	0.632525	0.456264	0.301633	0.898637	NS	0.243712	0.693622	0.268144	0.379634	NS	0.384476	1.45741	0.000607525	0.233673	NS	0.200779	1.4812	0.00441609	0.405669	NS	0.604478	0.50575	0.21741	0.978526	NS	0.173067	1.30592	0.050895	0.0968883	NS	0.195118	0.972478	0.100965	1	NS	0.238706
210094	Iglon5	IgLON family member 5	chr7	4.38125	0.846558	6.62421e-06	0.00209702	NS	3.98016	0.466399	0.0174847	0.48119	NS	3.47525	0.647975	0.0020581	0.117965	NS	3.92242	0.369744	0.0860171	0.148425	NS	4.87402	0.381526	0.0218835	1	NS	3.9687	0.499183	0.00609176	0.471285	NS	3.69229	0.378041	0.0467894	0.604006	NS	4.41444	-0.0460556	0.82424	0.896	NS	4.38125	0.465032	0.0139411	1	NS	3.98016
329154	Ankrd44	ankyrin repeat domain 44	chr1	1.70477	-0.644263	7.43134e-06	0.00231689	NS	2.77412	-0.307077	0.0159291	0.459709	NS	2.7235	-0.275326	0.0318353	0.469946	NS	1.71673	0.260782	0.0814493	0.141696	NS	1.58024	-0.383537	0.00429703	0.669849	NS	2.58457	-0.0700198	0.557738	1	NS	2.59372	-0.151369	0.206412	0.973923	NS	1.7651	0.291011	0.0506297	0.0964458	NS	1.70477	-0.260726	0.0651833	1	NS	2.77412
625286	Tmem236	transmembrane protein 236	chr2	1.35079	1.08313	7.76404e-06	0.00237993	UP	1.28395	0.372903	0.152783	0.870222	NS	2.77157	0.16365	0.38706	0.943286	NS	0.419844	1.39497	0.00193778	0.00484232	UP	1.5941	0.749408	0.000317855	0.155726	NS	1.6114	-0.117241	0.611146	1	NS	2.69876	0.216732	0.218529	0.978526	NS	0.638747	0.789315	0.0471927	0.0907215	NS	1.35079	0.333724	0.19701	1	NS	1.28395
20535	Slc4a2	solute carrier family 4 (anion exchanger), member 2	chr5	6.22596	0.76825	7.86485e-06	0.00237993	NS	3.81066	0.882547	8.93014e-06	0.00270229	NS	6.51792	0.377136	0.0264041	0.44244	NS	5.11161	-0.123429	0.527127	0.637815	NS	6.68562	0.343487	0.0269569	1	NS	3.95233	0.725634	6.2754e-05	0.0248325	NS	6.75605	0.109632	0.48151	1	NS	5.09987	0.00409333	0.983265	0.999091	NS	6.22596	0.424763	0.0131031	1	NS	3.81066
674895	Nek10	NIMA (never in mitosis gene a)- related kinase 10	chr14	3.04475	-0.836514	8.12251e-06	0.00242227	NS	3.50685	-0.326727	0.0767252	0.735115	NS	4.54697	-0.228117	0.21029	0.855	NS	2.31159	0.128564	0.532267	0.642787	NS	2.58784	-0.206025	0.24156	1	NS	3.28679	-0.0952642	0.580155	1	NS	4.25877	0.0446067	0.792292	1	NS	2.25208	0.315904	0.125696	0.212213	NS	3.04475	-0.63049	0.00074769	0.577374	NS	3.50685
22421	Wnt7a	wingless-type MMTV integration site family, member 7A	chr6	2.82384	-1.40022	1.04126e-05	0.00306085	DOWN	3.55982	-1.09572	0.000285169	0.0413234	DOWN	1.87033	-1.05011	0.00281522	0.137598	NS	0.721258	1.35063	0.00222073	0.0054798	UP	2.26879	-0.631239	0.0366617	1	NS	2.91407	-0.381171	0.183262	1	NS	1.35787	-0.319109	0.353265	1	NS	0.560039	1.89321	4.46788e-05	0.000143135	UP	2.82384	-0.76898	0.0132868	1	NS	3.55982
108012	Ap1s2	adaptor-related protein complex 1, sigma 2 subunit	chrX	3.01454	1.38164	1.06477e-05	0.00308261	UP	1.64156	1.32539	0.000211361	0.0335868	UP	5.34592	0.02871	0.920256	0.995969	NS	2.6332	0.428906	0.216163	0.317419	NS	3.61573	0.77104	0.00518675	0.73142	NS	1.94818	0.903527	0.00450976	0.412432	NS	5.13939	0.207426	0.435561	1	NS	2.85225	0.306421	0.369598	0.505048	NS	3.01454	0.6106	0.0506063	1	NS	1.64156
78923	Chsy3	chondroitin sulfate synthase 3	chr18	0.295659	1.08885	1.08587e-05	0.00308261	UP	0.201756	0.128333	0.669493	1	NS	0.740143	0.0215812	0.918047	0.995482	NS	0.208687	-0.139345	0.680658	0.770277	NS	0.45932	0.428397	0.039306	1	NS	0.241892	-0.147505	0.589746	1	NS	0.926907	-0.436585	0.021739	0.438124	NS	0.202026	0.0128418	0.969842	0.991427	NS	0.295659	0.660454	0.00958314	1	NS	0.201756
12839	Col9a1	collagen, type IX, alpha 1	chr1	1.88875	-1.25749	1.0936e-05	0.00308261	DOWN	2.57522	-0.66928	0.00994809	0.398253	NS	2.54012	-0.416796	0.108401	0.721398	NS	0.745325	0.676052	0.0670218	0.119476	NS	1.49068	-0.606483	0.0267963	1	NS	2.32258	-0.361978	0.139991	1	NS	2.33247	-0.189554	0.436623	1	NS	0.660933	1.00705	0.0075837	0.0172889	UP	1.88875	-0.65101	0.0189433	1	NS	2.57522
74668	4933409F18Rik	RIKEN cDNA 4933409F18 gene	chr12	4.10053	-0.761481	1.11998e-05	0.00310657	NS	5.38478	-0.158277	0.272998	0.922634	NS	6.42974	0.0583571	0.668623	0.9813	NS	6.05526	-0.937992	9.11523e-10	6.58119e-09	NS	3.71594	-0.290826	0.0780658	1	NS	5.17951	0.0743962	0.583368	1	NS	6.40068	0.0553376	0.661209	1	NS	5.94359	-0.720215	2.65785e-06	1.01636e-05	NS	4.10053	-0.470656	0.00566203	1	NS	5.38478
67574	Alg13	asparagine-linked glycosylation 13	chrX	2.89191	1.18387	1.1323e-05	0.00310657	UP	2.05761	0.884581	0.00165483	0.140709	NS	7.11945	0.177216	0.478584	0.954459	NS	4.53	-0.486891	0.0751571	0.131824	NS	3.44618	0.593623	0.0132934	1	NS	2.21301	0.715726	0.00513051	0.442006	NS	7.19266	0.0726377	0.752981	1	NS	4.77215	-0.6331	0.0205354	0.0430682	NS	2.89191	0.590251	0.0274484	1	NS	2.05761
67470	Abcg8	ATP binding cassette subfamily G member 8	chr17	4.161	-1.01186	1.26392e-05	0.00342206	DOWN	4.56544	-0.654003	0.00330635	0.220892	NS	3.98913	-0.592812	0.0110611	0.296747	NS	2.5035	0.389948	0.177349	0.269879	NS	3.52437	-0.269902	0.22211	1	NS	3.98689	-0.0100329	0.962244	1	NS	3.62673	-0.233543	0.290874	1	NS	2.14099	0.954389	0.0015451	0.00395148	NS	4.161	-0.741958	0.00123082	0.723618	NS	4.56544
51789	Tnk2	tyrosine kinase, non-receptor, 2	chr16	3.34428	1.24422	1.3402e-05	0.00358146	UP	3.62401	0.917151	0.00110575	0.104852	NS	3.68643	0.662903	0.0179089	0.36925	NS	3.95127	0.466777	0.113731	0.188187	NS	3.97889	0.596276	0.0187834	1	NS	4.19824	0.337517	0.182754	1	NS	3.91247	0.387387	0.129005	0.853439	NS	4.39829	0.100966	0.729794	0.832796	NS	3.34428	0.647942	0.0220978	1	NS	3.62401
140482	Zfp358	zinc finger protein 358	chr8	3.6872	1.22948	1.47119e-05	0.00388111	UP	1.38106	1.87116	0.000598552	0.0708559	NS	0.98655	1.43866	0.0478389	0.558039	NS	2.30416	-0.0704506	0.898785	0.935994	NS	4.17335	0.765045	0.00136733	0.38021	NS	1.53717	1.64913	0.000819569	0.15193	NS	0.245667	3.3237	0.000203025	0.042629	UP	2.55363	-0.264247	0.614054	0.739301	NS	3.6872	0.464433	0.126909	1	NS	1.38106
71307	1700018A04Rik	RIKEN cDNA 1700018A04 gene	chr13	3.5338	-0.977104	1.52218e-05	0.0039648	NS	4.75224	-0.580268	0.00693062	0.33277	NS	5.15987	-0.0875769	0.681913	0.9813	NS	2.18268	0.759845	0.00355041	0.00844198	NS	3.28504	-0.615881	0.00367434	0.613527	NS	4.45813	-0.27146	0.177248	1	NS	5.05082	-0.00737062	0.97035	1	NS	1.89115	1.25387	2.80579e-06	1.06936e-05	UP	3.5338	-0.361223	0.105639	1	NS	4.75224
15412	Hoxb4	homeobox B4	chr11	2.14735	1.9812	1.5427e-05	0.003968	UP	1.41169	-1.18097	0.196339	0.909855	NS	0.917368	1.59035	0.0487807	0.564311	NS	1.57598	1.00391	0.159613	0.250849	NS	4.04307	-0.114809	0.712286	1	NS	0.756148	-0.0203002	0.984204	1	NS	1.59317	0.480103	0.446839	1	NS	2.86253	-0.526526	0.335221	0.470297	NS	2.14735	2.09601	4.08068e-06	0.0279894	UP	1.41169
69239	Pdzph1	PDZ and pleckstrin homology domains 1	chr17	1.05905	-1.0491	1.74609e-05	0.00438553	DOWN	3.32713	-0.88994	7.82435e-09	7.00007e-06	NS	3.15912	-0.280296	0.0689442	0.637985	NS	2.1705	-0.477529	0.0107199	0.0232953	NS	0.848494	-0.536487	0.0229414	1	NS	3.05773	-0.566228	0.000105839	0.0354483	NS	3.08161	-0.223958	0.119375	0.826118	NS	2.06442	-0.209592	0.266599	0.394408	NS	1.05905	-0.512614	0.0266925	1	NS	3.32713
22084	Tsc2	TSC complex subunit 2	chr17	6.38789	0.695444	1.74765e-05	0.00438553	NS	5.24342	0.487604	0.00311926	0.211135	NS	5.06626	0.430752	0.00957825	0.274119	NS	6.68944	-0.502374	0.00341808	0.00815087	NS	6.85264	0.276497	0.0601523	1	NS	5.63017	0.114231	0.448247	1	NS	5.33752	0.11847	0.435986	1	NS	6.95032	-0.65802	0.000124667	0.00037498	NS	6.38789	0.418947	0.00928827	1	NS	5.24342
71647	4930447N08Rik	RIKEN cDNA 4930447N08 gene	chr3	3.12707	-1.1692	1.86154e-05	0.00461142	DOWN	4.65303	-0.653192	0.00889882	0.377549	NS	3.20107	-0.130584	0.622212	0.973008	NS	2.56051	0.392208	0.184887	0.278875	NS	2.46297	-0.293956	0.26083	1	NS	4.16814	-0.13611	0.561826	1	NS	3.09419	-0.0417319	0.865792	1	NS	2.49804	0.573229	0.0535332	0.10119	NS	3.12707	-0.875245	0.00118579	0.720802	NS	4.65303
11490	Adam15	ADAM metallopeptidase domain 15	chr3	3.89344	1.45074	1.88249e-05	0.00461142	UP	3.26834	0.0839574	0.813157	1	NS	8.48167	0.0452944	0.882076	0.995058	NS	4.497	0.342519	0.326638	0.443353	NS	4.65692	0.668469	0.024256	1	NS	3.2091	0.171582	0.604647	1	NS	8.45342	0.0466356	0.868887	1	NS	4.69646	0.246871	0.476565	0.617097	NS	3.89344	0.782275	0.0202629	1	NS	3.26834
11651	Akt1	thymoma viral proto-oncogene 1	chr12	3.81545	1.25683	1.94234e-05	0.00467221	UP	4.96209	0.313301	0.262868	0.922634	NS	6.15536	0.46595	0.0910156	0.680809	NS	4.82807	0.456562	0.127918	0.208224	NS	4.48716	0.570463	0.0284167	1	NS	4.79899	0.534986	0.0389223	0.946378	NS	6.23398	0.352461	0.163707	0.915383	NS	5.08267	0.300424	0.313789	0.45055	NS	3.81545	0.686368	0.0188353	1	NS	4.96209
26357	Abcg2	ATP binding cassette subfamily G member 2 (Junior blood group)	chr6	1.45449	0.962515	1.96753e-05	0.00467221	NS	0.832508	0.0448326	0.869532	1	NS	4.2245	-0.192028	0.318549	0.907236	NS	4.02177	-0.904874	1.69705e-05	5.82004e-05	NS	1.66969	0.688289	0.000587951	0.232659	NS	0.871112	-0.0265974	0.916742	1	NS	4.21903	-0.217376	0.224265	0.978526	NS	4.19417	-0.97189	3.72161e-06	1.39235e-05	NS	1.45449	0.274226	0.232415	1	NS	0.832508
74429	4930478P22Rik	RIKEN cDNA 4930478P22 gene	chr5	4.86291	-1.38904	1.98194e-05	0.00467221	DOWN	8.18853	-0.412145	0.1343	0.840875	NS	7.25756	-0.0890439	0.750145	0.989206	NS	5.36741	1.06279	0.000801736	0.0021389	UP	4.37946	-0.816741	0.00854945	0.883563	NS	8.01076	-0.19309	0.451724	1	NS	7.29937	-0.167277	0.518839	1	NS	5.1039	1.44583	7.02681e-06	2.51243e-05	UP	4.86291	-0.572299	0.0676261	1	NS	8.18853
12293	Cacna2d1	calcium channel, voltage-dependent, alpha2/delta subunit 1	chr5	2.20477	0.826537	1.99812e-05	0.00467221	NS	0.701252	1.54817	4.47912e-13	8.3788e-10	UP	2.84481	-0.0563085	0.765764	0.990678	NS	0.711945	1.01831	8.40707e-06	3.01538e-05	UP	2.46579	0.57422	0.0010872	0.333899	NS	0.906957	1.01492	8.80059e-08	9.53104e-05	UP	2.63057	0.166648	0.342426	1	NS	0.747869	1.04056	4.67198e-06	1.71916e-05	UP	2.20477	0.252317	0.188507	1	NS	0.701252
102633478	Gm16090	predicted gene 16090	chr18	1.16991	1.0963	2.09378e-05	0.00484087	UP	0.529806	0.0508745	0.894442	1	NS	0.236476	0.046698	0.934752	0.999701	NS	0.285005	0.54861	0.304805	0.420599	NS	1.39296	0.772604	0.000559743	0.22584	NS	0.464398	0.282279	0.449007	1	NS	0.196594	0.289917	0.599021	1	NS	0.328122	0.438826	0.391665	0.528201	NS	1.16991	0.323698	0.230958	1	NS	0.529806
100503197	Gm19589	predicted gene, 19589	chr1	4.76349	0.915425	2.29816e-05	0.00520563	NS	6.67395	0.957545	1.45118e-06	0.00055298	NS	6.76493	0.746968	0.00015958	0.0218912	NS	6.07127	0.549277	0.0105259	0.0229148	NS	5.32013	0.42748	0.0253976	1	NS	7.15912	0.494802	0.00582851	0.469764	NS	7.2936	0.18135	0.3116	1	NS	6.49773	0.228704	0.280612	0.411412	NS	4.76349	0.487944	0.0246487	1	NS	6.67395
243219	2900026A02Rik	RIKEN cDNA 2900026A02 gene	chr5	2.44633	0.544831	2.3179e-05	0.00520563	NS	3.00372	0.372562	0.00213967	0.169543	NS	3.49995	0.337102	0.00412987	0.172025	NS	2.72591	0.409433	0.00236427	0.00580437	NS	2.75878	0.230977	0.0440125	1	NS	3.09658	0.290773	0.00926841	0.619208	NS	3.55317	0.246597	0.0226145	0.448211	NS	3.03774	0.152524	0.246495	0.370012	NS	2.44633	0.313854	0.0156419	1	NS	3.00372
102857	Slc6a8	solute carrier family 6 (neurotransmitter transporter, creatine), member 8	chrX	1.64894	1.80142	2.32744e-05	0.00520563	UP	0.846549	0.745184	0.243742	0.922634	NS	5.29399	-0.512151	0.07832	0.653661	NS	3.05072	-0.633602	0.114662	0.189434	NS	2.33719	0.944573	0.00602494	0.781934	NS	0.659546	1.18687	0.0639949	1	NS	5.02652	-0.261087	0.339012	1	NS	2.70321	-0.113499	0.785061	0.868654	NS	1.64894	0.856846	0.0603414	1	NS	0.846549
13006	Smc3	structural maintenance of chromosomes 3	chr19	4.26053	0.798939	2.68841e-05	0.00594147	NS	4.10475	0.294895	0.121731	0.838256	NS	6.73829	0.0472725	0.792801	0.992924	NS	4.97041	-0.138978	0.483961	0.597317	NS	4.75439	0.345648	0.0435642	1	NS	4.19374	0.211618	0.228245	1	NS	6.83317	-0.078121	0.638841	1	NS	5.17585	-0.241029	0.223203	0.340606	NS	4.26053	0.453291	0.0168858	1	NS	4.10475
76998	Fbxw27	F-box and WD-40 domain protein 27	chr9	3.26039	-0.879125	2.71418e-05	0.00594147	NS	4.88248	-0.463016	0.0053116	0.28537	NS	6.43806	0.0208714	0.891984	0.995058	NS	5.1807	-1.0059	2.16557e-08	1.20467e-07	DOWN	3.07152	-0.596149	0.00244936	0.479954	NS	4.34176	0.0960926	0.545179	1	NS	6.41452	0.0174708	0.902326	1	NS	5.18497	-0.89094	6.81525e-07	2.83594e-06	NS	3.26039	-0.282976	0.158521	1	NS	4.88248
18032	Nfix	nuclear factor I/X	chr8	2.29374	1.13173	3.15403e-05	0.00683163	UP	1.35687	0.405654	0.163907	0.88362	NS	1.90572	0.408833	0.139433	0.772672	NS	3.51746	-0.433046	0.119555	0.196492	NS	2.99472	0.332852	0.167459	1	NS	1.55751	0.101555	0.70231	1	NS	2.09746	0.124398	0.622538	1	NS	3.83779	-0.681268	0.0141643	0.0307478	NS	2.29374	0.798881	0.00315303	1	NS	1.35687
22327	Vbp1	von Hippel-Lindau binding protein 1	chrX	2.29923	1.65772	3.23068e-05	0.00692477	UP	1.26383	0.601925	0.197893	0.909855	NS	4.17245	0.0336235	0.925711	0.99706	NS	2.41596	0.309687	0.467183	0.581392	NS	3.24622	0.623311	0.0678255	1	NS	1.38573	0.404216	0.343964	1	NS	4.15407	0.0233954	0.944147	1	NS	2.177	0.709331	0.101814	0.176305	NS	2.29923	1.0344	0.00925595	1	NS	1.26383
75322	4930557F10Rik	RIKEN cDNA 4930557F10 gene	chr13	2.53745	0.853844	3.37482e-05	0.00715913	NS	3.67991	1.04675	8.55698e-09	7.33654e-06	UP	6.51859	0.060105	0.714478	0.984489	NS	3.614	0.501365	0.0111393	0.02411	NS	2.84636	0.549498	0.00245318	0.479954	NS	3.90196	0.847769	2.629e-07	0.000245895	NS	6.44468	0.105832	0.486502	1	NS	3.72531	0.496126	0.0113973	0.0251822	NS	2.53745	0.304347	0.149091	1	NS	3.67991
240025	Dact2	dishevelled-binding antagonist of beta-catenin 2	chr17	4.09901	-1.02248	3.80241e-05	0.0079839	DOWN	6.41639	-0.312919	0.0885376	0.768708	NS	6.59782	-0.434195	0.0178309	0.368615	NS	4.49296	0.458951	0.0461461	0.0867802	NS	3.22475	-0.0175277	0.944202	1	NS	6.17438	-0.0423038	0.806116	1	NS	6.14967	-0.0117392	0.9458	1	NS	4.32209	0.739202	0.00153523	0.00392867	NS	4.09901	-1.00496	5.31983e-05	0.15638	NS	6.41639
12050	Bcl2l2	BCL2-like 2	chr14	5.72648	0.914368	3.93956e-05	0.00818831	NS	4.37751	1.05276	3.66265e-05	0.00908029	UP	4.14197	0.512067	0.0640354	0.616023	NS	5.1337	0.136669	0.600355	0.705409	NS	6.3178	0.382314	0.0514864	1	NS	5.24728	0.177348	0.420047	1	NS	4.27478	0.338462	0.179086	0.935764	NS	5.28904	0.0819025	0.750251	0.848937	NS	5.72648	0.532055	0.0172988	1	NS	4.37751
242667	Dlgap3	DLG associated protein 3	chr4	3.06162	-0.620624	4.25028e-05	0.00874579	NS	4.30112	-0.0170575	0.896512	1	NS	4.54127	-0.0456165	0.725718	0.987708	NS	3.73918	-0.0380317	0.796831	0.861472	NS	2.77461	-0.217928	0.127345	1	NS	4.26143	0.0537471	0.659471	1	NS	4.4243	0.0436082	0.718452	1	NS	3.82155	0.00249704	0.98645	1	NS	3.06162	-0.402695	0.00722819	1	NS	4.30112
16669	Krt19	keratin 19	chr11	2.40138	-1.79393	4.68033e-05	0.00953536	DOWN	0.77629	0.264501	0.713955	1	NS	1.10052	-0.811684	0.254732	0.887219	NS	0.226622	1.42505	0.263032	0.373966	NS	1.67136	-0.778936	0.097732	1	NS	0.757047	0.318982	0.643703	1	NS	0.657364	0.0835225	0.913678	1	NS	0.418526	0.660549	0.542987	0.680163	NS	2.40138	-1.01499	0.0100654	1	NS	0.77629
23793	Adam25	ADAM metallopeptidase domain 25	chr8	3.02733	1.4328	4.93328e-05	0.00995216	UP	3.05115	0.72059	0.0507521	0.696185	NS	8.37915	0.20512	0.33339	0.918904	NS	7.78469	-1.05056	8.81753e-06	3.14942e-05	DOWN	3.99619	0.420303	0.132606	1	NS	3.77425	-0.0442012	0.888363	1	NS	8.62209	-0.0682556	0.726613	1	NS	7.52249	-0.675639	0.00431007	0.0102542	NS	3.02733	1.0125	0.00579178	1	NS	3.05115
70998	Phf6	PHD finger protein 6	chrX	1.51564	1.19054	5.12555e-05	0.0101834	UP	1.08943	0.949416	0.00356748	0.230843	NS	4.80772	0.227625	0.337809	0.922629	NS	1.91895	0.288932	0.344372	0.456228	NS	2.03204	0.527084	0.0363129	1	NS	1.08858	0.96408	0.00142014	0.213301	NS	4.85267	0.147574	0.500381	1	NS	2.00653	0.294462	0.330248	0.464332	NS	1.51564	0.663453	0.0267218	1	NS	1.08943
101055907	Gm15246	predicted gene 15246	chrX	2.50746	1.39517	5.1469e-05	0.0101834	UP	1.3833	0.311732	0.407534	0.999281	NS	5.64232	-0.0712485	0.822789	0.992924	NS	2.34288	0.580564	0.113275	0.18758	NS	2.99584	0.836757	0.00615123	0.781934	NS	1.42051	0.273557	0.431879	1	NS	5.47726	0.067674	0.81858	1	NS	2.24003	0.800043	0.0300255	0.0605783	NS	2.50746	0.558417	0.100913	1	NS	1.3833
66279	Tmem218	transmembrane protein 218	chr9	5.23129	-0.665493	5.23001e-05	0.0102493	NS	4.93901	-0.15395	0.353505	0.975078	NS	5.23084	0.0297089	0.854372	0.994181	NS	3.4877	0.390565	0.070143	0.124126	NS	4.99773	-0.355603	0.0210061	1	NS	5.06702	-0.261443	0.0892108	1	NS	5.18432	0.0475592	0.751677	1	NS	3.40973	0.586193	0.00692314	0.0158815	NS	5.23129	-0.30989	0.0565944	1	NS	4.93901
16494	Kcna6	potassium voltage-gated channel, shaker-related, subfamily, member 6	chr6	0.982021	1.40215	5.28638e-05	0.0102621	UP	0.921708	1.40526	6.34403e-05	0.0137412	UP	1.9645	-0.386442	0.196014	0.853055	NS	0.456068	0.849233	0.136881	0.220357	NS	1.08934	1.26508	2.79086e-05	0.0198026	UP	1.11977	1.02931	0.000954762	0.167916	NS	1.43595	0.344393	0.248992	0.979348	NS	0.494374	0.814037	0.142419	0.236258	NS	0.982021	0.137061	0.723616	1	NS	0.921708
407786	Taf9b	TATA-box binding protein associated factor 9B	chrX	4.02858	1.41114	6.28563e-05	0.0120878	UP	1.87974	1.12931	0.00669852	0.330541	NS	5.93811	0.38215	0.249568	0.886157	NS	4.76099	-0.138196	0.703573	0.789305	NS	4.9265	0.513482	0.0974459	1	NS	2.27841	0.618172	0.0937161	1	NS	6.12775	0.159225	0.601377	1	NS	5.18486	-0.479438	0.18419	0.290094	NS	4.02858	0.89766	0.0101705	1	NS	1.87974
70423	Tspan15	tetraspanin 15	chr10	0.904082	1.60318	7.66488e-05	0.0146037	UP	0.68752	0.838738	0.0588747	0.719388	NS	0.6272	0.0383474	0.93806	0.999835	NS	0.635669	1.36683	0.00486757	0.0112806	UP	1.60567	0.470568	0.160178	1	NS	1.00954	0.118017	0.760579	1	NS	0.611065	0.0441399	0.923472	1	NS	0.964494	0.683504	0.125992	0.21266	NS	0.904082	1.13261	0.0057693	1	NS	0.68752
240067	Zfp952	zinc finger protein 952	chr17	5.75617	-0.625995	8.28762e-05	0.015548	NS	5.39315	-0.297302	0.0680074	0.729988	NS	2.73795	-0.620192	0.0329303	0.474116	NS	2.35572	1.43263	3.64983e-07	1.6113e-06	UP	5.3829	-0.173321	0.24721	1	NS	5.17189	-0.0710207	0.644846	1	NS	2.29956	-0.122212	0.674959	1	NS	2.3125	1.60315	1.32051e-08	7.25365e-08	UP	5.75617	-0.452674	0.00421825	1	NS	5.39315
207854	Fmr1nb	Fmr1 neighbor	chrX	1.30831	1.58571	8.31161e-05	0.015548	UP	0.432356	0.277414	0.620821	1	NS	4.03403	-0.0507946	0.884068	0.995058	NS	1.22941	0.932569	0.0341475	0.0663443	NS	1.96198	0.671855	0.0511819	1	NS	0.465293	0.207788	0.689099	1	NS	3.77788	0.190459	0.556291	1	NS	1.61962	0.41505	0.324794	0.458652	NS	1.30831	0.913851	0.023844	1	NS	0.432356
67557	Larp6	La ribonucleoprotein 6, translational regulator	chr9	2.4544	-1.14693	8.42037e-05	0.0156096	DOWN	3.87435	-0.760117	0.00109111	0.104852	NS	4.76333	-0.645218	0.00330758	0.149254	NS	3.28518	-0.698273	0.00944963	0.0207342	NS	2.11276	-0.618623	0.0269035	1	NS	3.73988	-0.56908	0.0095502	0.629854	NS	4.54828	-0.458863	0.0260974	0.478695	NS	2.94657	-0.19738	0.473343	0.614199	NS	2.4544	-0.528308	0.0576244	1	NS	3.87435
77875	Cyp4f41-ps	cytochrome P450, family 4, subfamily f, polypeptide 41 pseudogene	chr17	3.24468	-1.05192	8.5848e-05	0.0157723	DOWN	4.68149	-0.471769	0.0235299	0.541582	NS	3.48801	-0.538864	0.0304419	0.464662	NS	3.8927	-0.236235	0.335787	0.448581	NS	2.76893	-0.446967	0.0853298	1	NS	4.45184	-0.210882	0.284389	1	NS	3.39574	-0.472473	0.0438982	0.588769	NS	3.62954	0.168793	0.500681	0.641142	NS	3.24468	-0.604951	0.0190573	1	NS	4.68149
74476	4933439C10Rik	RIKEN cDNA 4933439C10 gene	chr11	7.32597	-0.640925	8.9062e-05	0.016218	NS	7.95572	-0.485694	0.00234709	0.180884	NS	6.00369	-0.304996	0.0869341	0.671348	NS	7.25987	-0.549419	0.00193938	0.0048454	NS	6.93395	-0.173982	0.256407	1	NS	7.82495	-0.346508	0.0202762	0.772977	NS	5.90129	-0.233232	0.161598	0.911262	NS	6.99218	-0.153608	0.388691	0.524913	NS	7.32597	-0.466942	0.00422335	1	NS	7.95572
56258	Hnrnph2	heterogeneous nuclear ribonucleoprotein H2	chrX	3.69791	1.3046	9.50347e-05	0.0171538	UP	2.11493	1.28603	0.00329408	0.220858	NS	6.45576	0.37506	0.184661	0.839142	NS	4.39172	0.0183383	0.957714	0.9783	NS	4.56183	0.448397	0.114902	1	NS	2.67761	0.611264	0.104391	1	NS	6.55691	0.24127	0.353074	1	NS	4.7942	-0.291496	0.387726	0.523919	NS	3.69791	0.856202	0.0113451	1	NS	2.11493
71458	Bcor	BCL6 interacting corepressor	chrX	0.288252	1.74921	9.66868e-05	0.0173002	UP	0.212297	0.30557	0.554329	1	NS	2.40125	-0.162691	0.638781	0.976686	NS	0.940217	0.282897	0.486294	0.599513	NS	0.478676	0.984017	0.00874683	0.891007	NS	0.315358	-0.272731	0.549991	1	NS	2.37003	-0.156534	0.626827	1	NS	1.21792	-0.112873	0.77618	0.862855	NS	0.288252	0.765191	0.100623	1	NS	0.212297
333050	Ksr2	kinase suppressor of ras 2	chr5	0.813361	0.610454	9.78117e-05	0.0173038	NS	0.973941	0.316612	0.035409	0.613584	NS	3.50016	-0.241688	0.0435494	0.537793	NS	2.32656	-1.00072	8.99316e-13	1.16532e-11	DOWN	1.02028	0.244217	0.0746486	1	NS	0.990425	0.294717	0.0349063	0.911297	NS	3.3571	-0.115956	0.298434	1	NS	2.3847	-0.959594	6.24433e-12	6.59936e-11	NS	0.813361	0.366238	0.0212909	1	NS	0.973941
66294	Fam3a	FAM3 metabolism regulating signaling molecule A	chrX	0	4.99167	9.83887e-05	0.0173038	UP	0.284737	-0.265526	0.83325	1	NS	1.83551	-0.847576	0.196833	0.8534	NS	1.59968	-0.213227	0.7662	0.839373	NS	1.17266	0.397545	0.532955	1	NS	0.445861	-0.887576	0.422098	1	NS	2.20863	-1.35631	0.0233741	0.455032	NS	2.08594	-0.734133	0.276592	0.406153	NS	0	4.59412	0.000521258	0.536296	NS	0.284737
224648	Bltp3a	bridge-like lipid transfer protein family member 3A	chr17	4.00654	0.967688	9.93891e-05	0.0173316	NS	2.86217	0.813341	0.00169197	0.142232	NS	6.2061	-0.0393846	0.867929	0.995058	NS	7.10716	-1.23848	1.37058e-06	5.49004e-06	DOWN	4.6877	0.292306	0.189508	1	NS	3.01556	0.643167	0.00646339	0.490765	NS	6.32358	-0.186371	0.395676	1	NS	7.16376	-1.1751	4.45107e-06	1.64463e-05	DOWN	4.00654	0.675382	0.00633051	1	NS	2.86217
12053	Bcl6	B cell leukemia/lymphoma 6	chr16	0.339219	2.28095	0.000102718	0.0174446	UP	0.517314	-0.200091	0.75686	1	NS	3.68198	0.0872756	0.776166	0.992767	NS	3.42124	-0.960863	0.00539075	0.0123898	NS	0.94981	0.582285	0.16031	1	NS	0.176511	1.44371	0.060088	0.982664	NS	3.88564	-0.160289	0.570752	1	NS	3.7367	-1.19146	0.000498105	0.00137485	DOWN	0.339219	1.69866	0.00650157	1	NS	0.517314
252864	Dusp15	dual specificity phosphatase-like 15	chr2	7.93698	-0.558246	0.000102801	0.0174446	NS	9.8712	-0.0818495	0.558383	1	NS	8.71385	0.168301	0.235878	0.876111	NS	9.64785	-0.595351	7.93871e-05	0.000246499	NS	7.62568	-0.180008	0.179891	1	NS	9.77441	0.0365451	0.778179	1	NS	8.75575	0.0934512	0.475849	1	NS	9.53394	-0.36441	0.0155595	0.0335184	NS	7.93698	-0.378238	0.00844421	1	NS	9.8712
15413	Hoxb5	homeobox B5	chr11	5.71664	1.13447	0.000104798	0.0174446	UP	5.29542	0.239876	0.439053	1	NS	3.45341	0.441956	0.303565	0.898927	NS	1.34284	3.31661	8.52573e-07	3.5384e-06	UP	6.8461	0.0672281	0.789497	1	NS	5.68537	-0.178505	0.52635	1	NS	4.44997	-0.645006	0.0707445	0.709865	NS	2.92358	1.39448	0.00471649	0.0111438	UP	5.71664	1.06724	0.000265167	0.419718	NS	5.29542
20591	Kdm5c	lysine demethylase 5C	chrX	2.37972	1.12839	0.0001058	0.0174446	UP	1.18982	1.17316	0.000531011	0.0654288	NS	5.51117	0.284513	0.277369	0.887219	NS	2.99136	-0.0759291	0.801348	0.865149	NS	2.71478	0.756175	0.00348074	0.59686	NS	1.45141	0.763644	0.0112125	0.666299	NS	5.56851	0.193285	0.423043	1	NS	3.10611	-0.110448	0.713014	0.819831	NS	2.37972	0.37222	0.202923	1	NS	1.18982
12616	Cenpb	centromere protein B	chr2	3.70614	1.25611	0.000107337	0.0174446	UP	3.47542	0.567282	0.10046	0.803781	NS	4.73087	-0.156856	0.602854	0.969801	NS	6.13322	-0.801391	0.00613231	0.0139708	NS	4.51175	0.428613	0.11705	1	NS	4.01931	-0.00306984	0.992031	1	NS	4.55965	-0.0156645	0.955942	1	NS	6.08962	-0.634231	0.0300438	0.0605972	NS	3.70614	0.827498	0.0123139	1	NS	3.47542
50780	Rgs3	regulator of G-protein signaling 3	chr4	2.89687	-0.837494	0.000107378	0.0174446	NS	5.02954	-0.0850501	0.681539	1	NS	4.93191	-0.0875065	0.673256	0.9813	NS	3.68016	0.317696	0.15875	0.24974	NS	2.623	-0.432664	0.032716	1	NS	4.97592	-0.00369758	0.984654	1	NS	4.94456	-0.13274	0.490324	1	NS	3.62684	0.499281	0.0270421	0.0551428	NS	2.89687	-0.40483	0.0597237	1	NS	5.02954
70593	Evx1os	even skipped homeotic gene 1, opposite strand	chr6	1.56467	2.11349	0.000107775	0.0174446	UP	1.3746	-0.188894	0.782334	1	NS	1.16353	0.00960535	0.988332	1	NS	0.271858	2.75387	0.0149286	0.031474	UP	1.9989	1.5472	0.000691237	0.249536	NS	0.971885	0.527569	0.452705	1	NS	0.864693	0.538628	0.463831	1	NS	0.269217	2.861	0.0104495	0.0232228	UP	1.56467	0.566296	0.345779	1	NS	1.3746
99663	Clca4a	chloride channel accessory 4A	chr3	0.950041	-2.81104	0.000108523	0.0174446	DOWN	0.114644	-0.254746	0.835646	1	NS	0.0624865	0.536902	0.68511	0.9813	NS	0	2.85515	0.175086	0.267375	NS	0.680091	-2.14123	0.00316082	0.551188	NS	0.0957692	-0.0284269	0.982103	1	NS	0	2.28478	0.0921127	0.775461	NS	0.0821361	0.331164	0.826419	0.896151	NS	0.950041	-0.669804	0.245516	1	NS	0.114644
17872	Ppp1r15a	protein phosphatase 1, regulatory subunit 15A	chr7	5.54798	0.932606	0.000108725	0.0174446	NS	4.98252	0.178168	0.50402	1	NS	6.40446	0.151555	0.504904	0.958876	NS	5.97202	-0.0508604	0.842951	0.896777	NS	6.08258	0.467601	0.0266973	1	NS	5.1925	-0.0163905	0.946582	1	NS	6.64635	-0.126414	0.543769	1	NS	6.31218	-0.297245	0.236394	0.356749	NS	5.54798	0.465005	0.0569741	1	NS	4.98252
54381	Cpq	carboxypeptidase Q	chr15	2.56761	-0.745709	0.000109288	0.0174446	NS	2.6857	-0.677749	0.000426098	0.0565666	NS	1.88033	-0.109865	0.575816	0.96481	NS	1.37216	0.193603	0.367796	0.480853	NS	2.07948	-0.0629171	0.727281	1	NS	2.37021	-0.307706	0.0875354	1	NS	1.83822	-0.0833224	0.647647	1	NS	1.30651	0.419121	0.0519911	0.0986919	NS	2.56761	-0.682792	0.00039589	0.495443	NS	2.6857
209091	Ccnb3	cyclin B3	chrX	2.33783	1.25123	0.00010999	0.0174446	UP	0.596471	0.814745	0.0513751	0.700281	NS	1.83306	-0.450581	0.183947	0.83852	NS	2.00679	0.0162614	0.963246	0.982488	NS	2.94387	0.583959	0.0415913	1	NS	0.837786	0.210711	0.566776	1	NS	1.51286	-0.0140661	0.965162	1	NS	2.16266	-0.075561	0.8291	0.89801	NS	2.33783	0.667275	0.0375612	1	NS	0.596471
69065	Chac1	ChaC, cation transport regulator 1	chr2	1.22278	2.36486	0.000111023	0.0174446	UP	0.670784	1.32963	0.167615	0.885935	NS	6.02221	-0.472289	0.0279304	0.454183	NS	2.38902	-1.21436	0.0836695	0.145105	NS	2.40878	0.83402	0.0459044	1	NS	1.56797	-0.212619	0.766446	1	NS	6.00087	-0.481278	0.0166062	0.383229	NS	2.48856	-1.22035	0.0749549	0.136105	NS	1.22278	1.53084	0.0263228	1	NS	0.670784
68316	Apoo	apolipoprotein O	chrX	0.6295	1.99057	0.000111471	0.0174446	UP	0.313526	0.311845	0.628163	1	NS	3.0866	-0.216714	0.610372	0.972332	NS	1.19117	0.39893	0.431405	0.545433	NS	1.38806	0.481822	0.251725	1	NS	0.128256	1.64056	0.0198574	0.772977	NS	2.73128	0.160848	0.685266	1	NS	1.45726	0.0559384	0.91012	0.951023	NS	0.6295	1.50875	0.00355722	1	NS	0.313526
107934	Celsr3	cadherin, EGF LAG seven-pass G-type receptor 3	chr9	2.19864	1.04753	0.000111906	0.0174446	UP	2.44549	1.0502	5.33025e-05	0.0121867	UP	4.67313	0.270352	0.225254	0.864911	NS	1.78947	1.16297	0.000244337	0.000703572	UP	2.6586	0.510486	0.0296402	1	NS	2.47565	1.03956	1.32579e-05	0.00671914	UP	4.66608	0.247106	0.229599	0.978526	NS	1.69256	1.41188	1.0885e-05	3.79822e-05	UP	2.19864	0.537049	0.052873	1	NS	2.44549
18037	Nfkbie	nuclear factor of kappa light polypeptide gene enhancer in B cells inhibitor, epsilon	chr17	5.36224	-0.655197	0.000114841	0.0177675	NS	5.055	-0.410547	0.0197574	0.499446	NS	2.66694	0.0453861	0.88907	0.995058	NS	2.45255	1.30781	5.4915e-05	0.000174327	UP	5.21013	-0.433348	0.00621808	0.781934	NS	5.05546	-0.388443	0.0190811	0.772977	NS	2.24635	0.520852	0.110398	0.81026	NS	2.57466	1.27276	5.12511e-05	0.000162595	UP	5.36224	-0.221849	0.17848	1	NS	5.055
209815	Tbc1d25	TBC1 domain family, member 25	chrX	2.39565	1.04732	0.00011736	0.0180218	UP	1.19505	0.439208	0.256182	0.922634	NS	5.38737	0.0823623	0.706772	0.982972	NS	4.9299	-1.13983	3.76049e-06	1.41075e-05	DOWN	2.85994	0.571262	0.0151755	1	NS	1.27907	0.31094	0.383278	1	NS	5.57219	-0.138066	0.494354	1	NS	4.93807	-1.03316	2.67906e-05	8.84439e-05	DOWN	2.39565	0.476058	0.0878353	1	NS	1.19505
12484	Cd24a	CD24a antigen	chr10	1.79725	1.70257	0.000126052	0.0190871	UP	4.36389	1.22174	1.01285e-06	0.000408654	UP	5.98902	1.93679	7.37527e-19	1.23794e-14	UP	5.07768	0.886299	0.000417398	0.00115783	NS	2.49338	0.878172	0.0113619	0.98647	NS	4.43716	1.20659	1.29756e-07	0.0001335	UP	6.51017	1.37666	6.93794e-13	1.42762e-08	UP	5.54378	0.51432	0.0336654	0.0671578	NS	1.79725	0.824398	0.0954352	1	NS	4.36389
112407	Egln3	egl-9 family hypoxia-inducible factor 3	chr12	0.420187	2.57993	0.000127412	0.0190871	UP	0.247974	1.33393	0.0988206	0.799674	NS	0.817866	0.554476	0.371385	0.940669	NS	2.76562	-1.20674	0.0298984	0.0590479	NS	0.98365	1.07605	0.0402915	1	NS	0.552757	0.132632	0.839413	1	NS	1.4172	-0.600497	0.262299	0.983655	NS	2.59643	-0.87952	0.113512	0.194127	NS	0.420187	1.50388	0.0319973	1	NS	0.247974
73614	Rhox13	reproductive homeobox 13	chrX	1.71524	1.78955	0.000127473	0.0190871	UP	0.80458	1.44099	0.0259854	0.559909	NS	2.32075	-0.803852	0.101631	0.705935	NS	1.71851	0.517389	0.349552	0.461652	NS	2.69545	0.621349	0.0959494	1	NS	1.21891	0.635401	0.24347	1	NS	1.80943	-0.173004	0.723621	1	NS	1.77301	0.560859	0.304043	0.439625	NS	1.71524	1.1682	0.0153538	1	NS	0.80458
229898	Gbp5	guanylate binding protein 5	chr3	0	4.69287	0.000128008	0.0190871	UP	0.259884	0.948699	0.170416	0.889322	NS	3.21332	0.676629	0.0215916	0.400261	NS	1.02596	0.0440636	0.926331	0.955205	NS	0.589091	-0.32558	0.534306	1	NS	0.348228	0.519296	0.394654	1	NS	3.67833	0.141474	0.594663	1	NS	0.984539	0.222721	0.642666	0.76458	NS	0	5.01845	2.04223e-05	0.0840461	NS	0.259884
22202	Uba1y	ubiquitin-activating enzyme, Chr Y	chrY	3.3518	1.67122	0.000131373	0.019448	UP	1.29835	0.564475	0.252629	0.922634	NS	5.51468	0.151334	0.711959	0.983622	NS	3.84548	0.473224	0.2895	0.403621	NS	4.36685	0.609018	0.111285	1	NS	1.27685	0.580875	0.204446	1	NS	5.62042	0.0148099	0.968777	1	NS	4.26264	0.136846	0.757689	0.853551	NS	3.3518	1.0622	0.0133699	1	NS	1.29835
72927	Hepacam	hepatocyte cell adhesion molecule	chr9	3.93827	0.605499	0.00013318	0.0195746	NS	4.26688	0.457865	0.00245609	0.184434	NS	6.80373	0.168704	0.177793	0.83211	NS	6.23726	-0.877335	6.2647e-10	4.67739e-09	NS	4.2343	0.359628	0.010239	0.924065	NS	4.2299	0.5176	0.000236543	0.0657749	NS	6.92185	0.0209797	0.855742	1	NS	6.33202	-0.862227	1.06098e-09	7.09514e-09	NS	3.93827	0.245871	0.128601	1	NS	4.26688
13800	Enah	ENAH actin regulator	chr1	3.33903	0.98555	0.000135443	0.019766	NS	2.84158	0.468997	0.0686724	0.731025	NS	6.14574	-0.0510214	0.837014	0.993507	NS	6.48302	-1.12308	2.91968e-05	9.66198e-05	DOWN	3.85513	0.455547	0.0502652	1	NS	3.02764	0.269748	0.253338	1	NS	6.22385	-0.159215	0.488513	1	NS	6.51576	-1.04411	9.93592e-05	0.000303746	DOWN	3.33903	0.530003	0.0381103	1	NS	2.84158
100504235	Gm20125	predicted gene, 20125	chr10	2.98111	-1.18237	0.000137038	0.019858	DOWN	4.96603	-0.926492	0.00235818	0.181061	NS	4.36269	-0.705376	0.0209028	0.395691	NS	2.3078	0.876395	0.00910922	0.02006	NS	2.36586	-0.362229	0.212268	1	NS	4.49295	-0.460846	0.105705	1	NS	3.79096	-0.126153	0.658171	1	NS	1.96494	1.43926	2.49301e-05	8.28602e-05	UP	2.98111	-0.820139	0.00794598	1	NS	4.96603
97775	D930048N14Rik	RIKEN cDNA D930048N14 gene	chr11	3.7384	1.15364	0.000139078	0.0198753	UP	4.6436	0.112429	0.689658	1	NS	5.39658	-0.0149326	0.955477	1	NS	2.66958	1.23605	0.00162861	0.00412911	UP	4.26947	0.639124	0.0149517	1	NS	4.70555	0.0495881	0.849291	1	NS	5.43414	-0.0847143	0.732316	1	NS	3.17892	0.752644	0.0395466	0.0777296	NS	3.7384	0.514518	0.0966942	1	NS	4.6436
110333	Rmst	rhabdomyosarcoma 2 associated transcript (non-coding RNA)	chr10	3.0067	-0.820176	0.00013909	0.0198753	NS	2.10805	-0.482986	0.0358983	0.613751	NS	4.42274	-0.299063	0.143293	0.77878	NS	1.7651	-0.300405	0.246268	0.3537	NS	2.57574	-0.216995	0.284423	1	NS	1.73472	0.017998	0.934968	1	NS	4.06139	0.053316	0.779741	1	NS	1.4842	0.226799	0.394149	0.530959	NS	3.0067	-0.603181	0.00488872	1	NS	2.10805
108970	4930519F24Rik	RIKEN cDNA 4930519F24 gene	chr9	3.27326	-1.04183	0.000147834	0.0209792	DOWN	3.20491	-0.600664	0.0247679	0.552795	NS	5.78156	-0.24414	0.194897	0.85248	NS	2.60308	-0.822283	0.0197376	0.0405371	NS	2.96744	-0.640611	0.0144341	1	NS	3.05708	-0.432512	0.0921269	1	NS	5.68345	-0.171754	0.328156	1	NS	2.53806	-0.628216	0.0771257	0.139555	NS	3.27326	-0.401218	0.121708	1	NS	3.20491
19139	Prps1	phosphoribosyl pyrophosphate synthetase 1	chrX	2.58679	1.06053	0.000149311	0.0210437	UP	1.33868	1.15404	0.00143173	0.126986	NS	4.71805	0.0853514	0.719778	0.985262	NS	3.1818	-0.375069	0.204139	0.302765	NS	2.97259	0.663239	0.00669041	0.784173	NS	1.66952	0.654077	0.039556	0.947247	NS	4.72179	0.0490764	0.823581	1	NS	3.39855	-0.506344	0.0813214	0.146297	NS	2.58679	0.397289	0.165917	1	NS	1.33868
22284	Usp9x	ubiquitin specific peptidase 9, X chromosome	chrX	2.96053	1.09993	0.000152565	0.021356	UP	1.68604	0.630031	0.03667	0.615965	NS	5.75798	0.0860958	0.75633	0.989765	NS	4.98428	-0.584169	0.0504537	0.0936371	NS	3.58662	0.440227	0.0906278	1	NS	1.8019	0.464004	0.0925166	1	NS	5.82128	-0.0105464	0.967201	1	NS	5.16055	-0.660224	0.0270917	0.0552111	NS	2.96053	0.659699	0.0217781	1	NS	1.68604
19281	Ptprt	protein tyrosine phosphatase receptor type T	chr2	1.53587	-0.722799	0.000154493	0.0214798	NS	1.39562	-1.22321	2.68865e-10	3.25437e-07	DOWN	0.804937	-0.810454	5.43922e-05	0.0102844	NS	0.469622	0.530866	0.0163592	0.0342096	NS	1.13415	0.0249892	0.888995	1	NS	1.02624	-0.560693	0.00215087	0.281011	NS	0.663402	-0.483448	0.0106533	0.308823	NS	0.49535	0.55026	0.0124452	0.0273011	NS	1.53587	-0.747788	9.14863e-05	0.188251	NS	1.39562
69155	1810030O07Rik	RIKEN cDNA 1810030O07 gene	chrX	0.879239	2.11664	0.000155904	0.0215304	UP	0.200369	1.42231	0.113668	0.835936	NS	2.51883	0.113367	0.805863	0.992924	NS	2.25371	-0.0323972	0.949247	0.971774	NS	1.45999	1.11448	0.0149583	1	NS	0.270313	1.03159	0.194063	1	NS	2.55255	0.0427156	0.9202	1	NS	2.40376	-0.100023	0.842556	0.906618	NS	0.879239	1.00216	0.0848412	1	NS	0.200369
17139	Magea3	MAGE family member A3	chrX	2.42427	2.37419	0.000159126	0.0217109	UP	0.977495	1.68059	0.148411	0.866443	NS	3.63339	0.165533	0.777479	0.992794	NS	2.71157	0.418702	0.620222	0.720668	NS	1.98951	2.92057	8.30068e-07	0.00100472	UP	0.851329	1.8735	0.0951168	1	NS	3.48571	0.289522	0.60303	1	NS	3.4073	-0.236817	0.748208	0.846858	NS	2.42427	-0.546386	0.554681	1	NS	0.977495
12153	Bmp1	bone morphogenetic protein 1	chr14	0.655814	1.4347	0.000159355	0.0217109	UP	0.494266	0.916747	0.0355253	0.613584	NS	4.4518	0.0784209	0.745885	0.989206	NS	0.886253	0.935794	0.0156093	0.032778	NS	1.30567	0.138629	0.639278	1	NS	0.457319	1.06288	0.0103964	0.646798	NS	4.40049	0.104718	0.640137	1	NS	1.35778	0.173888	0.619086	0.74348	NS	0.655814	1.29607	0.000757598	0.577374	NS	0.494266
110094	Phka2	phosphorylase kinase alpha 2	chrX	1.84302	1.29539	0.000161127	0.0217109	UP	0.650116	1.05827	0.00643826	0.323122	NS	4.69494	0.202977	0.526706	0.964019	NS	4.73122	-1.06001	0.002205	0.00544423	DOWN	2.44882	0.527026	0.0827494	1	NS	0.642018	1.08841	0.00234681	0.29951	NS	4.67892	0.190431	0.519854	1	NS	4.79731	-1.01993	0.00319506	0.00776023	DOWN	1.84302	0.768366	0.0239101	1	NS	0.650116
19893	Rpgr	retinitis pigmentosa GTPase regulator	chrX	0.955482	1.1656	0.000162035	0.0217109	UP	0.611156	0.574235	0.0858238	0.758915	NS	4.43652	-0.0594997	0.826138	0.992924	NS	4.4216	-1.27908	1.50545e-05	5.19758e-05	DOWN	1.42068	0.388196	0.149658	1	NS	0.739943	0.241928	0.423963	1	NS	4.54474	-0.203009	0.41875	1	NS	4.46468	-1.2104	4.08815e-05	0.000131811	DOWN	0.955482	0.777409	0.0120851	1	NS	0.611156
101497	Plekhg2	pleckstrin homology domain containing, family G (with RhoGef domain) member 2	chr7	5.54076	1.12891	0.000162486	0.0217109	UP	3.65907	0.320193	0.31613	0.946071	NS	5.41992	-0.0838545	0.776385	0.992767	NS	7.75897	-1.31404	2.49374e-05	8.31531e-05	DOWN	6.16548	0.509405	0.0573565	1	NS	3.79401	0.218162	0.45779	1	NS	5.4888	-0.186564	0.495364	1	NS	7.77275	-1.2167	9.15932e-05	0.000281524	DOWN	5.54076	0.619501	0.0363821	1	NS	3.65907
75141	Rasd2	RASD family, member 2	chr8	4.2628	1.29791	0.000167951	0.0222821	UP	4.37352	0.247237	0.467305	1	NS	2.53919	0.297344	0.467291	0.953502	NS	4.10106	0.598538	0.104955	0.175511	NS	4.95567	0.619092	0.0420309	1	NS	4.42003	0.187141	0.551441	1	NS	2.71663	0.0613584	0.869299	1	NS	4.36658	0.411418	0.25935	0.385317	NS	4.2628	0.678819	0.0475024	1	NS	4.37352
227723	Prrc2b	proline-rich coiled-coil 2B	chr2	3.28264	1.27752	0.000168927	0.0222821	UP	4.04128	0.120108	0.713961	1	NS	3.69163	0.119388	0.716846	0.984489	NS	3.43709	0.854019	0.0158396	0.0332243	NS	4.0244	0.486884	0.107952	1	NS	4.06662	0.124493	0.681051	1	NS	3.64079	0.138848	0.648247	1	NS	4.11799	0.212453	0.543759	0.680675	NS	3.28264	0.790633	0.0182714	1	NS	4.04128
64177	Trpv6	transient receptor potential cation channel, subfamily V, member 6	chr6	0.0930546	3.96197	0.000170725	0.0223719	UP	0.235592	-0.228082	0.840239	1	NS	1.21978	0.831592	0.230214	0.870344	NS	0.671457	0.767961	0.374413	0.488016	NS	0.89617	0.764561	0.24782	1	NS	0.198126	-0.0219944	0.984388	1	NS	1.61312	0.173272	0.778672	1	NS	0.877878	0.291531	0.722537	0.827221	NS	0.0930546	3.19741	0.00367439	1	NS	0.235592
69288	Rhobtb1	Rho-related BTB domain containing 1	chr10	2.5477	-0.943326	0.000171782	0.0223719	NS	5.72807	-0.239153	0.315893	0.945885	NS	5.08955	0.0964031	0.688161	0.9813	NS	3.09424	1.18741	6.9441e-06	2.5099e-05	UP	2.14387	-0.348994	0.139208	1	NS	5.55301	-0.0289795	0.89596	1	NS	5.10025	0.053042	0.811185	1	NS	2.94955	1.47066	3.32159e-08	1.69725e-07	UP	2.5477	-0.594333	0.0172994	1	NS	5.72807
27528	Nrep	neuronal regeneration related protein	chr18	0.159352	2.74187	0.000173365	0.0224361	UP	0.186746	0.61615	0.473989	1	NS	1.37303	-0.128638	0.772596	0.992075	NS	1.7334	-0.411086	0.362666	0.475414	NS	0.637931	0.699708	0.152534	1	NS	0.119038	1.23964	0.16172	1	NS	1.74427	-0.716689	0.0726476	0.717997	NS	1.72262	-0.272488	0.545968	0.68236	NS	0.159352	2.04216	0.00911878	1	NS	0.186746
78339	Ttyh3	tweety family member 3	chr5	5.78594	0.503097	0.000176129	0.0226513	NS	5.53064	0.34532	0.0107559	0.408793	NS	5.34208	0.306345	0.0257291	0.436461	NS	4.29944	0.97645	5.20439e-10	3.95607e-09	NS	6.04618	0.305603	0.0122335	1	NS	5.72226	0.185019	0.136714	1	NS	5.39171	0.223847	0.0767897	0.729502	NS	4.56801	0.804844	1.79318e-07	8.14713e-07	NS	5.78594	0.197494	0.140747	1	NS	5.53064
18630	Dcaf8l	DDB1 and CUL4 associated factor 8 like	chrX	5.13002	1.26054	0.000181235	0.0231012	UP	2.78875	1.29777	0.0015009	0.130864	NS	5.42831	-0.058135	0.860579	0.995058	NS	3.85749	0.595487	0.131297	0.212832	NS	5.95642	0.466261	0.116048	1	NS	3.43421	0.58351	0.100369	1	NS	5.15138	0.200185	0.517477	1	NS	4.40192	0.141804	0.709078	0.81709	NS	5.13002	0.794277	0.0176612	1	NS	2.78875
213449	Tent5d	terminal nucleotidyltransferase 5D	chrX	1.90153	1.04343	0.000181873	0.0231012	UP	1.24548	0.950572	0.00141894	0.126862	NS	5.25442	0.15097	0.550407	0.96481	NS	3.35049	-0.579815	0.038799	0.0742873	NS	2.31375	0.585984	0.0179924	1	NS	1.30189	0.85267	0.00175154	0.250288	NS	5.3155	0.055008	0.813701	1	NS	3.46254	-0.597124	0.0329834	0.0659124	NS	1.90153	0.457443	0.100879	1	NS	1.24548
16440	Itpr3	inositol 1,4,5-triphosphate receptor 3	chr17	3.4	1.12329	0.000184722	0.0233191	UP	2.0221	0.52567	0.0930103	0.780854	NS	4.38184	-0.474903	0.100561	0.704982	NS	7.32121	-1.44013	3.81883e-06	1.43159e-05	DOWN	4.01144	0.492337	0.0672339	1	NS	2.22467	0.234405	0.412293	1	NS	4.54326	-0.673592	0.0126584	0.32965	NS	7.28077	-1.29279	3.13703e-05	0.000102657	DOWN	3.4	0.630952	0.0337001	1	NS	2.0221
13642	Efnb2	ephrin B2	chr8	1.34262	1.05972	0.000187015	0.0234591	UP	1.38896	0.00828324	0.97782	1	NS	2.89773	-0.206663	0.374563	0.940866	NS	3.66818	-0.787784	0.000988723	0.0025937	NS	1.89787	0.284898	0.230697	1	NS	1.15037	0.421126	0.149078	1	NS	3.01616	-0.374475	0.0820215	0.749174	NS	3.80799	-0.832842	0.000467093	0.00129341	NS	1.34262	0.774819	0.00732708	1	NS	1.38896
14797	Tle5	TLE family member 5, transcriptional modulator	chr10	4.77117	0.973142	0.00018811	0.0234591	NS	4.3416	0.72551	0.00736258	0.346223	NS	4.44469	0.76835	0.00439591	0.176015	NS	6.55909	-0.44686	0.0815648	0.141873	NS	5.38845	0.387774	0.0909347	1	NS	4.98873	0.0836971	0.728048	1	NS	4.94954	0.207707	0.388156	1	NS	7.01412	-0.795437	0.00180999	0.00457826	NS	4.77117	0.585368	0.0253951	1	NS	4.3416
59026	Huwe1	HECT, UBA and WWE domain containing 1	chrX	4.15159	1.4853	0.000189443	0.023483	UP	1.61358	0.607761	0.12672	0.838256	NS	5.23392	-0.0402667	0.915715	0.995387	NS	6.29465	-0.711994	0.0814184	0.141654	NS	4.90955	0.710991	0.0446744	1	NS	1.63808	0.583025	0.110405	1	NS	5.27673	-0.116956	0.740063	1	NS	6.57419	-0.894487	0.0290157	0.0587191	NS	4.15159	0.774311	0.0461733	1	NS	1.61358
13685	Eif4ebp1	eukaryotic translation initiation factor 4E binding protein 1	chr8	2.49354	1.32444	0.000193309	0.0238187	UP	1.68997	0.266466	0.522775	1	NS	4.04091	0.0371754	0.907629	0.995058	NS	5.72545	-0.755311	0.0216441	0.0440394	NS	3.38568	0.361836	0.233257	1	NS	1.41043	0.746636	0.0656863	1	NS	4.49475	-0.469653	0.110436	0.81026	NS	6.05199	-0.962179	0.00342951	0.00829637	NS	2.49354	0.962604	0.00702982	1	NS	1.68997
74023	Rd3	retinal degeneration 3	chr1	4.82096	-0.631758	0.000196947	0.0241225	NS	6.60783	-0.19738	0.138939	0.846649	NS	8.28915	-0.127372	0.304085	0.899018	NS	8.73418	-1.16941	3.31224e-18	1.38247e-16	DOWN	4.4139	-0.140031	0.387025	1	NS	6.4558	-0.0140759	0.910315	1	NS	8.25816	-0.128342	0.264711	0.985519	NS	8.68606	-1.0075	5.8045e-14	1.06452e-12	DOWN	4.82096	-0.491728	0.0034533	1	NS	6.60783
240411	Loxhd1	lipoxygenase homology domains 1	chr18	1.53972	-0.872972	0.000198146	0.0241257	NS	3.09753	-0.532658	0.0103714	0.407277	NS	2.44766	-0.41521	0.0524358	0.580092	NS	1.88344	-0.130851	0.582272	0.689499	NS	1.26017	-0.355668	0.109467	1	NS	2.98862	-0.367471	0.0586358	0.982664	NS	2.23828	-0.189545	0.344599	1	NS	1.6486	0.330217	0.170902	0.272969	NS	1.53972	-0.517305	0.0252942	1	NS	3.09753
223255	Stk24	serine/threonine kinase 24	chr14	1.2582	1.64088	0.000202867	0.0245243	UP	0.737683	0.415419	0.367361	0.981586	NS	0.97066	0.381945	0.392071	0.943286	NS	2.39654	0.0276702	0.950057	0.972313	NS	1.86478	0.74557	0.0532093	1	NS	0.673792	0.554863	0.196836	1	NS	1.0405	0.215914	0.597762	1	NS	2.70453	-0.258974	0.556334	0.690785	NS	1.2582	0.895307	0.0396347	1	NS	0.737683
212706	N4bp3	NEDD4 binding protein 3	chr11	5.21805	0.647165	0.000203803	0.0245243	NS	6.99485	0.298168	0.0483174	0.680386	NS	7.61865	0.350871	0.017455	0.363902	NS	6.43231	0.0959673	0.570609	0.67833	NS	5.75616	0.150433	0.325036	1	NS	7.39339	-0.0550317	0.690188	1	NS	7.96448	-0.030089	0.823733	1	NS	6.54069	0.107516	0.522673	0.66193	NS	5.21805	0.496732	0.00462261	1	NS	6.99485
333433	Gpd1l	glycerol-3-phosphate dehydrogenase 1-like	chr9	0.313583	2.65409	0.000213372	0.0255265	UP	0.182274	0.504595	0.57486	1	NS	0.332813	0.0204561	0.979858	1	NS	1.45182	-0.604328	0.340975	0.452923	NS	0.784554	1.22377	0.0299091	1	NS	0.152841	0.72871	0.400206	1	NS	0.205003	0.699625	0.380382	1	NS	1.42164	-0.462616	0.466237	0.607085	NS	0.313583	1.43032	0.0521957	1	NS	0.182274
72205	Eml2	echinoderm microtubule associated protein like 2	chr7	1.92532	0.968288	0.00021566	0.025651	NS	1.01749	0.439279	0.225312	0.921643	NS	5.72339	0.158909	0.414009	0.943286	NS	2.60104	-0.10305	0.697765	0.784791	NS	2.25795	0.605816	0.00758289	0.838888	NS	1.22622	0.0901072	0.780799	1	NS	5.75876	0.0957604	0.593956	1	NS	2.43232	0.202059	0.453707	0.593927	NS	1.92532	0.362472	0.181881	1	NS	1.01749
414801	Itprip	inositol 1,4,5-triphosphate receptor interacting protein	chr19	4.78483	-0.727409	0.00021908	0.0259081	NS	7.39106	0.0492343	0.786865	1	NS	7.61036	0.141828	0.436137	0.948487	NS	7.2335	-0.276763	0.156902	0.247476	NS	4.51692	-0.35453	0.0545262	1	NS	7.41368	0.083692	0.619421	1	NS	7.67953	0.0397744	0.813042	1	NS	7.3385	-0.251256	0.198346	0.30868	NS	4.78483	-0.372879	0.0560928	1	NS	7.39106
245532	Awat2	acyl-CoA wax alcohol acyltransferase 2	chrX	1.58462	1.00425	0.000221285	0.0260194	UP	0.871499	0.635731	0.0711058	0.735115	NS	3.57611	0.0250451	0.909117	0.995058	NS	2.00095	-0.230429	0.426795	0.540794	NS	2.01361	0.456934	0.049941	1	NS	0.688783	1.07005	0.00216055	0.281011	NS	3.67109	-0.105876	0.601408	1	NS	2.21915	-0.389879	0.167522	0.268215	NS	1.58462	0.547316	0.0499323	1	NS	0.871499
74008	Arsg	arylsulfatase G	chr11	1.21751	0.752695	0.000224423	0.0262383	NS	1.4124	1.79103	2.71631e-22	1.11787e-18	UP	2.98825	0.400798	0.0105729	0.290518	NS	0.94291	1.49022	1.96448e-10	1.61709e-09	UP	1.38408	0.531598	0.00300015	0.546319	NS	1.91889	1.04658	4.32577e-11	1.11264e-07	UP	3.01108	0.342163	0.0177307	0.393844	NS	1.28783	0.952339	1.04543e-05	3.65784e-05	NS	1.21751	0.221097	0.297271	1	NS	1.4124
245423	Tm9sf5	transmembrane 9 superfamily member 5	chrX	2.7595	1.37349	0.000230693	0.026819	UP	0.980302	0.40816	0.315316	0.945885	NS	3.6674	0.272175	0.448122	0.949917	NS	2.07236	0.68004	0.0863063	0.14885	NS	3.53287	0.526923	0.111417	1	NS	0.936848	0.480799	0.203291	1	NS	3.73362	0.167827	0.611639	1	NS	2.31767	0.508245	0.196099	0.305761	NS	2.7595	0.846564	0.0212555	1	NS	0.980302
18033	Nfkb1	nuclear factor of kappa light polypeptide gene enhancer in B cells 1, p105	chr3	1.00242	1.12888	0.000235002	0.0271665	UP	0.441415	0.475314	0.211906	0.910691	NS	2.72801	0.197077	0.464824	0.953502	NS	2.18196	-0.584706	0.0514844	0.0952311	NS	1.20885	0.788258	0.00366789	0.613527	NS	0.342616	0.862523	0.0201917	0.772977	NS	2.83529	0.0422364	0.865014	1	NS	2.32754	-0.659865	0.0272315	0.0554685	NS	1.00242	0.340621	0.275025	1	NS	0.441415
67071	Rps6ka6	ribosomal protein S6 kinase polypeptide 6	chrX	1.22711	1.06809	0.00023801	0.0272167	UP	0.411684	0.564295	0.113141	0.835554	NS	3.44414	-0.188301	0.476625	0.953951	NS	4.35278	-1.54334	8.93217e-08	4.42246e-07	DOWN	1.65714	0.399893	0.119548	1	NS	0.462013	0.404334	0.214369	1	NS	3.35748	-0.123628	0.615056	1	NS	4.29333	-1.3769	1.6751e-06	6.58174e-06	DOWN	1.22711	0.668192	0.0215157	1	NS	0.411684
100038689	Gm10421	predicted gene 10421	chr12	1.67089	-3.09369	0.000238081	0.0272167	DOWN	3.76548	-0.800617	0.0532008	0.707636	NS	3.41047	-0.349535	0.412645	0.943286	NS	0.993693	0.502251	0.536787	0.647183	NS	1.04351	-2.04279	0.0212226	1	NS	3.26563	-0.238009	0.552294	1	NS	3.18162	-0.128758	0.749554	1	NS	0.667604	1.34225	0.136145	0.227336	NS	1.67089	-1.05089	0.109319	1	NS	3.76548
243725	Ppp1r9a	protein phosphatase 1, regulatory subunit 9A	chr6	1.91278	0.895362	0.000241273	0.0274291	NS	1.59837	0.341302	0.163395	0.883168	NS	1.18011	0.342187	0.176217	0.831661	NS	1.85361	0.183882	0.477727	0.591966	NS	2.06995	0.733933	0.000903107	0.296464	NS	1.61641	0.339116	0.133206	1	NS	1.19809	0.278251	0.232359	0.978526	NS	1.97946	0.0980961	0.703812	0.813112	NS	1.91278	0.161429	0.503913	1	NS	1.59837
217340	Rnf157	ring finger protein 157	chr11	4.18553	0.553428	0.000249528	0.0280893	NS	5.37043	-0.117284	0.420109	0.999281	NS	5.46837	0.0599852	0.680259	0.9813	NS	4.00663	0.483576	0.00292415	0.00705891	NS	4.43955	0.346057	0.0117642	1	NS	5.25723	0.000924302	0.994547	1	NS	5.40077	0.0998328	0.458825	1	NS	4.1671	0.417454	0.00978143	0.0218442	NS	4.18553	0.207372	0.16937	1	NS	5.37043
14972	H2-K1	histocompatibility 2, K1, K region	chr17	8.12656	0.509172	0.00024981	0.0280893	NS	8.29397	0.316647	0.0215231	0.513462	NS	7.35804	0.0284606	0.846942	0.993507	NS	6.52864	0.97207	5.54442e-09	3.42297e-08	NS	8.46462	0.216262	0.0860601	1	NS	8.44468	0.197001	0.120013	1	NS	7.22565	0.128407	0.350186	1	NS	6.39277	1.22848	3.01834e-13	4.51041e-12	UP	8.12656	0.29291	0.0352576	1	NS	8.29397
235633	Als2cl	ALS2 C-terminal like	chr9	5.33959	-0.647904	0.000258194	0.0288742	NS	4.72896	-0.461241	0.0124449	0.432367	NS	1.59956	-0.5785	0.112817	0.730915	NS	2.37958	1.079	3.69481e-05	0.000120222	UP	5.17685	-0.398199	0.0161429	1	NS	4.71288	-0.44836	0.00948181	0.629378	NS	1.23475	-0.0315718	0.931835	1	NS	2.70106	0.795239	0.00142638	0.00367249	NS	5.33959	-0.249705	0.156101	1	NS	4.72896
18555	Cdk16	cyclin dependent kinase 16	chrX	4.90288	0.897875	0.000266534	0.0296458	NS	3.33286	0.484736	0.0843733	0.755322	NS	7.28324	0.290694	0.206048	0.855	NS	11.1285	-1.50161	1.00343e-09	7.17429e-09	DOWN	5.47115	0.347739	0.113695	1	NS	3.56598	0.249804	0.329104	1	NS	7.58529	-0.0479608	0.820487	1	NS	11.2004	-1.46541	2.40672e-09	1.50025e-08	DOWN	4.90288	0.550136	0.0253672	1	NS	3.33286
14230	Fkbp10	FK506 binding protein 10	chr11	4.05887	0.920125	0.000271691	0.0300569	NS	4.44317	0.98731	4.53815e-05	0.0106115	NS	5.10331	0.811639	0.000477744	0.0459371	NS	4.40611	0.619044	0.0190783	0.0393204	NS	4.41776	0.557269	0.0126593	1	NS	4.52188	0.979193	9.64275e-06	0.00551164	NS	5.2701	0.603341	0.00428516	0.205538	NS	4.69548	0.416778	0.107143	0.184538	NS	4.05887	0.362856	0.158432	1	NS	4.44317
234267	Gpm6a	glycoprotein m6a	chr8	0.249049	1.50622	0.000278876	0.0306868	UP	0.463052	0.635807	0.0773393	0.735115	NS	1.18383	-0.228198	0.440185	0.94899	NS	0.218885	1.28853	0.00830952	0.018447	UP	0.359895	0.977382	0.00456127	0.682301	NS	0.567591	0.28993	0.3712	1	NS	1.09309	-0.0902655	0.74511	1	NS	0.232118	1.30265	0.00654548	0.0150909	UP	0.249049	0.528842	0.243243	1	NS	0.463052
102626	Mapkapk3	mitogen-activated protein kinase-activated protein kinase 3	chr9	0.476229	1.50456	0.000281827	0.0308466	UP	0.890951	0.212374	0.54497	1	NS	1.28033	-0.786141	0.0191935	0.375727	NS	1.48383	-0.456067	0.147506	0.23498	NS	1.0598	0.124227	0.672503	1	NS	1.06053	-0.113364	0.719237	1	NS	1.22689	-0.728205	0.0222318	0.444571	NS	1.9112	-0.957527	0.000833425	0.00222806	NS	0.476229	1.38033	0.00108991	0.720802	NS	0.890951
231103	Gckr	glucokinase regulatory protein	chr5	0.768925	1.45552	0.000295913	0.0319798	UP	1.91851	-0.250255	0.423242	0.999281	NS	1.90378	-0.0518589	0.868917	0.995058	NS	0.619917	0.877382	0.0895349	0.153672	NS	1.11988	0.777769	0.0179575	1	NS	1.70284	0.0690854	0.818002	1	NS	1.89027	-0.0652713	0.823379	1	NS	0.339748	1.97551	0.000960239	0.00254231	UP	0.768925	0.677756	0.117422	1	NS	1.91851
20482	Skil	SKI-like	chr3	6.07563	0.467964	0.000296204	0.0319798	NS	5.32788	0.224957	0.092971	0.780843	NS	4.2969	0.175734	0.233674	0.874283	NS	3.94682	0.81262	4.79461e-07	2.07353e-06	NS	6.35368	0.240717	0.0408811	1	NS	5.49129	0.0623159	0.613298	1	NS	4.30023	0.140925	0.301954	1	NS	4.2121	0.642201	4.64477e-05	0.000148386	NS	6.07563	0.227246	0.0787233	1	NS	5.32788
78755	Pabir2	PABIR family member 2	chrX	1.8439	1.07471	0.000298271	0.0319798	UP	0.613911	1.2949	0.00445291	0.264056	NS	2.15193	0.184991	0.530545	0.964379	NS	1.66775	-0.365618	0.328837	0.445663	NS	2.50123	0.309181	0.217251	1	NS	1.13953	0.162148	0.657051	1	NS	2.18616	0.109691	0.686995	1	NS	2.01995	-0.723912	0.041037	0.0803824	NS	1.8439	0.765531	0.0111683	1	NS	0.613911
239667	Dip2b	disco interacting protein 2 homolog B	chr15	4.05387	0.443438	0.000298397	0.0319798	NS	3.57356	0.468766	0.000166004	0.028948	NS	5.83974	-0.0287396	0.80825	0.992924	NS	3.42498	0.401611	0.0027193	0.00660081	NS	4.32509	0.220474	0.0488079	1	NS	3.86817	0.153385	0.177717	1	NS	5.9019	-0.120526	0.271869	0.99229	NS	3.66743	0.238381	0.0727773	0.132619	NS	4.05387	0.222964	0.0685077	1	NS	3.57356
331537	Dnaaf6	dynein axonemal assembly factor 6	chrX	0.492631	1.57447	0.000301286	0.0321221	UP	0.173112	0.263658	0.726972	1	NS	2.899	-0.0863219	0.758518	0.990118	NS	0.383222	0.516092	0.381699	0.495566	NS	0.820036	0.718708	0.0400546	1	NS	0.190376	0.134879	0.847116	1	NS	2.84695	-0.0598147	0.81874	1	NS	0.733116	-0.482029	0.336885	0.472084	NS	0.492631	0.85576	0.0654108	1	NS	0.173112
67009	Ttc23	tetratricopeptide repeat domain 23	chr7	5.45123	-0.45988	0.00030858	0.0326804	NS	5.38155	-0.103121	0.419442	0.999281	NS	5.17158	-0.0936637	0.465783	0.953502	NS	6.36455	-1.02817	6.41637e-14	1.05793e-12	DOWN	5.23237	-0.164767	0.165313	1	NS	5.37024	-0.0813359	0.492658	1	NS	5.07365	-0.0257403	0.829067	1	NS	6.362	-0.899282	4.90612e-11	4.25604e-10	NS	5.45123	-0.295113	0.020615	1	NS	5.38155
77041	Arsk	arylsulfatase K	chr13	3.72346	-0.79324	0.000311108	0.0326804	NS	4.79172	-0.382403	0.0639182	0.721078	NS	4.79434	-0.170686	0.408821	0.943286	NS	2.32729	0.994951	0.000130821	0.000391207	NS	3.45548	-0.422864	0.0405229	1	NS	4.60707	-0.168946	0.381252	1	NS	4.77425	-0.178438	0.352689	1	NS	2.23243	1.21846	3.43485e-06	1.2907e-05	UP	3.72346	-0.370376	0.0885506	1	NS	4.79172
14394	Gabra1	gamma-aminobutyric acid type A receptor subunit alpha 1	chr11	1.03679	-1.87042	0.000312063	0.0326804	DOWN	3.98909	-0.416541	0.293383	0.926842	NS	1.90585	-0.105064	0.804263	0.992924	NS	0.622667	2.77354	1.38665e-07	6.6604e-07	UP	0.695175	-1.04135	0.040353	1	NS	3.70596	-0.0693286	0.851283	1	NS	1.80142	0.00478821	0.990335	1	NS	0.46614	3.36664	1.02044e-09	6.85523e-09	UP	1.03679	-0.829074	0.0861781	1	NS	3.98909
170763	Zfp87	zinc finger protein 87	chr13	3.13543	0.981924	0.000312875	0.0326804	NS	1.65724	1.31444	0.000471042	0.0605789	NS	7.44555	0.165882	0.41815	0.943286	NS	4.32346	-0.292723	0.268172	0.379648	NS	3.58585	0.533398	0.0234688	1	NS	2.17016	0.642652	0.0450312	0.947659	NS	7.47748	0.105172	0.578218	1	NS	4.40717	-0.286033	0.275894	0.405331	NS	3.13543	0.448526	0.110501	1	NS	1.65724
338372	Map3k9	mitogen-activated protein kinase kinase kinase 9	chr12	2.52008	1.16105	0.00031956	0.0332101	UP	2.22046	0.608637	0.0603891	0.719388	NS	3.80213	0.474206	0.124594	0.751547	NS	4.30014	-0.723547	0.0277505	0.0552085	NS	3.18145	0.434958	0.129023	1	NS	2.1578	0.698044	0.0195959	0.772977	NS	4.01446	0.213651	0.450043	1	NS	4.42778	-0.748446	0.0227074	0.0471732	NS	2.52008	0.726093	0.0234523	1	NS	2.22046
12628	Cfh	complement component factor h	chr1	0	4.50644	0.000326638	0.033723	UP	0.0666363	-1.42624	0.165184	0.884923	NS	0.541405	0.548678	0.148543	0.784016	NS	0.266718	-0.712443	0.230562	0.334978	NS	0.0513487	1.36601	0.0505554	1	NS	0.0335637	-0.517805	0.641804	1	NS	0.575339	0.416135	0.230516	0.978526	NS	0.29595	-0.786503	0.174727	0.278042	NS	0	3.14043	0.0275079	1	NS	0.0666363
22715	Zfp57	zinc finger protein 57	chr17	3.47261	0.756279	0.000328549	0.033723	NS	4.58805	0.116258	0.502845	1	NS	7.5256	0.225352	0.0810288	0.657534	NS	5.92954	-0.579461	0.000325108	0.000917661	NS	4.13224	0.122468	0.48254	1	NS	4.42754	0.3103	0.0599671	0.982664	NS	7.75171	-0.0327494	0.782559	1	NS	6.10776	-0.653563	4.05536e-05	0.000130856	NS	3.47261	0.633812	0.00299771	1	NS	4.58805
13421	Dnase1l3	deoxyribonuclease 1-like 3	chr14	1.80122	0.900767	0.000329413	0.033723	NS	1.7621	0.490453	0.0588474	0.719388	NS	4.82772	-0.0400498	0.818182	0.992924	NS	1.60697	0.506304	0.0942103	0.160618	NS	2.14686	0.500089	0.0199012	1	NS	1.71996	0.586734	0.0163734	0.760532	NS	4.52907	0.236683	0.146454	0.88578	NS	1.73655	0.43409	0.139509	0.232172	NS	1.80122	0.400678	0.125382	1	NS	1.7621
18194	Nsdhl	NAD(P) dependent steroid dehydrogenase-like	chrX	1.36675	1.31054	0.000336507	0.0342787	UP	0.620256	0.579074	0.218199	0.915401	NS	3.27415	0.0377957	0.904873	0.995058	NS	2.73369	-0.610454	0.0851688	0.147238	NS	2.10823	0.342096	0.269816	1	NS	0.607177	0.622254	0.158337	1	NS	3.12378	0.173092	0.555788	1	NS	2.84537	-0.657445	0.0625968	0.116075	NS	1.36675	0.968446	0.00847251	1	NS	0.620256
232217	4933427D06Rik	RIKEN cDNA 4933427D06 gene	chr6	1.0304	1.18951	0.000339821	0.0344458	UP	0.446879	0.180374	0.63615	1	NS	4.24051	0.0907703	0.763278	0.990666	NS	1.89737	-0.173323	0.605654	0.708945	NS	1.4503	0.503433	0.0855078	1	NS	0.458599	0.183153	0.604932	1	NS	4.26429	0.0370707	0.894146	1	NS	1.98917	-0.194117	0.562125	0.695039	NS	1.0304	0.686077	0.0382663	1	NS	0.446879
100042498	Mir22hg	Mir22 host gene (non-protein coding)	chr11	4.29449	1.4077	0.000348157	0.0351178	UP	2.21179	0.491978	0.351863	0.974467	NS	5.83262	-0.464684	0.20485	0.855	NS	4.00756	-0.0820432	0.852772	0.904323	NS	5.11062	0.604598	0.0777613	1	NS	2.54179	0.0308987	0.948209	1	NS	5.67272	-0.329647	0.336111	1	NS	3.76636	0.261594	0.560101	0.693537	NS	4.29449	0.803105	0.0408884	1	NS	2.21179
73683	Atg16l2	autophagy related 16 like 2	chr7	4.75384	0.612057	0.000351278	0.0352462	NS	3.57842	0.106361	0.562945	1	NS	2.9776	-0.0424059	0.831726	0.993507	NS	3.05754	0.464283	0.0252786	0.0506681	NS	5.22511	0.172164	0.266105	1	NS	3.60601	0.0775973	0.649157	1	NS	2.88709	0.0317112	0.864943	1	NS	3.32684	0.271967	0.180542	0.285331	NS	4.75384	0.439893	0.0101348	1	NS	3.57842
403201	5330416C01Rik	RIKEN cDNA 5330416C01 gene	chr13	2.23357	-1.24185	0.000355555	0.0352462	DOWN	1.98222	-0.548521	0.114145	0.837495	NS	2.98033	-0.128403	0.601523	0.969555	NS	0.365252	1.62099	0.0405268	0.077172	NS	1.99334	-0.859029	0.00985143	0.921551	NS	2.02188	-0.592607	0.070261	1	NS	2.83545	0.0068334	0.976557	1	NS	0.130948	3.14908	0.00150643	0.00385929	UP	2.23357	-0.382823	0.219221	1	NS	1.98222
74482	Ifitm7	interferon induced transmembrane protein 7	chr16	6.10582	-0.735717	0.000356233	0.0352462	NS	9.65429	-0.128462	0.4638	1	NS	8.35496	0.157994	0.379032	0.940866	NS	8.87998	-0.253056	0.183874	0.277735	NS	5.54706	-0.0820736	0.67604	1	NS	9.58262	-0.042516	0.793978	1	NS	8.4143	0.0640622	0.699203	1	NS	8.97969	-0.245526	0.196724	0.306573	NS	6.10582	-0.653644	0.00144826	0.78423	NS	9.65429
433485	Syndig1	synapse differentiation inducing 1	chr2	0.0342286	2.27668	0.000356282	0.0352462	UP	0.0453896	-0.296986	0.711811	1	NS	1.031	-0.220489	0.388001	0.943286	NS	0.10605	0.44922	0.432734	0.546515	NS	0.0912982	0.978068	0.0322124	1	NS	0.0315405	0.21646	0.791964	1	NS	0.91739	-0.0210918	0.930253	1	NS	0.104961	0.581122	0.308155	0.444206	NS	0.0342286	1.29861	0.0736201	1	NS	0.0453896
11813	Apoc2	apolipoprotein C2	chr7	1.04827	1.79711	0.000384001	0.0374962	UP	0.961906	0.927534	0.104446	0.815012	NS	0.139416	1.91766	0.0870975	0.671348	NS	0.747292	0.613958	0.422457	0.536301	NS	1.79502	0.704479	0.0684713	1	NS	1.22479	0.466002	0.35314	1	NS	0.546547	0.0868305	0.913382	1	NS	0.741068	0.729446	0.337952	0.473049	NS	1.04827	1.09263	0.0438928	1	NS	0.961906
105886299	Apoc2l	apolipoprotein C2 like	chr7	1.04979	1.79711	0.000384001	0.0374962	UP	0.963334	0.927534	0.104446	0.815012	NS	0.139686	1.91766	0.0870975	0.671348	NS	0.748479	0.613958	0.422457	0.536301	NS	1.79711	0.704479	0.0684713	1	NS	1.22647	0.466002	0.35314	1	NS	0.547473	0.0868305	0.913382	1	NS	0.742248	0.729446	0.337952	0.473049	NS	1.04979	1.09263	0.0438928	1	NS	0.963334
353109	Scgb2b23-ps	secretoglobin, family 2B, member 23, pseudogene	chr7	6.03346	0.693381	0.000385214	0.0374962	NS	5.59874	0.715961	0.000274497	0.0404831	NS	4.07626	0.918099	1.02009e-05	0.00315954	NS	4.28346	0.854605	9.43217e-05	0.000288818	NS	6.30363	0.502662	0.00471091	0.692403	NS	5.9699	0.30312	0.0904201	1	NS	4.54849	0.385648	0.038998	0.567822	NS	4.79116	0.454728	0.0339829	0.0677451	NS	6.03346	0.190719	0.324773	1	NS	5.59874
54411	Atp6ap1	ATPase, H+ transporting, lysosomal accessory protein 1	chrX	3.89995	1.58389	0.000388265	0.0374962	UP	1.50375	0.611453	0.308038	0.941587	NS	2.18172	0.243135	0.648828	0.977879	NS	4.22494	0.20095	0.665472	0.756349	NS	4.88348	0.562578	0.147197	1	NS	1.73809	0.267507	0.621181	1	NS	2.25288	0.12517	0.798736	1	NS	4.4351	0.0750521	0.870773	0.925202	NS	3.89995	1.02131	0.0209332	1	NS	1.50375
353170	Txlng	taxilin gamma	chrX	2.23377	1.46715	0.000388827	0.0374962	UP	0.601262	1.19123	0.0157746	0.458259	NS	3.4725	-0.0100312	0.979535	1	NS	1.91699	0.736895	0.0943022	0.16074	NS	2.90895	0.691319	0.057933	1	NS	0.845464	0.584775	0.177585	1	NS	3.38148	0.055171	0.879029	1	NS	2.41752	0.199752	0.643067	0.76479	NS	2.23377	0.775829	0.0570398	1	NS	0.601262
241770	Rims4	regulating synaptic membrane exocytosis 4	chr2	0.401805	1.49971	0.00038996	0.0374962	UP	0.927958	-0.297736	0.411017	0.999281	NS	0.845276	-0.0960036	0.797835	0.992924	NS	0.842847	-0.19555	0.632457	0.728794	NS	0.809411	0.366272	0.265272	1	NS	0.931073	-0.293265	0.388978	1	NS	0.812789	-0.0530872	0.879748	1	NS	1.23017	-0.847119	0.0247406	0.0509699	NS	0.401805	1.13344	0.00945717	1	NS	0.927958
67028	Chmp1b2	charged multivesicular body protein 1B2	chrX	1.4111	1.23534	0.000396233	0.0379223	UP	0.784466	0.689301	0.110473	0.829732	NS	4.04662	-0.129424	0.648135	0.977879	NS	1.59893	0.115602	0.762073	0.836552	NS	1.94633	0.526025	0.076427	1	NS	0.890001	0.472479	0.228826	1	NS	3.72947	0.173677	0.511863	1	NS	1.71507	0.052241	0.889344	0.937358	NS	1.4111	0.709317	0.0461953	1	NS	0.784466
26908	Eif2s3y	eukaryotic translation initiation factor 2, subunit 3, structural gene Y-linked	chrY	3.48862	1.24985	0.000402202	0.0383153	UP	1.90801	1.04019	0.00893866	0.378458	NS	6.82886	0.262375	0.422343	0.943332	NS	4.40242	-0.00863892	0.980963	0.996016	NS	4.22203	0.498264	0.110121	1	NS	2.47743	0.373054	0.286075	1	NS	6.91909	0.141462	0.638677	1	NS	4.47932	0.0418984	0.907663	0.949334	NS	3.48862	0.751582	0.032272	1	NS	1.90801
56552	Vmn2r26	vomeronasal 2, receptor 26	chr6	0	4.40022	0.00041918	0.0397487	UP	0.15464	0.50179	0.512198	1	NS	2.38922	1.08755	2.14688e-06	0.000981695	UP	0.404929	0.63047	0.25342	0.362126	NS	0.230751	0.336692	0.572408	1	NS	0.154027	0.518591	0.474572	1	NS	2.7519	0.622119	0.00230581	0.15659	NS	0.686244	-0.157923	0.739924	0.840817	NS	0	4.06353	0.00177824	0.813132	NS	0.15464
13860	Eps8	epidermal growth factor receptor pathway substrate 8	chr6	1.56239	-0.736831	0.00042541	0.0401171	NS	1.64023	-0.361184	0.0762897	0.735115	NS	0.699708	-0.276878	0.288477	0.890151	NS	1.05361	0.121223	0.6147	0.717249	NS	1.27346	-0.188882	0.340475	1	NS	1.58338	-0.263646	0.16786	1	NS	0.700812	-0.308586	0.204081	0.971397	NS	1.14608	0.0467406	0.843783	0.907369	NS	1.56239	-0.547949	0.00826258	1	NS	1.64023
140493	Kcnn3	potassium intermediate/small conductance calcium-activated channel, subfamily N, member 3	chr3	0.94828	-0.796701	0.000428184	0.0401171	NS	1.84856	-0.194919	0.251999	0.922634	NS	1.81302	-0.0741912	0.666197	0.9813	NS	1.85993	-0.850013	9.2854e-06	3.30449e-05	NS	0.686394	-0.115871	0.600816	1	NS	1.7692	-0.0750199	0.639162	1	NS	1.76526	-0.0390736	0.807443	1	NS	1.83503	-0.710431	0.000213981	0.000621114	NS	0.94828	-0.68083	0.00240031	0.951746	NS	1.84856
240672	Dusp5	dual specificity phosphatase 5	chr19	2.08265	1.24477	0.000428914	0.0401171	UP	1.26356	0.224953	0.640625	1	NS	3.4655	-0.0902288	0.767393	0.991149	NS	7.13968	-1.39202	8.64178e-07	3.5844e-06	DOWN	2.59612	0.65102	0.0302024	1	NS	1.22459	0.300362	0.511292	1	NS	3.86928	-0.563007	0.0428432	0.585501	NS	7.26873	-1.41194	5.95721e-07	2.5078e-06	DOWN	2.08265	0.593752	0.105382	1	NS	1.26356
382253	Cdkl5	cyclin dependent kinase like 5	chrX	0.752214	1.213	0.000434715	0.0403224	UP	0.370963	0.336117	0.376144	0.986792	NS	3.51291	-0.406005	0.192283	0.850913	NS	3.17397	-1.05119	0.00198042	0.00494145	DOWN	1.18563	0.337766	0.264136	1	NS	0.373472	0.326987	0.353324	1	NS	3.47455	-0.395113	0.173433	0.928881	NS	3.27701	-1.05172	0.00195888	0.00493243	DOWN	0.752214	0.875238	0.0109806	1	NS	0.370963
574402	Gpr17	G protein-coupled receptor 17	chr18	4.2155	-0.837198	0.000435028	0.0403224	NS	3.89855	-0.796846	0.00200654	0.162493	NS	3.18955	-0.229356	0.448145	0.949917	NS	3.51911	-0.480002	0.115865	0.19116	NS	3.70762	-0.240633	0.300823	1	NS	3.84922	-0.737077	0.00277193	0.320439	NS	2.76652	0.218037	0.469201	1	NS	3.60283	-0.460948	0.124576	0.210649	NS	4.2155	-0.596565	0.0103371	1	NS	3.89855
19289	Igdcc3	immunoglobulin superfamily, DCC subclass, member 3	chr9	1.31179	0.899798	0.000443686	0.0409405	NS	0.370029	0.126028	0.807281	1	NS	0.209737	0.583014	0.370159	0.93996	NS	0.343849	-0.71031	0.299087	0.414348	NS	1.57769	0.533398	0.0150504	1	NS	0.119893	1.80901	0.00456567	0.415698	NS	0.117117	1.37291	0.0450478	0.596492	NS	0.30648	-0.42086	0.548722	0.684431	NS	1.31179	0.366401	0.173223	1	NS	0.370029
76937	2810429I04Rik	RIKEN cDNA 2810429I04 gene	chr13	0.696279	1.96214	0.000448545	0.0412041	UP	0.350795	-4.0472	0.0027016	0.192869	NS	0.576337	-0.427812	0.557777	0.96481	NS	4.07873	-0.855196	0.0477064	0.0893224	NS	1.32887	0.730909	0.0991884	1	NS	0.105869	-2.38351	0.0975455	1	NS	0.738784	-0.889204	0.171179	0.927176	NS	4.33898	-1.0178	0.0182304	0.0387168	DOWN	0.696279	1.23123	0.0342852	1	NS	0.350795
14268	Fn1	fibronectin 1	chr1	3.39555	1.35921	0.000457094	0.0418028	UP	1.79985	0.694393	0.0794999	0.740707	NS	2.14051	0.537197	0.16867	0.819667	NS	3.28485	0.471612	0.241956	0.348699	NS	4.40068	0.300493	0.382702	1	NS	1.89655	0.570209	0.115395	1	NS	2.32121	0.276492	0.43817	1	NS	3.78189	0.0225685	0.955051	0.981378	NS	3.39555	1.05872	0.0058522	1	NS	1.79985
68337	Crip2	cysteine rich protein 2	chr12	5.84935	0.741722	0.000460397	0.0418719	NS	4.77501	0.899743	0.00011456	0.0220309	NS	9.08725	0.314808	0.0955015	0.69322	NS	10.5636	-1.0326	2.8623e-07	1.29417e-06	DOWN	6.38145	0.252862	0.179045	1	NS	5.14482	0.541264	0.00973386	0.629854	NS	9.28369	0.088061	0.612058	1	NS	10.7489	-1.10756	3.80105e-08	1.92504e-07	DOWN	5.84935	0.48886	0.0215046	1	NS	4.77501
13435	Dnmt3a	DNA methyltransferase 3A	chr12	2.1917	1.15562	0.000461919	0.0418719	UP	1.07145	0.61485	0.0795795	0.740707	NS	2.63116	0.07905	0.805334	0.992924	NS	2.82275	-0.108497	0.750906	0.827206	NS	2.73685	0.530558	0.0718196	1	NS	1.11375	0.533053	0.0979836	1	NS	2.60093	0.084705	0.775356	1	NS	3.04082	-0.242521	0.476801	0.617364	NS	2.1917	0.625058	0.0555904	1	NS	1.07145
102633214	Gm12925	predicted gene 12925	chr4	5.9966	-0.585094	0.000470016	0.0424189	NS	6.23816	-0.681576	2.73978e-05	0.00704706	NS	5.89223	-0.923163	2.3418e-07	0.000172097	NS	6.7436	-1.67695	3.44992e-21	2.39828e-19	DOWN	5.81293	-0.342674	0.0283002	1	NS	5.7225	-0.156576	0.324591	1	NS	5.27303	-0.324749	0.0661911	0.691836	NS	6.13664	-0.948607	2.97487e-07	1.31135e-06	NS	5.9966	-0.24242	0.139019	1	NS	6.23816
226652	Arhgap30	Rho GTPase activating protein 30	chr1	3.57726	-0.876555	0.000473865	0.0424439	NS	5.3422	-0.0226151	0.917465	1	NS	5.3694	-0.505734	0.0211378	0.398441	NS	4.77705	-0.210955	0.381126	0.494915	NS	3.14427	-0.310922	0.192112	1	NS	5.26187	0.0860222	0.671319	1	NS	5.52914	-0.69946	0.000632151	0.0756266	NS	4.70851	-0.0147881	0.951106	0.978741	NS	3.57726	-0.565633	0.022218	1	NS	5.3422
66570	Cenpm	centromere protein M	chr15	4.03845	0.71794	0.000476738	0.0424439	NS	3.99746	0.05018	0.814288	1	NS	4.65652	0.156976	0.4209	0.943286	NS	4.64364	-0.335734	0.119859	0.196865	NS	4.39797	0.406807	0.0244625	1	NS	4.17661	-0.131044	0.505247	1	NS	4.68164	0.0956808	0.595607	1	NS	4.86788	-0.469752	0.0266776	0.0544821	NS	4.03845	0.311133	0.138071	1	NS	3.99746
19672	Rcn1	reticulocalbin 1	chr2	0.403613	2.93518	0.000479569	0.0424439	UP	0.515757	-1.21981	0.240313	0.922634	NS	0.205804	1.15867	0.294743	0.892911	NS	1.0896	1.34373	0.0787267	0.137493	NS	1.65124	0.355711	0.555126	1	NS	0.236721	-0.0522694	0.965105	1	NS	0.0813462	2.18016	0.0582898	0.658303	NS	2.15376	-0.166294	0.809058	0.88729	NS	0.403613	2.57947	0.00240515	0.951746	NS	0.515757
625210	Gm14625	predicted gene 14625	chrX	0.35712	2.36101	0.000481448	0.0424439	UP	0.458276	0.0811983	0.91684	1	NS	3.67124	-0.113244	0.737291	0.988786	NS	0.12331	1.8876	0.125798	0.205131	NS	0.696828	1.36787	0.00778181	0.843568	NS	0.601349	-0.323129	0.644523	1	NS	3.41132	0.148241	0.639449	1	NS	0.122051	2.00025	0.100448	0.174385	NS	0.35712	0.993136	0.20526	1	NS	0.458276
22290	Uty	ubiquitously transcribed tetratricopeptide repeat containing, Y-linked	chrY	0.823534	1.39954	0.00048171	0.0424439	UP	0.337112	0.693352	0.122878	0.838256	NS	2.34254	0.169188	0.646509	0.977879	NS	1.98276	0.0531242	0.893643	0.931818	NS	1.15999	0.757759	0.0316444	1	NS	0.333475	0.768973	0.0646542	1	NS	2.47321	-0.0239332	0.943921	1	NS	2.38085	-0.362029	0.35985	0.495491	NS	0.823534	0.641781	0.107308	1	NS	0.337112
333564	Fndc3c1	fibronectin type III domain containing 3C1	chrX	0.504137	1.21471	0.000483836	0.0424439	UP	0.279961	0.814663	0.0794232	0.740707	NS	3.19786	-0.00916376	0.963031	1	NS	0.910036	-0.117937	0.729073	0.809089	NS	0.659925	0.817885	0.0050871	0.73142	NS	0.221412	1.1735	0.0110302	0.662875	NS	3.2389	-0.0856298	0.639938	1	NS	1.13314	-0.458967	0.152951	0.250978	NS	0.504137	0.396826	0.297233	1	NS	0.279961
16599	Klf3	Kruppel-like transcription factor 3 (basic)	chr5	0.279485	2.30397	0.000484731	0.0424439	UP	0.211751	0.803974	0.322649	0.951985	NS	0.85778	-0.950302	0.113381	0.732902	NS	2.39392	-1.34153	0.00608178	0.0138618	DOWN	0.78831	0.636487	0.19267	1	NS	0.274899	0.407127	0.57467	1	NS	0.779871	-0.803008	0.160262	0.90796	NS	2.61031	-1.48789	0.00219756	0.00548977	DOWN	0.279485	1.66748	0.0158283	1	NS	0.211751
19152	Prtn3	proteinase 3	chr10	0.569006	2.60265	0.000488571	0.0425988	UP	0.716906	-0.0779079	0.927709	1	NS	0.940053	-0.905866	0.290998	0.891542	NS	1.78983	-0.288083	0.662425	0.753578	NS	1.89275	0.302842	0.558037	1	NS	0.698804	-0.0122105	0.987539	1	NS	0.430295	0.355977	0.702651	1	NS	2.30781	-0.831314	0.181327	0.286395	NS	0.569006	2.29981	0.0025546	0.969029	NS	0.716906
387151	Mir133a-1	microRNA 133a-1	chr18	8.12586	-2.11626	0.000500774	0.0433792	DOWN	5.80461	-1.12666	0.283696	0.922634	NS	3.97169	-1.74736	0.207928	0.855	NS	0	3.37645	0.0936021	0.159772	NS	5.42877	0.489862	0.552047	1	NS	5.13607	-0.508973	0.642221	1	NS	0	0	1	1	NS	0	3.37645	0.0826191	0.148204	NS	8.12586	-2.60612	7.24367e-05	0.165615	NS	5.80461
75829	Pramex1	PRAME like, X-linked 1	chrX	2.14813	0.964584	0.000504208	0.0433792	NS	1.77048	0.769336	0.0150419	0.450076	NS	5.22278	0.116371	0.507897	0.959248	NS	6.76646	-1.54631	1.89067e-17	6.71922e-16	DOWN	2.56392	0.526425	0.0240711	1	NS	1.84023	0.690514	0.0184313	0.772977	NS	5.33154	-0.028338	0.861123	1	NS	6.62936	-1.29215	1.11146e-12	1.41438e-11	DOWN	2.14813	0.43816	0.133925	1	NS	1.77048
252868	Odf4	outer dense fiber of sperm tails 4	chr11	10.8621	-0.354605	0.000504309	0.0433792	NS	11.1365	-0.0341471	0.737353	1	NS	10.7932	0.133552	0.19267	0.851101	NS	11.5994	-0.831981	3.18494e-14	5.6158e-13	NS	10.7869	-0.214427	0.02371	1	NS	11.1434	-0.0259289	0.783495	1	NS	10.8582	0.0345029	0.715543	1	NS	11.6115	-0.731196	2.36921e-11	2.1891e-10	NS	10.8621	-0.140178	0.169643	1	NS	11.1365
434121	Sult2a4	sulfotransferase family 2A, dehydroepiandrosterone (DHEA)-preferring, member 4	chr7	0.597449	1.77122	0.000507082	0.0433792	UP	0.663335	1.27507	0.0108527	0.408793	NS	0.350407	1.39276	0.0117033	0.307328	NS	0.137901	2.2455	0.00173068	0.00436906	UP	1.18313	0.542285	0.206878	1	NS	1.17599	0.120197	0.782878	1	NS	0.567738	0.570538	0.231167	0.978526	NS	0.114628	2.613	0.000394368	0.00110452	UP	0.597449	1.22893	0.0156672	1	NS	0.663335
12450	Ccng1	cyclin G1	chr11	4.32024	1.01701	0.000508061	0.0433792	UP	3.19294	0.167372	0.633286	1	NS	5.42009	-0.286606	0.298533	0.896966	NS	3.94765	0.462213	0.164899	0.25684	NS	4.64494	0.741311	0.00435047	0.67308	NS	3.61196	-0.324487	0.303818	1	NS	5.19626	-0.0899335	0.727802	1	NS	4.17105	0.313011	0.337496	0.472619	NS	4.32024	0.275698	0.353056	1	NS	3.19294
83556	Tex16	testis expressed gene 16	chrX	2.29754	1.72149	0.000516477	0.0439155	UP	1.07269	0.214851	0.689129	1	NS	4.36283	-0.20991	0.647859	0.977879	NS	2.56015	0.228661	0.654346	0.746285	NS	3.34708	0.493823	0.251521	1	NS	0.920468	0.620295	0.222316	1	NS	4.14463	-0.0110283	0.97941	1	NS	2.71984	0.117615	0.817059	0.893301	NS	2.29754	1.22767	0.0121029	1	NS	1.07269
26921	Map4k4	mitogen-activated protein kinase kinase kinase kinase 4	chr1	2.22168	1.12702	0.000522049	0.0441591	UP	0.790187	0.789508	0.0270941	0.572821	NS	1.13411	0.345618	0.313152	0.902902	NS	2.95331	-0.0762572	0.820461	0.880312	NS	2.70141	0.579247	0.0465495	1	NS	0.865013	0.589427	0.0705779	1	NS	1.14887	0.289279	0.359422	1	NS	3.22003	-0.279767	0.404008	0.541193	NS	2.22168	0.547774	0.0879374	1	NS	0.790187
269587	Epb41	erythrocyte membrane protein band 4.1	chr4	1.39701	1.20395	0.000525839	0.0441591	UP	1.17197	-0.101163	0.772376	1	NS	2.48105	-0.165355	0.615961	0.972927	NS	2.58196	-0.45722	0.196514	0.29304	NS	1.96886	0.421027	0.171291	1	NS	1.12948	-0.0183363	0.955135	1	NS	2.44958	-0.156005	0.610423	1	NS	2.58384	-0.345082	0.329215	0.463133	NS	1.39701	0.782928	0.0231497	1	NS	1.17197
15530	Hspg2	perlecan (heparan sulfate proteoglycan 2)	chr4	2.8405	1.21078	0.000527857	0.0441591	UP	3.55862	0.278546	0.410659	0.999281	NS	4.12472	-0.311541	0.35201	0.930896	NS	2.97708	1.02253	0.00518645	0.0119643	UP	3.48037	0.518038	0.0972148	1	NS	3.58324	0.276311	0.376055	1	NS	4.02996	-0.240711	0.439706	1	NS	3.48054	0.559162	0.122167	0.207104	NS	2.8405	0.692744	0.0443853	1	NS	3.55862
270906	Prr11	proline rich 11	chr11	5.06274	0.6474	0.000529419	0.0441591	NS	5.66999	-0.406358	0.0258076	0.557748	NS	6.14405	-0.236938	0.18673	0.842804	NS	4.09808	0.392448	0.0684054	0.121552	NS	5.46822	0.283876	0.0919201	1	NS	5.56231	-0.253703	0.13662	1	NS	6.09342	-0.216563	0.194654	0.960064	NS	4.26696	0.322038	0.130308	0.218851	NS	5.06274	0.363525	0.0517529	1	NS	5.66999
56218	Patz1	POZ (BTB) and AT hook containing zinc finger 1	chr11	3.73104	1.38473	0.000532082	0.0441591	UP	2.9353	0.400488	0.322296	0.951764	NS	4.49182	0.0428545	0.911142	0.995058	NS	3.65198	0.711676	0.0897481	0.153985	NS	4.61055	0.486389	0.16837	1	NS	3.02275	0.322202	0.386797	1	NS	4.31897	0.188422	0.596786	1	NS	4.4721	-0.0680236	0.868701	0.924069	NS	3.73104	0.898338	0.0230022	1	NS	2.9353
83454	Nxf2	nuclear RNA export factor 2	chrX	3.68967	1.37279	0.000532218	0.0441591	UP	1.78449	0.990474	0.0245078	0.552351	NS	5.72104	0.0852589	0.819759	0.992924	NS	4.68397	0.0298722	0.941244	0.965799	NS	4.45266	0.58963	0.0927527	1	NS	2.31653	0.261426	0.502416	1	NS	5.81582	-0.0407642	0.906172	1	NS	5.16846	-0.37972	0.346979	0.483234	NS	3.68967	0.783161	0.04529	1	NS	1.78449
380712	Tlcd2	TLC domain containing 2	chr11	3.72784	1.23904	0.000548796	0.0453517	UP	1.82374	0.467517	0.328095	0.956512	NS	5.32732	-0.248868	0.453844	0.95274	NS	3.40623	-0.0465167	0.908686	0.943508	NS	4.4039	0.561946	0.0739057	1	NS	2.12846	0.024258	0.955084	1	NS	5.33672	-0.287717	0.351792	1	NS	3.15644	0.313614	0.447397	0.58716	NS	3.72784	0.67709	0.0591708	1	NS	1.82374
79196	Osbpl5	oxysterol binding protein-like 5	chr7	0.167742	2.22972	0.000557866	0.0459169	UP	0.202213	-1.12896	0.15573	0.872827	NS	0.251364	-1.34571	0.0810292	0.657534	NS	0.630788	0.236488	0.677198	0.767425	NS	0.335831	1.26064	0.0148342	1	NS	0.140332	-0.548234	0.493539	1	NS	0.0777722	0.297307	0.732533	1	NS	0.934134	-0.366897	0.499283	0.639551	NS	0.167742	0.969084	0.160635	1	NS	0.202213
79456	Recql4	RecQ protein-like 4	chr15	5.2239	1.21163	0.000565563	0.0460066	UP	2.88805	0.578912	0.163291	0.883168	NS	5.69964	-0.243948	0.475819	0.953897	NS	7.03421	-0.728951	0.0423035	0.0802063	NS	6.13374	0.301061	0.3331	1	NS	3.33297	0.0740471	0.842119	1	NS	6.01647	-0.594169	0.0612573	0.668659	NS	7.1026	-0.67119	0.0611852	0.113796	NS	5.2239	0.910566	0.00919013	1	NS	2.88805
12399	Runx3	runt related transcription factor 3	chr4	1.67004	1.12053	0.000565664	0.0460066	UP	3.22231	-0.307758	0.299307	0.932953	NS	3.87013	-0.394444	0.176599	0.831661	NS	2.57623	0.111538	0.733252	0.812543	NS	2.14339	0.517029	0.0704135	1	NS	3.19708	-0.210943	0.44514	1	NS	3.78364	-0.335568	0.217681	0.978526	NS	2.69763	0.0924717	0.776494	0.863065	NS	1.67004	0.603502	0.0643777	1	NS	3.22231
18845	Plxna2	plexin A2	chr1	1.82161	-0.876727	0.000572862	0.0462299	NS	5.36866	-0.342912	0.147897	0.866292	NS	5.20119	-0.135384	0.568941	0.96481	NS	3.32763	0.699203	0.00687321	0.0155128	NS	1.49313	-0.306617	0.200616	1	NS	4.98775	0.072804	0.741357	1	NS	5.12647	-0.0927643	0.674055	1	NS	3.18661	0.97182	0.000185945	0.00054512	NS	1.82161	-0.57011	0.0242681	1	NS	5.36866
68666	Svop	SV2 related protein	chr5	5.43184	0.589055	0.000573314	0.0462299	NS	5.37992	0.368458	0.0306025	0.593495	NS	6.53133	-0.0194352	0.907612	0.995058	NS	4.49663	0.333048	0.0723662	0.127566	NS	5.98414	0.106198	0.495057	1	NS	5.73122	0.0175893	0.910435	1	NS	6.55602	-0.0743545	0.63168	1	NS	4.63573	0.312044	0.0912723	0.160673	NS	5.43184	0.482857	0.00467165	1	NS	5.37992
234515	Inpp4b	inositol polyphosphate-4-phosphatase, type II	chr8	0.445192	-1.00473	0.00057515	0.0462299	DOWN	1.03256	-0.912172	0.000786453	0.0851728	NS	1.1871	-0.733708	0.00646823	0.223714	NS	1.71665	-1.43545	9.0542e-07	3.74188e-06	DOWN	0.360821	-0.558336	0.0421133	1	NS	0.939617	-0.703694	0.00585562	0.469764	NS	1.12481	-0.647898	0.0102855	0.304963	NS	1.67051	-1.26103	1.49506e-05	5.13416e-05	DOWN	0.445192	-0.446399	0.119805	1	NS	1.03256
102371	Myzap	myocardial zonula adherens protein	chr9	0.322949	1.70213	0.000583454	0.0467149	UP	0.251991	-1.08021	0.0956093	0.788518	NS	1.52803	-0.664131	0.100188	0.70483	NS	0.911165	-0.288964	0.534958	0.645377	NS	0.627136	0.636894	0.117222	1	NS	0.19002	-0.684204	0.2891	1	NS	1.41457	-0.517945	0.172244	0.92877	NS	0.982825	-0.334483	0.468737	0.609453	NS	0.322949	1.06523	0.0356332	1	NS	0.251991
211383	Amer3	APC membrane recruitment 3	chr1	2.6361	-1.50055	0.000594611	0.0474237	DOWN	4.43748	-0.295376	0.37816	0.987773	NS	2.09562	0.0780725	0.859073	0.995058	NS	1.27532	2.31817	6.1659e-06	2.24321e-05	UP	2.3012	-1.01214	0.0156727	1	NS	4.209	-0.0331779	0.915934	1	NS	2.07507	0.0692166	0.865572	1	NS	1.63603	1.87903	8.29788e-05	0.000256221	UP	2.6361	-0.488404	0.228468	1	NS	4.43748
12627	Cfc1	cryptic, EGF-CFC family member 1	chr1	2.05475	-1.71315	0.000599179	0.0476035	DOWN	5.26985	-0.175021	0.404555	0.998806	NS	4.95271	-0.00224448	0.99175	1	NS	5.26562	-0.772468	0.00098364	0.00258168	NS	1.16225	-0.326464	0.556288	1	NS	4.82045	0.32022	0.110268	1	NS	5.07107	-0.158197	0.430147	1	NS	5.19158	-0.57386	0.0146232	0.0316606	NS	2.05475	-1.38669	0.00377581	1	NS	5.26985
110279	Bcr	BCR activator of RhoGEF and GTPase	chr10	1.59516	0.745715	0.000604144	0.0478134	NS	3.25875	0.650157	0.000910119	0.0946229	NS	3.48893	0.551807	0.00464838	0.182538	NS	3.40273	0.316102	0.128197	0.208613	NS	1.85733	0.425077	0.0284039	1	NS	3.13722	0.839212	3.41643e-06	0.00219687	NS	3.49165	0.517009	0.0038647	0.200818	NS	3.68077	0.121744	0.55558	0.69014	NS	1.59516	0.320637	0.144014	1	NS	3.25875
72306	Zfp777	zinc finger protein 777	chr6	3.8434	0.723952	0.000608024	0.047936	NS	3.42972	0.110693	0.616749	1	NS	3.87733	0.237227	0.264804	0.887219	NS	3.55523	-0.0937556	0.693963	0.781763	NS	4.26933	0.31328	0.0968972	1	NS	3.45835	0.0778537	0.704592	1	NS	4.06013	0.00595018	0.97566	1	NS	3.52779	0.0381679	0.87281	0.926671	NS	3.8434	0.410673	0.052765	1	NS	3.42972
627805	Vmn2r108	vomeronasal 2, receptor 108	chr17	0	4.28793	0.000610373	0.0479376	UP	0	2.85432	0.0596567	0.719388	NS	0.0565093	2.85616	0.00295324	0.140746	NS	0.146496	-1.46486	0.309176	0.425774	NS	0.156294	1.42036	0.04656	1	NS	0.168489	-0.385059	0.690314	1	NS	0.125216	1.90942	0.012338	0.326579	NS	0	2.04543	0.315209	0.45183	NS	0	2.86757	0.045465	1	NS	0
270669	Mbtps2	membrane-bound transcription factor peptidase, site 2	chrX	1.80319	1.13129	0.000613667	0.048013	UP	0.947185	0.325354	0.386064	0.988648	NS	3.55317	0.0784004	0.797254	0.992924	NS	2.34833	-0.28696	0.404461	0.518122	NS	2.21637	0.617369	0.0350221	1	NS	1.13624	-0.015763	0.963218	1	NS	3.50384	0.0980988	0.728351	1	NS	2.69331	-0.59859	0.0789753	0.1425	NS	1.80319	0.513921	0.119455	1	NS	0.947185
233765	Plekha7	pleckstrin homology domain containing, family A member 7	chr7	1.02506	1.2664	0.00062076	0.048384	UP	0.674073	-0.180831	0.638398	1	NS	1.39886	0.199339	0.577556	0.965435	NS	2.38822	-0.559947	0.134039	0.216544	NS	1.41751	0.593311	0.0703536	1	NS	0.595493	0.126495	0.726518	1	NS	1.50765	-0.00645348	0.984377	1	NS	2.58448	-0.689075	0.0650266	0.120026	NS	1.02506	0.673087	0.0666425	1	NS	0.674073
66748	Erich2	glutamate rich 2	chr2	6.06982	-0.437581	0.000624019	0.0484545	NS	5.99817	-0.127403	0.319461	0.949382	NS	7.62476	-0.0568057	0.644472	0.977879	NS	7.41661	-1.10259	2.81259e-16	7.82091e-15	DOWN	5.91224	-0.204983	0.0852152	1	NS	5.85666	0.0104975	0.929879	1	NS	7.63456	-0.0971321	0.394616	1	NS	7.46728	-1.04359	8.78951e-15	2.01855e-13	DOWN	6.06982	-0.232598	0.0685582	1	NS	5.99817
18400	Slc22a18	solute carrier family 22 (organic cation transporter), member 18	chr7	3.49952	-1.01425	0.000629311	0.0484808	DOWN	6.32645	-0.117026	0.662329	1	NS	5.86495	-0.115781	0.667545	0.9813	NS	3.98409	0.957761	0.00149562	0.00381168	NS	3.08072	-0.440722	0.116003	1	NS	6.21939	0.0258965	0.917092	1	NS	5.77662	-0.0595683	0.81182	1	NS	3.73238	1.35223	9.6292e-06	3.38585e-05	UP	3.49952	-0.573529	0.0497457	1	NS	6.32645
72236	Tsnaxip1	translin-associated factor X (Tsnax) interacting protein 1	chr8	8.4973	-0.406621	0.000629489	0.0484808	NS	9.22763	-0.0749569	0.525554	1	NS	9.39757	0.0175334	0.881991	0.995058	NS	8.75563	-0.387431	0.00239607	0.00587301	NS	8.43682	-0.279238	0.0116358	0.997629	NS	9.2115	-0.0344216	0.753262	1	NS	9.41064	-0.0282772	0.795915	1	NS	8.746	-0.254878	0.0456137	0.0882054	NS	8.4973	-0.127383	0.284727	1	NS	9.22763
15161	Hcfc1	host cell factor C1	chrX	4.67723	1.38944	0.000631426	0.0484808	UP	2.05933	0.469266	0.283695	0.922634	NS	5.95008	0.18192	0.641097	0.977088	NS	5.07055	0.390764	0.35136	0.463487	NS	5.50766	0.577081	0.110435	1	NS	2.12163	0.353676	0.38011	1	NS	6.02899	0.0700577	0.845741	1	NS	5.64472	-0.108854	0.794206	0.874998	NS	4.67723	0.812362	0.042013	1	NS	2.05933
320924	Ccbe1	collagen and calcium binding EGF domains 1	chr18	2.12076	-0.723889	0.000634935	0.048569	NS	2.56711	-0.372274	0.0728748	0.735115	NS	3.75585	-0.247395	0.223124	0.863987	NS	1.56404	0.323814	0.164361	0.256314	NS	1.66824	-0.000352784	0.998578	1	NS	2.32822	-0.0982578	0.612727	1	NS	3.43675	0.0684851	0.717167	1	NS	1.39389	0.692594	0.00326914	0.00792988	NS	2.12076	-0.723536	0.00064048	0.549131	NS	2.56711
71279	Slc29a3	solute carrier family 29 (nucleoside transporters), member 3	chr10	4.29021	-0.657883	0.000641087	0.048858	NS	4.52062	-0.139798	0.459595	1	NS	5.07766	-0.33944	0.0681057	0.634409	NS	5.10035	-0.762757	0.000156593	0.000463429	NS	4.08905	-0.370719	0.0395507	1	NS	4.49964	-0.0815471	0.64277	1	NS	5.40294	-0.701566	5.03803e-05	0.0169947	NS	5.0391	-0.580245	0.00399862	0.0095674	NS	4.29021	-0.287163	0.133841	1	NS	4.52062
545824	Zar1l	zygote arrest 1-like	chr5	0	4.85359	0.000647433	0.0491595	UP	0.224029	0.139976	0.904752	1	NS	1.48446	-1.41421	0.100258	0.70483	NS	0.566664	0.865299	0.411979	0.52569	NS	0.877314	0.399365	0.613008	1	NS	0.0972113	1.21414	0.356367	1	NS	1.15344	-0.899436	0.27965	0.998093	NS	1.59592	-1.05022	0.242248	0.364407	NS	0	4.45422	0.0021766	0.914039	NS	0.224029
381741	Lrrc43	leucine rich repeat containing 43	chr5	6.90617	-0.507874	0.000652313	0.0493479	NS	7.87758	0.0530821	0.716649	1	NS	8.97015	0.157725	0.276979	0.887219	NS	8.84316	-1.00364	1.61724e-10	1.36162e-09	DOWN	6.70633	-0.236575	0.0885304	1	NS	7.95049	-0.0213326	0.874733	1	NS	9.05667	0.0437006	0.744196	1	NS	8.7739	-0.809972	2.28084e-07	1.02161e-06	NS	6.90617	-0.2713	0.0683661	1	NS	7.87758
15465	Hrh1	histamine receptor H1	chr6	0.877852	1.32313	0.000657789	0.04958	UP	0.746571	0.547929	0.173304	0.892281	NS	2.15823	-0.215821	0.536819	0.96481	NS	2.43681	-0.480624	0.197057	0.293722	NS	1.32188	0.516529	0.12411	1	NS	0.903753	0.197055	0.58889	1	NS	2.22745	-0.331778	0.306527	1	NS	2.54016	-0.498697	0.179727	0.284239	NS	0.877852	0.806598	0.0388782	1	NS	0.746571
623534	Nme9	NME/NM23 family member 9	chr9	3.5768	-0.790155	0.000665923	0.0499816	NS	2.36362	-0.396297	0.154875	0.87237	NS	1.19708	-0.192285	0.637033	0.976402	NS	0.547124	2.03721	6.2586e-05	0.000197094	UP	3.30552	-0.433175	0.0475234	1	NS	2.24542	-0.252945	0.341282	1	NS	1.05374	0.0382871	0.922133	1	NS	0.702531	1.72328	0.000252182	0.000725046	UP	3.5768	-0.35698	0.116626	1	NS	2.36362
29859	Sult4a1	sulfotransferase family 4A, member 1	chr15	2.38378	0.769411	0.000667976	0.0499816	NS	2.68783	0.526451	0.0147871	0.449008	NS	2.15994	0.355848	0.147639	0.783184	NS	3.02923	-0.175173	0.448752	0.563012	NS	2.73716	0.404651	0.0403556	1	NS	2.79229	0.414229	0.0369815	0.925504	NS	2.34401	0.0900553	0.685711	1	NS	3.04715	-0.0844039	0.714211	0.820794	NS	2.38378	0.364761	0.115267	1	NS	2.68783
71058	4933400L20Rik	RIKEN cDNA 4933400L20 gene	chr8	5.54606	-1.13285	0.000674467	0.0500903	NS	7.03967	-0.442494	0.182388	0.905182	NS	4.22455	-0.364858	0.277671	0.887219	NS	3.5795	1.59319	1.62635e-05	5.58688e-05	UP	5.06181	-0.535186	0.0857758	1	NS	6.78254	-0.213775	0.489182	1	NS	4.01468	-0.173455	0.579566	1	NS	3.31068	2.00276	9.14447e-08	4.35065e-07	UP	5.54606	-0.597665	0.0724542	1	NS	7.03967
330460	Tmem150b	transmembrane protein 150B	chr7	5.49056	0.546455	0.000677533	0.0500903	NS	6.07629	0.499139	0.00142416	0.126862	NS	7.09076	0.278416	0.0673284	0.631744	NS	5.25894	0.406364	0.0200869	0.0411804	NS	5.88029	0.212487	0.143443	1	NS	6.26321	0.347889	0.015249	0.743552	NS	7.23346	0.103931	0.457986	1	NS	5.47099	0.308092	0.0750515	0.136245	NS	5.49056	0.333968	0.0379054	1	NS	6.07629
212168	Zswim4	zinc finger SWIM-type containing 4	chr8	5.4767	0.539971	0.000679451	0.0500903	NS	5.91561	0.0352137	0.821446	1	NS	6.94926	0.0762762	0.617065	0.972976	NS	5.67096	0.100988	0.549927	0.65924	NS	5.74066	0.318323	0.0275628	1	NS	5.87717	0.108491	0.453463	1	NS	6.99362	-0.000349666	0.998022	1	NS	5.89937	-0.0244513	0.884231	0.933738	NS	5.4767	0.221649	0.162821	1	NS	5.91561
217692	Sipa1l1	signal-induced proliferation-associated 1 like 1	chr12	3.23007	0.93133	0.000680592	0.0500903	NS	1.53915	0.147622	0.595359	1	NS	4.44016	-0.327048	0.21885	0.859376	NS	4.02418	-0.582063	0.0426762	0.0808607	NS	3.761	0.385027	0.120368	1	NS	1.58034	0.0917375	0.720998	1	NS	4.39888	-0.311872	0.2078	0.976364	NS	4.2451	-0.709846	0.0135307	0.0294595	NS	3.23007	0.546303	0.0440833	1	NS	1.53915
216443	Mars1	methionine-tRNA synthetase 1	chr10	8.01366	0.433648	0.0006816	0.0500903	NS	6.80695	0.487514	0.000212192	0.0335868	NS	6.17833	0.492668	0.000285128	0.0324148	NS	6.75207	0.198959	0.159159	0.250327	NS	8.30249	0.201777	0.0839608	1	NS	6.99901	0.309993	0.0101559	0.642028	NS	6.22304	0.415321	0.000865525	0.087468	NS	6.98909	0.0663871	0.636186	0.759239	NS	8.01366	0.231871	0.0685882	1	NS	6.80695
81904	Cacng7	calcium channel, voltage-dependent, gamma subunit 7	chr7	2.42035	1.04696	0.000690505	0.0505642	NS	0.799833	-0.214611	0.641786	1	NS	1.50639	0.395206	0.263764	0.887219	NS	1.21793	0.00976361	0.981469	0.996383	NS	2.88136	0.542189	0.0471974	1	NS	0.892492	-0.400974	0.345458	1	NS	1.52896	0.333217	0.306298	1	NS	1.42592	-0.224459	0.580799	0.710233	NS	2.42035	0.50477	0.102754	1	NS	0.799833
108116	Slco3a1	solute carrier organic anion transporter family, member 3a1	chr7	2.79326	-0.924394	0.000702452	0.0512566	NS	5.44373	-0.237617	0.377022	0.986864	NS	4.88546	0.0976898	0.718074	0.984682	NS	2.79409	1.41938	1.72231e-06	6.78798e-06	UP	2.42163	-0.367691	0.149565	1	NS	5.21778	0.00496818	0.984141	1	NS	4.88409	0.0656348	0.792993	1	NS	2.72415	1.61718	5.95819e-08	2.91492e-07	UP	2.79326	-0.556703	0.0409503	1	NS	5.44373
433323	Sgpp2	sphingosine-1-phosphate phosphatase 2	chr1	5.67862	-0.859434	0.000711114	0.0516113	NS	5.61491	-0.300287	0.237796	0.922634	NS	3.03161	0.0614318	0.815461	0.992924	NS	2.18165	1.80347	7.24648e-10	5.35792e-09	UP	5.32785	-0.423514	0.0741879	1	NS	5.45947	-0.136194	0.564908	1	NS	3.01559	0.0475186	0.845347	1	NS	1.98914	2.18726	1.92537e-13	3.01739e-12	UP	5.67862	-0.43592	0.0861768	1	NS	5.61491
17138	Magea2	MAGE family member A2	chrX	0.464334	1.92865	0.00071233	0.0516113	NS	0.224635	-1.72244	0.0434434	0.652936	NS	0.201987	0.619321	0.379763	0.940866	NS	0.21516	1.07913	0.142737	0.228425	NS	0.818903	0.945459	0.0489544	1	NS	0.143865	-1.09375	0.209859	1	NS	0.282188	0.0772037	0.90084	1	NS	0.398614	0.226493	0.732963	0.835346	NS	0.464334	0.983188	0.0871086	1	NS	0.224635
108167326	Gm2788	predicted gene 2788	chr7	4.93815	-0.946802	0.000731907	0.0525148	NS	6.72882	-0.296385	0.243218	0.922634	NS	5.39985	-0.0504917	0.850004	0.993507	NS	4.60428	0.498023	0.0951518	0.161786	NS	4.55393	-0.460404	0.0818504	1	NS	6.55333	-0.101548	0.668126	1	NS	5.2692	0.0507767	0.83808	1	NS	4.37248	0.838445	0.00558086	0.0130098	NS	4.93815	-0.486398	0.0779879	1	NS	6.72882
14697	Gnb5	guanine nucleotide binding protein (G protein), beta 5	chr9	1.50216	1.02248	0.000736661	0.0525148	NS	1.84515	1.33856	2.14991e-06	0.000776118	UP	2.2354	1.21404	8.10598e-06	0.00285395	UP	1.40811	1.49113	5.96303e-06	2.17671e-05	UP	1.93982	0.44972	0.084441	1	NS	2.32482	0.738288	0.0029628	0.334313	NS	2.66565	0.65866	0.00628301	0.240308	NS	1.80921	0.993663	0.00138356	0.00357118	NS	1.50216	0.57276	0.0641134	1	NS	1.84515
13171	Dbt	dihydrolipoamide branched chain transacylase E2	chr3	4.83812	-0.440173	0.000737155	0.0525148	NS	3.20025	-0.146214	0.358943	0.976529	NS	3.54038	0.100743	0.501454	0.957351	NS	2.20791	0.11922	0.58265	0.689864	NS	4.72376	-0.243794	0.0442831	1	NS	3.0714	-0.00651645	0.965665	1	NS	3.47168	0.144252	0.301715	1	NS	2.29392	0.116627	0.584135	0.713423	NS	4.83812	-0.196379	0.129723	1	NS	3.20025
100038577	Gm10790	predicted gene 10790	chr13	1.15434	-1.02284	0.000739056	0.0525148	NS	0.689912	-0.851408	0.0356909	0.613751	NS	0.059832	1.83887	0.0370023	0.498296	NS	0.117655	-0.297266	0.774636	0.846456	NS	1.00046	-0.671179	0.0202058	1	NS	0.373468	0.192983	0.673753	1	NS	0.132398	0.775206	0.260426	0.981282	NS	0.0786694	0.360189	0.750306	0.848952	NS	1.15434	-0.351666	0.20273	1	NS	0.689912
76132	Faxc	failed axon connections homolog	chr4	1.31771	0.982047	0.000739437	0.0525148	NS	0.192128	1.0956	0.0462094	0.672259	NS	0.616972	-0.546837	0.197539	0.85364	NS	3.74432	-1.26757	2.51754e-06	9.6829e-06	DOWN	1.46355	0.798894	0.00202327	0.455426	NS	0.176363	1.24362	0.0179139	0.772977	NS	0.50111	-0.224535	0.587044	1	NS	3.76686	-1.17401	1.25063e-05	4.32799e-05	DOWN	1.31771	0.183152	0.541127	1	NS	0.192128
73090	2900092C05Rik	RIKEN cDNA 2900092C05 gene	chr7	1.8255	0.792522	0.000740113	0.0525148	NS	1.41228	0.810941	0.00170572	0.142232	NS	5.54798	0.235085	0.18076	0.837375	NS	4.95631	-1.06059	5.88331e-08	3.01898e-07	DOWN	2.14693	0.418319	0.0408647	1	NS	1.78961	0.245247	0.280491	1	NS	5.70224	0.0450839	0.780445	1	NS	5.14334	-1.14392	4.55071e-09	2.70245e-08	DOWN	1.8255	0.374204	0.120203	1	NS	1.41228
319164	H2ac6	H2A clustered histone 6	chr13	4.81319	0.941594	0.000745103	0.0525217	NS	2.55772	0.774831	0.120614	0.838256	NS	1.38392	0.276625	0.748365	0.989206	NS	2.79121	0.496123	0.359184	0.471842	NS	4.95285	0.848237	0.000614048	0.233673	NS	2.04268	1.42273	0.00590313	0.469764	NS	1.49924	0.081188	0.917155	1	NS	3.2513	0.0885523	0.85802	0.917424	NS	4.81319	0.093357	0.753492	1	NS	2.55772
242523	Dmrta1	doublesex and mab-3 related transcription factor like family A1	chr4	1.4035	1.35008	0.000745315	0.0525217	NS	1.2627	0.989777	0.0207101	0.507928	NS	1.16184	0.58545	0.213879	0.855275	NS	3.07136	-0.446624	0.194208	0.290234	NS	1.73632	0.925052	0.00634321	0.781934	NS	0.894044	1.68819	0.000106808	0.0354483	UP	1.3656	0.210086	0.614953	1	NS	3.266	-0.598073	0.0774937	0.140108	NS	1.4035	0.425027	0.323893	1	NS	1.2627
57014	Htr3b	5-hydroxytryptamine (serotonin) receptor 3B	chr9	0.189386	2.15875	0.000751791	0.0527973	NS	0.284357	-0.487704	0.526897	1	NS	0.485191	-1.74412	0.0184918	0.373778	NS	0.531734	-0.709797	0.283572	0.396943	NS	0.585899	0.476875	0.27039	1	NS	0.0726636	1.36356	0.160845	1	NS	0.514499	-1.87238	0.00658428	0.246785	NS	0.338627	0.131246	0.860206	0.918636	NS	0.189386	1.68188	0.0139737	1	NS	0.284357
102632302	Hoxb3os	homeobox B3 and homeobox B2, opposite strand	chr11	1.96188	1.12345	0.000756286	0.0529323	NS	2.32638	1.38175	2.45379e-06	0.000870546	UP	3.42136	-0.0525845	0.841828	0.993507	NS	6.3178	-1.22216	3.24561e-08	1.74692e-07	DOWN	2.65392	0.315276	0.242674	1	NS	3.20121	0.401527	0.100024	1	NS	3.75354	-0.443677	0.0625708	0.676219	NS	6.25821	-1.03191	2.95131e-06	1.12067e-05	DOWN	1.96188	0.808169	0.0188631	1	NS	2.32638
246229	Bivm	basic, immunoglobulin-like variable motif containing	chr1	2.1578	1.08776	0.000765715	0.053273	NS	1.03447	0.473111	0.26604	0.922634	NS	1.97848	0.21943	0.522385	0.962202	NS	1.84326	0.333716	0.37522	0.488752	NS	2.34289	0.893131	0.00191444	0.441267	NS	1.21411	0.169175	0.659687	1	NS	1.97367	0.195364	0.538454	1	NS	2.18069	-0.0145919	0.967941	0.990474	NS	2.1578	0.194627	0.557092	1	NS	1.03447
74183	Perm1	PPARGC1 and ESRR induced regulator, muscle 1	chr4	7.45088	-0.94687	0.000767347	0.053273	NS	7.30029	-0.931918	0.000975906	0.0994119	NS	3.82987	-0.931413	0.0146609	0.339317	NS	4.06354	0.441916	0.223955	0.326808	NS	7.01343	-0.44637	0.0905479	1	NS	6.99012	-0.614428	0.0207294	0.772977	NS	3.6633	-0.780906	0.0314092	0.521952	NS	3.6063	1.06066	0.00503911	0.0118462	UP	7.45088	-0.500501	0.0743686	1	NS	7.30029
58178	Sorcs1	sortilin-related VPS10 domain containing receptor 1	chr19	1.50309	0.815689	0.000768981	0.053273	NS	1.41775	0.468804	0.0521213	0.70365	NS	0.774736	0.0272221	0.914021	0.99528	NS	0.645334	0.530734	0.0521504	0.0963112	NS	1.63924	0.698515	0.00153688	0.400308	NS	1.42116	0.463508	0.0368994	0.925504	NS	0.729311	0.111237	0.63492	1	NS	0.675911	0.527121	0.0528587	0.10008	NS	1.50309	0.117174	0.625174	1	NS	1.41775
72065	Rap2c	RAP2C, member of RAS oncogene family	chrX	2.73656	1.36838	0.00077151	0.053273	NS	1.08717	0.912586	0.0886102	0.768795	NS	1.91128	-0.204825	0.66582	0.9813	NS	2.85831	0.191804	0.660948	0.752272	NS	3.53568	0.505518	0.152173	1	NS	1.62575	0.0445785	0.922476	1	NS	1.55021	0.278892	0.543781	1	NS	3.2235	-0.149945	0.72632	0.830305	NS	2.73656	0.862858	0.0339863	1	NS	1.08717
380930	9330188P03Rik	RIKEN cDNA 9330188P03 gene	chr14	1.68821	-1.04369	0.000797283	0.0548686	NS	1.21101	-0.626168	0.0721104	0.735115	NS	1.80184	-0.318535	0.272566	0.887219	NS	2.27163	-1.23296	4.95945e-05	0.000158291	DOWN	1.37622	-0.510444	0.0884205	1	NS	0.8482	0.108215	0.761458	1	NS	1.70228	-0.212973	0.436154	1	NS	2.25001	-1.10898	0.000265009	0.000759378	DOWN	1.68821	-0.533246	0.0745836	1	NS	1.21101
20620	Plk2	polo like kinase 2	chr13	5.90084	0.580823	0.000804969	0.0550427	NS	5.79579	0.308646	0.0800877	0.741658	NS	6.20673	0.220943	0.195651	0.853055	NS	4.31433	0.844479	0.000350668	0.000984273	NS	6.12059	0.43573	0.00512244	0.73142	NS	5.82154	0.291709	0.0744333	1	NS	6.27854	0.121217	0.440852	1	NS	4.48732	0.775348	0.000765158	0.0020541	NS	5.90084	0.145093	0.409194	1	NS	5.79579
21855	Timm17b	translocase of inner mitochondrial membrane 17b	chrX	3.19894	1.12294	0.000805163	0.0550427	NS	1.84544	-0.264703	0.581654	1	NS	5.62367	0.12758	0.65634	0.980038	NS	6.14609	-0.615616	0.0436185	0.0824866	NS	3.81158	0.539596	0.0628679	1	NS	1.53309	0.192325	0.686969	1	NS	5.8211	-0.105521	0.6896	1	NS	6.32849	-0.67588	0.0263665	0.0539576	NS	3.19894	0.583343	0.0862883	1	NS	1.84544
15410	Hoxb3	homeobox B3	chr11	1.43797	1.04777	0.000814388	0.0553478	NS	1.39553	1.36757	7.94495e-06	0.00244005	UP	2.7318	-0.203108	0.423647	0.943963	NS	5.3924	-1.26193	9.44551e-09	5.59632e-08	DOWN	1.9335	0.383458	0.138863	1	NS	2.17793	0.293009	0.244941	1	NS	2.89131	-0.418158	0.0730032	0.719438	NS	5.30466	-1.04623	1.87724e-06	7.327e-06	DOWN	1.43797	0.664312	0.0405044	1	NS	1.39553
100126779	Esp23	exocrine gland secreted peptide 23	chr17	1.67768	2.0522	0.000815006	0.0553478	NS	2.52101	2.78477	1.77989e-08	1.35647e-05	UP	1.13339	1.42382	0.0713952	0.64317	NS	0.484639	4.22028	9.62577e-06	3.41676e-05	UP	2.45623	1.13488	0.0188677	1	NS	3.07107	2.14663	3.80012e-07	0.00031278	UP	1.70398	0.543381	0.401798	1	NS	0	6.85889	1.43819e-07	6.62789e-07	UP	1.67768	0.917319	0.173506	1	NS	2.52101
13726	Emd	emerin	chrX	3.32781	1.3414	0.000824008	0.0557066	NS	1.66717	0.443827	0.421076	0.999281	NS	6.35382	0.210409	0.545379	0.96481	NS	5.46059	-0.832401	0.031923	0.0625898	NS	3.88355	0.765942	0.0284291	1	NS	1.70358	0.432538	0.399701	1	NS	6.4757	0.0563164	0.86061	1	NS	5.49565	-0.750679	0.0525606	0.0995893	NS	3.32781	0.575455	0.156099	1	NS	1.66717
15159	Hccs	holocytochrome c synthetase	chrX	1.51494	1.69934	0.000825705	0.0557066	NS	0.163078	1.32242	0.0567642	0.719388	NS	0.312617	0.448817	0.475075	0.953897	NS	1.47027	0.587149	0.267495	0.378872	NS	2.23256	0.747799	0.0921606	1	NS	0.234567	0.77855	0.200998	1	NS	0.319247	0.389854	0.500371	1	NS	1.74618	0.311757	0.551384	0.686336	NS	1.51494	0.951538	0.0563465	1	NS	0.163078
210274	Shank2	SH3 and multiple ankyrin repeat domains 2	chr7	1.0216	1.04343	0.000834936	0.0558528	NS	0.987488	0.47939	0.1212	0.838256	NS	1.39173	0.334674	0.271704	0.887219	NS	3.37605	-0.945927	0.00310286	0.00746057	NS	1.3988	0.411894	0.140799	1	NS	1.09754	0.325287	0.251241	1	NS	1.66014	-0.112898	0.686015	1	NS	3.74567	-1.24121	0.000112981	0.000341783	DOWN	1.0216	0.631539	0.041583	1	NS	0.987488
18639	Pfkfb1	6-phosphofructo-2-kinase/fructose-2,6-biphosphatase 1	chrX	0.539506	1.21965	0.000835189	0.0558528	NS	0.181613	1.04432	0.0747337	0.735115	NS	3.96776	0.217266	0.284312	0.888396	NS	1.15354	0.160195	0.618623	0.720043	NS	0.749501	0.682958	0.0239467	1	NS	0.22279	0.746738	0.156276	1	NS	3.95328	0.201649	0.281916	0.998636	NS	1.43852	-0.208306	0.493241	0.633924	NS	0.539506	0.536695	0.17225	1	NS	0.181613
64294	Itm2c	integral membrane protein 2C	chr1	4.6245	-0.604076	0.000836015	0.0558528	NS	6.15134	-0.784688	5.46308e-07	0.000249809	NS	6.35594	-0.616897	6.75129e-05	0.0124037	NS	4.83171	0.127292	0.489665	0.60273	NS	4.36299	-0.257529	0.129486	1	NS	5.99018	-0.588539	6.68747e-05	0.0250196	NS	6.09726	-0.387248	0.00780999	0.266382	NS	4.73956	0.33936	0.0669779	0.123197	NS	4.6245	-0.346547	0.0520102	1	NS	6.15134
19982	Rpl36a	ribosomal protein L36A	chrX	0	4.2878	0.00083905	0.0558742	NS	0.827618	-2.60586	0.0754458	0.735115	NS	0.500432	-0.187462	0.8933	0.995058	NS	1.41363	0.00242657	0.99806	1	NS	1.62219	0.70283	0.296495	1	NS	0.402138	-1.63712	0.237481	1	NS	0	1.56013	0.229393	0.978526	NS	0.631133	1.52959	0.233451	0.353396	NS	0	3.58497	0.00932411	1	NS	0.827618
19655	Rbmx	RNA binding motif protein, X chromosome	chrX	3.28356	1.18116	0.000850858	0.0564778	NS	1.46824	0.919177	0.0625316	0.719388	NS	5.12231	0.160772	0.613446	0.972692	NS	2.66472	0.111351	0.796122	0.860841	NS	3.97003	0.53148	0.0841287	1	NS	1.71404	0.516555	0.242479	1	NS	5.19429	0.0594191	0.839657	1	NS	2.55262	0.351468	0.419609	0.557591	NS	3.28356	0.649683	0.0685625	1	NS	1.46824
75996	Hdnr	Hand2 downstream lncRNA	chr8	1.6781	-1.22668	0.000855671	0.0565828	NS	3.42797	-0.706265	0.00170731	0.142232	NS	3.46591	-0.174936	0.426374	0.945603	NS	1.87848	-0.0369329	0.91106	0.944951	NS	1.31996	-0.604782	0.0953283	1	NS	2.70398	0.159701	0.477638	1	NS	3.37666	-0.108565	0.597751	1	NS	1.52772	0.595013	0.0914856	0.161007	NS	1.6781	-0.621899	0.0694339	1	NS	3.42797
71996	Fthl17a	ferritin, heavy polypeptide-like 17, member A	chrX	0.819896	1.39724	0.00085794	0.0565828	NS	0.997203	1.55958	2.28901e-05	0.006117	UP	5.65356	-0.0252869	0.895575	0.995058	NS	2.48626	-0.191881	0.516351	0.627173	NS	1.29726	0.545558	0.0961817	1	NS	1.73535	0.376537	0.198649	1	NS	5.67703	-0.0791413	0.657458	1	NS	2.81343	-0.457216	0.106568	0.183656	NS	0.819896	0.851678	0.0573398	1	NS	0.997203
213234	Zbbx	zinc finger, B-box domain containing	chr3	4.93752	-0.505729	0.000861203	0.0566165	NS	5.18105	-0.163273	0.280671	0.922634	NS	6.83599	-0.0471545	0.752731	0.989206	NS	8.09538	-1.45206	5.22864e-19	2.51966e-17	DOWN	4.78727	-0.267963	0.0581158	1	NS	5.08401	-0.0553024	0.694156	1	NS	6.83745	-0.0783912	0.57194	1	NS	8.1008	-1.35436	8.17323e-17	3.20344e-15	DOWN	4.93752	-0.237766	0.117367	1	NS	5.18105
20391	Sgca	sarcoglycan, alpha (dystrophin-associated glycoprotein)	chr11	7.70907	-0.489681	0.000876322	0.057427	NS	7.48265	-0.179478	0.224895	0.921536	NS	8.17378	0.0613296	0.674905	0.9813	NS	10.1085	-1.10747	1.17262e-12	1.48761e-11	DOWN	7.56747	-0.276639	0.0436156	1	NS	7.51505	-0.205735	0.13442	1	NS	8.33671	-0.136012	0.314182	1	NS	10.2243	-1.09534	1.99708e-12	2.38502e-11	DOWN	7.70907	-0.213041	0.147576	1	NS	7.48265
102448	Xylb	xylulokinase homolog (H. influenzae)	chr9	1.60882	1.48768	0.000882498	0.0576481	NS	0.358257	0.845425	0.181185	0.904836	NS	2.33113	-0.148309	0.727689	0.98781	NS	1.963	0.224846	0.629156	0.725979	NS	2.47933	0.349881	0.364299	1	NS	0.399418	0.677175	0.241584	1	NS	2.18545	0.00900476	0.981942	1	NS	2.50664	-0.355438	0.434833	0.573745	NS	1.60882	1.1378	0.010787	1	NS	0.358257
13631	Eef2k	eukaryotic elongation factor-2 kinase	chr7	3.49619	0.633335	0.000895088	0.0581656	NS	4.46305	0.402812	0.028501	0.58181	NS	5.32246	0.340711	0.0597571	0.604275	NS	2.37788	1.71075	6.05766e-15	1.26418e-13	UP	3.95113	0.217784	0.20508	1	NS	4.68432	0.18159	0.281882	1	NS	5.58857	0.0404179	0.807858	1	NS	2.90011	1.19522	1.40065e-08	7.64875e-08	UP	3.49619	0.415551	0.0292393	1	NS	4.46305
66673	Sorcs3	sortilin-related VPS10 domain containing receptor 3	chr19	0.073985	1.0653	0.000896073	0.0581656	NS	0.122646	-0.411616	0.186084	0.909855	NS	1.37271	-0.136899	0.39912	0.943286	NS	0.584284	-0.400759	0.0510179	0.0945337	NS	0.0981446	0.703342	0.00921911	0.897992	NS	0.123182	-0.410573	0.163351	1	NS	1.28818	-0.0296679	0.844554	1	NS	0.709392	-0.642014	0.00134847	0.00348763	NS	0.073985	0.36196	0.300303	1	NS	0.122646
75586	Krtap9-3	keratin associated protein 9-3	chr11	3.21912	-3.95115	0.000910193	0.0588964	NS	1.79035	-2.61795	0.0738679	0.735115	NS	3.52709	0.03696	0.956493	1	NS	1.46494	-2.6315	0.162795	0.254702	NS	1.52846	-2.05138	0.09484	1	NS	1.01457	-1.63724	0.236984	1	NS	3.69472	-0.168226	0.78558	1	NS	0	0	1	1	NS	3.21912	-1.89978	0.045672	1	NS	1.79035
622320	Kctd21	potassium channel tetramerisation domain containing 21	chr7	2.55562	0.865562	0.000913221	0.0589071	NS	2.21785	0.799714	0.00414678	0.250966	NS	1.9441	0.0955039	0.76933	0.991187	NS	2.02251	0.260218	0.442474	0.556528	NS	2.78205	0.653188	0.00449282	0.682301	NS	2.64123	0.298654	0.225684	1	NS	1.99994	-0.0110436	0.970578	1	NS	2.31936	-0.0162736	0.959778	0.985104	NS	2.55562	0.212374	0.435013	1	NS	2.21785
11820	App	amyloid beta precursor protein	chr16	1.45958	1.02266	0.000916401	0.0589275	NS	0.830873	0.127664	0.691629	1	NS	2.74058	0.00719916	0.980511	1	NS	3.39713	-0.887929	0.00499405	0.0115451	NS	1.90502	0.406114	0.141404	1	NS	0.772699	0.261973	0.382706	1	NS	2.79617	-0.0845195	0.756695	1	NS	3.35016	-0.720699	0.0223836	0.0466132	NS	1.45958	0.616549	0.0442166	1	NS	0.830873
435965	Lrp3	low density lipoprotein receptor-related protein 3	chr7	0.626382	1.94122	0.000923617	0.0592064	NS	0.311804	1.39321	0.0776579	0.735246	NS	0.537957	0.872409	0.206456	0.855	NS	1.35308	-0.530389	0.36306	0.47578	NS	1.16878	0.846159	0.0627433	1	NS	0.263286	1.67861	0.028275	0.858867	NS	0.793013	0.176499	0.763349	1	NS	1.13503	-0.0434381	0.943253	0.973466	NS	0.626382	1.09506	0.0816908	1	NS	0.311804
207740	Ubald1	UBA-like domain containing 1	chr16	9.41456	-0.378068	0.000927623	0.0592786	NS	9.44627	0.00374462	0.973805	1	NS	9.08192	0.0913011	0.429188	0.946863	NS	9.77939	-0.570699	3.07551e-06	1.16611e-05	NS	9.30481	-0.200367	0.0591298	1	NS	9.50197	-0.0411537	0.696843	1	NS	9.13235	0.00784724	0.941392	1	NS	9.92779	-0.60675	6.73483e-07	2.80531e-06	NS	9.41456	-0.177701	0.119476	1	NS	9.44627
75395	Hoxb5os	homeobox B5 and homeobox B6, opposite strand	chr11	4.95337	0.873879	0.00093479	0.0595516	NS	5.18432	0.57555	0.027376	0.572821	NS	3.78932	0.741414	0.00783067	0.245881	NS	2.23291	2.15862	3.76782e-10	2.94569e-09	UP	5.88017	-0.00361904	0.987763	1	NS	5.94576	-0.208948	0.377564	1	NS	4.34098	0.122783	0.623457	1	NS	3.15466	1.17427	0.000178681	0.00052577	UP	4.95337	0.877498	0.000891323	0.651342	NS	5.18432
240058	Cpne5	copine V	chr17	2.15358	0.871732	0.000945815	0.060068	NS	2.78351	0.443657	0.0812271	0.743118	NS	2.98258	0.122467	0.628224	0.974003	NS	3.75523	-0.649799	0.0149381	0.0314907	NS	2.53952	0.438928	0.0628679	1	NS	2.71755	0.554676	0.0182571	0.772977	NS	3.06739	-0.0103664	0.964581	1	NS	3.48255	-0.23491	0.379502	0.515446	NS	2.15358	0.432804	0.100706	1	NS	2.78351
319180	H2bc7	H2B clustered histone 7	chr13	4.42815	1.53465	0.000976627	0.0616285	NS	4.54021	0.040028	0.943268	1	NS	1.66299	1.02431	0.403868	0.943286	NS	3.27735	0.64895	0.471083	0.585496	NS	5.00141	1.01905	0.00619459	0.781934	NS	4.80103	-0.210235	0.681359	1	NS	0	2.77156	0.037005	0.559285	NS	2.75177	1.30587	0.183621	0.289417	NS	4.42815	0.5156	0.346004	1	NS	4.54021
245595	Zfp711	zinc finger protein 711	chrX	3.15607	1.07807	0.000978846	0.0616285	NS	1.99947	0.550267	0.115497	0.838256	NS	6.12551	0.131214	0.668884	0.9813	NS	3.64697	-0.00673857	0.984245	0.998456	NS	3.61145	0.634142	0.0302558	1	NS	1.87486	0.771206	0.0179481	0.772977	NS	6.08767	0.140286	0.62072	1	NS	3.80855	-0.0656744	0.846811	0.909723	NS	3.15607	0.443929	0.171358	1	NS	1.99947
68986	Gad1os	glutamate decarboxylase 1, opposite strand	chr2	5.32292	-0.394198	0.00097937	0.0616285	NS	5.24602	-0.157065	0.189717	0.909855	NS	6.80021	-0.0669928	0.563587	0.96481	NS	6.31286	-1.01888	1.18908e-15	2.9292e-14	DOWN	5.19411	-0.188453	0.090245	1	NS	5.08362	0.0108354	0.922692	1	NS	6.78001	-0.0774561	0.471411	1	NS	6.35396	-0.949007	8.10124e-14	1.42478e-12	NS	5.32292	-0.205745	0.0851053	1	NS	5.24602
14265	Fmr1	fragile X messenger ribonucleoprotein 1	chrX	3.67684	1.26164	0.00100915	0.0631428	NS	1.69989	0.66786	0.103476	0.812468	NS	4.30003	0.0901856	0.807988	0.992924	NS	3.4459	0.363031	0.366942	0.479949	NS	4.45891	0.472191	0.167336	1	NS	1.55813	0.865486	0.0233605	0.789309	NS	4.22894	0.133851	0.696651	1	NS	3.96849	-0.0865241	0.828351	0.897483	NS	3.67684	0.789449	0.0371945	1	NS	1.69989
320940	Atp11c	ATPase, class VI, type 11C	chrX	1.59365	0.813866	0.00100957	0.0631428	NS	1.28832	0.169673	0.495465	1	NS	2.90226	-0.130405	0.584064	0.966483	NS	1.6875	0.115754	0.658169	0.749856	NS	1.9701	0.32384	0.147239	1	NS	1.27579	0.209172	0.363965	1	NS	2.86893	-0.124385	0.573685	1	NS	1.83139	0.0184136	0.943688	0.973737	NS	1.59365	0.490026	0.0466452	1	NS	1.28832
226519	Lamc1	laminin, gamma 1	chr1	1.25968	0.860355	0.00102478	0.0636544	NS	1.28831	0.216785	0.410538	0.999281	NS	2.2413	0.137202	0.568736	0.96481	NS	3.78079	-1.01873	3.99209e-05	0.0001292	DOWN	1.51888	0.475086	0.0409416	1	NS	1.40745	0.0714853	0.76772	1	NS	2.23782	0.108465	0.626132	1	NS	3.81607	-0.956305	0.000112478	0.00034041	NS	1.25968	0.385269	0.146058	1	NS	1.28831
104271	Tex15	testis expressed gene 15 meiosis and synapsis associated	chr8	4.75586	1.1879	0.00102689	0.0636544	NS	3.26087	0.326949	0.361449	0.978572	NS	7.74868	-0.132879	0.702721	0.982259	NS	5.56548	-0.132226	0.724056	0.805912	NS	5.51586	0.424049	0.191239	1	NS	3.39019	0.171633	0.602572	1	NS	7.82392	-0.235993	0.465241	1	NS	5.71367	-0.177526	0.635436	0.758566	NS	4.75586	0.763854	0.032423	1	NS	3.26087
102637430	Gm34240	predicted gene, 34240	chr3	0.420441	-3.9494	0.00102719	0.0636544	NS	0.263251	-0.25739	0.786596	1	NS	0.14683	-0.226803	0.849314	0.993507	NS	0.193229	-3.50734	0.0499917	0.0929585	NS	0.0543047	-1.36737	0.236847	1	NS	0.0587043	1.58962	0.176755	1	NS	0.165542	-0.407069	0.710043	1	NS	0.191302	-3.39897	0.0563434	0.105899	NS	0.420441	-2.58204	0.0143108	1	NS	0.263251
12821	Col17a1	collagen, type XVII, alpha 1	chr19	2.57636	-0.633048	0.00103013	0.0636544	NS	3.23946	-0.264629	0.114625	0.838256	NS	2.90386	-0.0695386	0.69379	0.981337	NS	1.89384	0.36617	0.111581	0.185177	NS	2.27679	-0.209437	0.252674	1	NS	2.89705	0.143032	0.374207	1	NS	2.68215	0.15666	0.348753	1	NS	2.18719	0.101916	0.641946	0.763986	NS	2.57636	-0.423611	0.0260245	1	NS	3.23946
627191	Syndig1l	synapse differentiation inducing 1 like	chr12	3.17776	-0.868777	0.00104576	0.0644271	NS	7.05905	-0.23081	0.275848	0.922634	NS	5.85217	0.0291396	0.89297	0.995058	NS	5.94987	-0.100972	0.662656	0.753758	NS	2.67259	-0.208267	0.413213	1	NS	6.85712	-0.00167139	0.993233	1	NS	5.84772	0.00109036	0.995662	1	NS	5.85742	0.10679	0.644898	0.766347	NS	3.17776	-0.660511	0.0116884	1	NS	7.05905
277360	Prex1	phosphatidylinositol-3,4,5-trisphosphate-dependent Rac exchange factor 1	chr2	1.68899	0.998999	0.0010528	0.0645594	NS	1.3434	-0.253661	0.415155	0.999281	NS	4.14959	-0.0968504	0.735253	0.988786	NS	3.94279	-0.828753	0.00750909	0.0168097	NS	2.12939	0.427924	0.116796	1	NS	1.34988	-0.226055	0.435782	1	NS	4.21333	-0.196136	0.4603	1	NS	4.16877	-0.974349	0.00169511	0.00430674	NS	1.68899	0.571075	0.0597372	1	NS	1.3434
12695	Patj	PATJ, crumbs cell polarity complex component	chr4	1.05524	0.733184	0.00105708	0.0645594	NS	0.758421	0.247106	0.293408	0.926842	NS	3.64202	-0.342468	0.0917661	0.682624	NS	2.3924	-0.708613	0.00163706	0.00414746	NS	1.25129	0.428496	0.0332683	1	NS	0.743643	0.295968	0.175787	1	NS	3.46987	-0.183279	0.332519	1	NS	2.61438	-0.855087	0.000140695	0.000419516	NS	1.05524	0.304688	0.17474	1	NS	0.758421
17855	Mvk	mevalonate kinase	chr5	4.12854	0.597754	0.0010603	0.0645594	NS	4.69952	0.129907	0.454022	1	NS	4.80033	0.00761679	0.965092	1	NS	3.92241	0.416867	0.0420042	0.0797123	NS	4.37288	0.409626	0.0120468	1	NS	4.674	0.193659	0.230351	1	NS	4.66674	0.115261	0.47817	1	NS	3.94639	0.506029	0.0131881	0.0287774	NS	4.12854	0.188128	0.311027	1	NS	4.69952
21416	Tcf7l2	transcription factor 7 like 2, T cell specific, HMG box	chr19	0.557176	1.15896	0.00106158	0.0645594	NS	0.226828	0.238174	0.584288	1	NS	1.88235	-1.08676	0.000647455	0.0576739	NS	1.53685	-0.413759	0.22985	0.334178	NS	0.819144	0.529724	0.0866677	1	NS	0.274907	-0.0694205	0.861048	1	NS	1.58937	-0.701508	0.0195545	0.416104	NS	1.6711	-0.510845	0.136716	0.228123	NS	0.557176	0.629237	0.0772714	1	NS	0.226828
20832	Ssr4	signal sequence receptor, delta	chrX	4.09055	1.18901	0.0010636	0.0645594	NS	1.44237	1.75392	0.00389867	0.244187	NS	3.31181	0.0582369	0.894003	0.995058	NS	4.79201	-0.681871	0.0796756	0.138904	NS	4.81166	0.477327	0.126731	1	NS	2.39951	0.521769	0.275757	1	NS	3.77803	-0.480847	0.215972	0.978526	NS	4.62284	-0.397568	0.311522	0.44792	NS	4.09055	0.711681	0.0532383	1	NS	1.44237
54563	Nup210	nucleoporin 210	chr6	2.36876	1.35128	0.00106683	0.0645654	NS	1.12905	0.504249	0.234914	0.922634	NS	3.05257	0.385901	0.333964	0.918906	NS	2.1332	0.863715	0.0459588	0.0864674	NS	3.06862	0.535888	0.144481	1	NS	1.20544	0.350222	0.368538	1	NS	3.25672	0.126024	0.731106	1	NS	2.81279	0.148566	0.727382	0.831196	NS	2.36876	0.815397	0.044996	1	NS	1.12905
213980	Fbxw10	F-box and WD-40 domain protein 10	chr11	6.72113	-0.50293	0.00108164	0.0651666	NS	8.44524	-0.0829501	0.583542	1	NS	8.9456	0.0429744	0.776371	0.992767	NS	9.13005	-0.953884	5.09807e-09	3.16736e-08	NS	6.50901	-0.210553	0.142112	1	NS	8.36956	0.0267239	0.848968	1	NS	8.96726	-0.0105704	0.939802	1	NS	9.1135	-0.817706	5.14391e-07	2.19053e-06	NS	6.72113	-0.292377	0.0574118	1	NS	8.44524
245688	Rbbp7	retinoblastoma binding protein 7, chromatin remodeling factor	chrX	4.01195	1.39007	0.00108335	0.0651666	NS	1.69898	0.601467	0.209967	0.909855	NS	2.59059	0.368335	0.405431	0.943286	NS	4.1127	0.429876	0.331171	0.448026	NS	4.87562	0.508216	0.177224	1	NS	1.69481	0.641013	0.148788	1	NS	2.47742	0.472188	0.249668	0.979348	NS	4.5541	0.0575393	0.895686	0.941486	NS	4.01195	0.881854	0.0356374	1	NS	1.69898
212647	Aldh4a1	aldehyde dehydrogenase 4 family, member A1	chr4	2.30981	0.876458	0.00108627	0.0651666	NS	1.71792	0.145363	0.613364	1	NS	3.08232	0.375231	0.144538	0.781647	NS	1.97881	0.105312	0.726451	0.807312	NS	2.78448	0.377505	0.113917	1	NS	1.70683	0.17441	0.514839	1	NS	3.20828	0.202944	0.389924	1	NS	2.2221	-0.109771	0.710491	0.818059	NS	2.30981	0.498953	0.0631971	1	NS	1.71792
109264	Me3	malic enzyme 3, NADP(+)-dependent, mitochondrial	chr7	1.52164	-0.585377	0.00109376	0.0654078	NS	2.26699	-0.0887886	0.58394	1	NS	2.20868	-0.0576282	0.724615	0.987705	NS	2.29483	-0.586003	0.000938488	0.00247074	NS	1.41989	-0.359382	0.0315533	1	NS	2.20724	0.0039088	0.979363	1	NS	2.15899	-0.0268915	0.859598	1	NS	2.19706	-0.346046	0.0514174	0.0977563	NS	1.52164	-0.225994	0.200778	1	NS	2.26699
320088	C030034L19Rik	RIKEN cDNA C030034L19 gene	chr3	1.03299	1.54403	0.00109665	0.0654078	NS	0.819411	0.190458	0.713704	1	NS	2.34837	-0.70269	0.0974497	0.700784	NS	2.00401	0.342058	0.453805	0.568209	NS	1.67714	0.54201	0.174345	1	NS	0.76771	0.312079	0.523716	1	NS	2.1176	-0.440811	0.270002	0.990398	NS	2.44606	-0.109773	0.805982	0.884989	NS	1.03299	1.00202	0.0357196	1	NS	0.819411
18049	Ngf	nerve growth factor	chr3	1.02074	-1.27697	0.00110021	0.0654307	NS	1.16475	-0.867067	0.0147874	0.449008	NS	0.55501	-0.264952	0.571	0.96481	NS	0.335164	-0.352854	0.584391	0.691491	NS	0.985443	-1.12146	0.00207601	0.455426	NS	0.737146	0.0481501	0.896221	1	NS	0.390239	0.284135	0.545866	1	NS	0.302012	-0.0810643	0.902183	0.945995	NS	1.02074	-0.155505	0.658483	1	NS	1.16475
19699	Reln	reelin	chr5	1.50428	1.00369	0.00110417	0.0654772	NS	1.34422	0.224326	0.460295	1	NS	1.79934	0.335607	0.265944	0.887219	NS	1.44909	0.665134	0.0400182	0.0762953	NS	1.92677	0.441698	0.110828	1	NS	1.29598	0.310268	0.269326	1	NS	1.87123	0.202476	0.465638	1	NS	1.936	0.0482338	0.880393	0.931119	NS	1.50428	0.561996	0.0648878	1	NS	1.34422
29856	Smtn	smoothelin	chr11	1.56471	1.25141	0.00111114	0.0657008	NS	2.08176	-0.170145	0.646164	1	NS	0.683142	-0.606517	0.333199	0.918904	NS	2.78719	-0.357129	0.333957	0.448077	NS	1.97925	0.699389	0.0343434	1	NS	1.97007	-0.0296636	0.932405	1	NS	1.26748	-1.83364	0.00036046	0.0556194	NS	2.58043	-0.00434795	0.990737	1	NS	1.56471	0.552018	0.162444	1	NS	2.08176
21802	Tgfa	transforming growth factor alpha	chr6	2.19095	-1.32407	0.00119809	0.0701374	NS	5.14125	-0.727838	0.0595551	0.719388	NS	1.93235	-0.785734	0.0560944	0.596439	NS	1.19836	2.53459	4.45017e-08	2.33421e-07	UP	1.61423	-0.424573	0.271548	1	NS	4.72024	-0.259441	0.47196	1	NS	1.65103	-0.41298	0.286447	1	NS	0.965353	3.07604	1.18243e-10	9.42328e-10	UP	2.19095	-0.899495	0.0261992	1	NS	5.14125
56405	Dusp14	dual specificity phosphatase 14	chr11	1.5521	1.36649	0.0011999	0.0701374	NS	1.29347	-1.33773	0.012168	0.426543	NS	1.24185	0.0648278	0.893389	0.995058	NS	2.1168	-0.327793	0.459353	0.573865	NS	2.20368	0.554455	0.12138	1	NS	0.629835	0.0544993	0.925644	1	NS	1.8479	-0.880265	0.0359948	0.551912	NS	2.20578	-0.353106	0.421453	0.559428	NS	1.5521	0.812033	0.0579347	1	NS	1.29347
14580	Gfap	glial fibrillary acidic protein	chr11	5.9763	-0.644201	0.00120066	0.0701374	NS	4.18998	-0.363384	0.109869	0.828732	NS	6.12186	0.132897	0.500068	0.9571	NS	2.08673	0.763823	0.0276201	0.054965	NS	5.61298	-0.203326	0.275246	1	NS	3.87668	-0.0310042	0.88641	1	NS	5.99774	0.231049	0.205867	0.973814	NS	1.82035	1.22729	0.000709966	0.00191568	UP	5.9763	-0.440875	0.026276	1	NS	4.18998
52668	Ifi27	interferon, alpha-inducible protein 27	chr12	4.46618	-0.7687	0.00120656	0.0701374	NS	4.33579	0.435838	0.0453831	0.666083	NS	5.52557	-0.103904	0.579557	0.965665	NS	3.59476	0.428663	0.134548	0.217117	NS	4.10882	-0.329942	0.145699	1	NS	4.6226	0.154456	0.433914	1	NS	5.47564	-0.0824257	0.637425	1	NS	3.47075	0.674974	0.0202019	0.0424481	NS	4.46618	-0.438758	0.0567405	1	NS	4.33579
74772	Atp13a2	ATPase type 13A2	chr4	5.40164	0.515994	0.00121157	0.0701374	NS	4.94636	0.365521	0.0255329	0.554795	NS	4.31789	0.386454	0.0260951	0.439993	NS	4.25494	0.538036	0.00397317	0.00935743	NS	5.70558	0.252395	0.0806118	1	NS	5.13831	0.199274	0.184431	1	NS	4.43384	0.230723	0.147227	0.886854	NS	4.48891	0.404555	0.0275597	0.056076	NS	5.40164	0.2636	0.0987196	1	NS	4.94636
12521	Cd82	CD82 antigen	chr2	6.14529	-0.376883	0.00121236	0.0701374	NS	2.82432	-0.183817	0.257782	0.922634	NS	5.67306	-0.110784	0.351023	0.930159	NS	2.80921	-0.163519	0.359389	0.472081	NS	6.08632	-0.251259	0.0202542	1	NS	2.62137	0.0644376	0.67966	1	NS	5.42975	0.105923	0.339323	1	NS	2.63793	0.147839	0.416588	0.554328	NS	6.14529	-0.125624	0.280479	1	NS	2.82432
217882	Cep170b	centrosomal protein 170B	chr12	3.89909	1.00714	0.00121447	0.0701374	NS	2.15806	0.0389661	0.911568	1	NS	3.77879	-0.279201	0.36954	0.93996	NS	7.15385	-1.57164	1.07916e-06	4.40592e-06	DOWN	4.34093	0.582707	0.0371812	1	NS	2.02902	0.235191	0.476199	1	NS	3.81741	-0.353239	0.222216	0.978526	NS	7.03271	-1.3479	2.61098e-05	8.64238e-05	DOWN	3.89909	0.424429	0.16922	1	NS	2.15806
381979	Brsk1	BR serine/threonine kinase 1	chr7	6.12383	0.468256	0.00121636	0.0701374	NS	6.5643	0.43171	0.00251987	0.185756	NS	7.51167	0.266919	0.0573385	0.598364	NS	6.03948	0.165514	0.286168	0.399815	NS	6.48155	0.168239	0.201663	1	NS	6.79399	0.231256	0.0776329	1	NS	7.61093	0.136072	0.292775	1	NS	6.14275	0.179597	0.245857	0.369297	NS	6.12383	0.300017	0.0379654	1	NS	6.5643
27373	Csnk1e	casein kinase 1, epsilon	chr15	1.64113	1.79684	0.00121685	0.0701374	NS	0.260588	0.231489	0.769923	1	NS	1.0969	-0.178574	0.758742	0.990118	NS	2.54953	0.164633	0.767915	0.840857	NS	2.46315	0.702973	0.143913	1	NS	0.517268	-0.82011	0.224429	1	NS	1.00146	-0.0298915	0.956354	1	NS	2.91754	-0.149841	0.78692	0.870107	NS	1.64113	1.09386	0.0454085	1	NS	0.260588
207565	Camkk2	calcium/calmodulin-dependent protein kinase kinase 2, beta	chr5	2.24766	1.39451	0.00122573	0.0704524	NS	1.247	0.0661754	0.885386	1	NS	4.99144	-0.225396	0.574886	0.96481	NS	3.82349	-0.281653	0.518597	0.629345	NS	2.94245	0.599429	0.115702	1	NS	1.1713	0.16868	0.694414	1	NS	5.11549	-0.378866	0.310647	1	NS	4.01145	-0.375019	0.389577	0.525848	NS	2.24766	0.795086	0.0619402	1	NS	1.247
24061	Smc1a	structural maintenance of chromosomes 1A	chrX	2.04833	1.11104	0.00123688	0.070895	NS	1.11759	0.315861	0.419378	0.999281	NS	2.80772	-0.126007	0.702379	0.982259	NS	2.02197	0.138681	0.709216	0.794595	NS	2.37561	0.759226	0.0132659	1	NS	1.17334	0.251241	0.486642	1	NS	2.71231	-0.0522306	0.864846	1	NS	2.31375	-0.120032	0.742811	0.843022	NS	2.04833	0.351818	0.306508	1	NS	1.11759
77929	Yipf6	Yip1 domain family, member 6	chrX	3.20091	1.09889	0.00124316	0.0710571	NS	2.13077	0.595794	0.12971	0.838451	NS	4.99925	-0.418175	0.177723	0.83211	NS	6.30484	-1.05549	0.00123575	0.00319247	DOWN	3.79068	0.52267	0.0801458	1	NS	2.41378	0.247052	0.486504	1	NS	5.38597	-0.837023	0.00374044	0.196847	NS	6.61932	-1.27057	0.000103058	0.000314026	DOWN	3.20091	0.576216	0.0921882	1	NS	2.13077
27062	Cadps	Ca2+-dependent secretion activator	chr14	0.52251	-0.76039	0.0012534	0.0714437	NS	0.845975	-0.573294	0.00668033	0.330541	NS	0.8782	-0.309931	0.138232	0.770152	NS	1.36787	-0.986221	4.81627e-06	1.77957e-05	NS	0.366203	-0.0841622	0.710613	1	NS	0.722253	-0.296536	0.139639	1	NS	0.819622	-0.210505	0.282139	0.998817	NS	1.2558	-0.691683	0.00138516	0.00357486	NS	0.52251	-0.676228	0.00392953	1	NS	0.845975
109593	Lmo3	LIM domain only 3	chr6	0.909536	0.894218	0.00127704	0.0725901	NS	0.227009	1.38045	9.15841e-05	0.0188453	UP	0.0830831	0.902804	0.0793148	0.655181	NS	0.189417	0.574988	0.186388	0.28079	NS	1.00412	0.781796	0.00176367	0.424066	NS	0.302558	0.93803	0.00261897	0.311506	NS	0.0680533	1.15519	0.0191924	0.413504	NS	0.262025	0.162164	0.690704	0.802972	NS	0.909536	0.112422	0.688031	1	NS	0.227009
102920	Cenpi	centromere protein I	chrX	1.41009	1.1351	0.00129651	0.0734941	NS	0.530804	0.586192	0.199997	0.909855	NS	4.41928	-0.014964	0.96117	1	NS	2.54229	-0.30521	0.382972	0.496842	NS	1.88785	0.470906	0.126531	1	NS	0.761747	-0.0824243	0.837548	1	NS	4.48558	-0.115959	0.683694	1	NS	2.67892	-0.356136	0.30634	0.4422	NS	1.41009	0.664192	0.0614555	1	NS	0.530804
108062	Cstf2	cleavage stimulation factor, 3' pre-RNA subunit 2	chrX	3.51428	1.1018	0.00130937	0.074019	NS	1.9898	0.707441	0.0575225	0.719388	NS	6.65436	0.213625	0.508885	0.959733	NS	6.20036	-0.831056	0.0171138	0.0356536	NS	4.20526	0.384557	0.208099	1	NS	2.40266	0.241811	0.469582	1	NS	6.92775	-0.0918859	0.757912	1	NS	6.36755	-0.880114	0.0115779	0.0255538	NS	3.51428	0.717246	0.0352386	1	NS	1.9898
237221	Gemin8	gem nuclear organelle associated protein 8	chrX	1.83535	1.16239	0.00131378	0.0740645	NS	0.877666	0.754106	0.119527	0.838256	NS	4.56421	0.100425	0.732324	0.988457	NS	2.41414	-0.0811524	0.828694	0.886926	NS	2.27831	0.654556	0.0359751	1	NS	1.05727	0.434569	0.316274	1	NS	4.45601	0.17996	0.508396	1	NS	2.76548	-0.401691	0.269885	0.398295	NS	1.83535	0.507831	0.171515	1	NS	0.877666
17691	Sik1	salt inducible kinase 1	chr17	5.75386	0.658084	0.0013231	0.0741666	NS	3.30505	0.0297369	0.910609	1	NS	5.36445	0.218849	0.29655	0.894606	NS	10.0136	-1.5277	2.74107e-13	3.94151e-12	DOWN	6.15874	0.30648	0.0977861	1	NS	3.3479	-0.0115486	0.962659	1	NS	5.55395	-0.00973689	0.959665	1	NS	10.0972	-1.50625	5.62808e-13	7.84615e-12	DOWN	5.75386	0.351604	0.085976	1	NS	3.30505
99035	Olah	oleoyl-ACP hydrolase	chr2	2.42732	0.641939	0.00132398	0.0741666	NS	1.33383	0.688084	0.00546363	0.291498	NS	3.74295	-0.119435	0.508634	0.959733	NS	1.04583	0.39328	0.207881	0.307518	NS	2.54368	0.558339	0.00193002	0.441267	NS	1.5114	0.390629	0.0815041	1	NS	3.49526	0.120082	0.477773	1	NS	1.13543	0.337273	0.267285	0.395082	NS	2.42732	0.0836006	0.68206	1	NS	1.33383
19250	Ptpn14	protein tyrosine phosphatase, non-receptor type 14	chr1	0.790499	1.34384	0.00132992	0.0741666	NS	0.218429	0.771063	0.126187	0.838256	NS	2.53225	0.111	0.772834	0.992091	NS	2.81757	-0.908588	0.0282405	0.0561182	NS	1.24989	0.419343	0.252385	1	NS	0.32243	0.182307	0.682132	1	NS	2.55278	0.0539132	0.87941	1	NS	3.00013	-1.0005	0.0157237	0.0338261	DOWN	0.790499	0.924494	0.0266703	1	NS	0.218429
225742	St8sia5	ST8 alpha-N-acetyl-neuraminide alpha-2,8-sialyltransferase 5	chr18	1.02718	0.98357	0.00133289	0.0741666	NS	0.48197	0.150141	0.714526	1	NS	2.21932	-0.143654	0.589742	0.967208	NS	2.99648	-1.10897	7.13834e-05	0.000223061	DOWN	1.27623	0.583846	0.0291397	1	NS	0.594231	-0.193291	0.60215	1	NS	2.29471	-0.269502	0.274786	0.995294	NS	2.96634	-0.959001	0.000584145	0.00159585	NS	1.02718	0.399724	0.203924	1	NS	0.48197
74413	Tc2n	tandem C2 domains, nuclear	chr12	5.40825	-0.500262	0.00133531	0.0741666	NS	3.64297	-0.53841	0.00132176	0.121419	NS	4.91622	-0.311341	0.0488353	0.564311	NS	3.13872	-0.246137	0.187498	0.282111	NS	5.19596	-0.225693	0.120477	1	NS	3.42895	-0.33572	0.0335569	0.896173	NS	4.87098	-0.292398	0.0469536	0.604987	NS	3.02278	0.00127027	0.994597	1	NS	5.40825	-0.274569	0.0783678	1	NS	3.64297
73703	Dppa2	developmental pluripotency associated 2	chr16	0.615288	1.83768	0.00133721	0.0741666	NS	1.04408	1.75736	0.000190197	0.0315619	UP	2.24067	1.68483	8.77061e-06	0.00294855	UP	0.508361	1.66872	0.017545	0.0364964	UP	1.12157	0.801949	0.0708544	1	NS	1.44028	1.07967	0.00753727	0.551938	NS	2.40613	1.44598	1.97914e-05	0.00830582	UP	0.809236	0.981371	0.113235	0.193718	NS	0.615288	1.03573	0.0932172	1	NS	1.04408
268932	Caskin1	CASK interacting protein 1	chr17	3.49418	1.32328	0.00134148	0.0742031	NS	2.13557	-0.181861	0.684065	1	NS	3.39306	-0.192402	0.637835	0.976526	NS	4.32486	-0.270274	0.525057	0.635834	NS	4.28244	0.515974	0.157693	1	NS	2.03093	0.0131724	0.975023	1	NS	3.19112	0.00215066	0.995503	1	NS	4.32449	-0.151008	0.722339	0.827094	NS	3.49418	0.807303	0.0479669	1	NS	2.13557
20499	Slc12a7	solute carrier family 12, member 7	chr13	2.80117	0.911991	0.00134616	0.074244	NS	4.53658	-0.12789	0.637933	1	NS	4.10649	0.0364985	0.893961	0.995058	NS	4.92166	-0.357611	0.219059	0.320892	NS	3.30746	0.386406	0.130908	1	NS	4.37592	0.0823131	0.744363	1	NS	4.04688	0.0675519	0.789892	1	NS	4.95604	-0.281623	0.332778	0.467315	NS	2.80117	0.525584	0.0630749	1	NS	4.53658
54644	Otud5	OTU domain containing 5	chrX	2.94646	1.42318	0.00134943	0.074244	NS	1.15941	0.537331	0.275096	0.922634	NS	5.2194	0.161101	0.70116	0.982259	NS	3.70689	0.174839	0.700838	0.787181	NS	3.82543	0.460172	0.240464	1	NS	1.25087	0.372808	0.408773	1	NS	5.21325	0.13536	0.726963	1	NS	4.1221	-0.183176	0.686047	0.799139	NS	2.94646	0.963006	0.0281606	1	NS	1.15941
13645	Egf	epidermal growth factor	chr3	3.42271	-0.557642	0.00135479	0.0743399	NS	2.93757	-0.432367	0.0167769	0.471235	NS	3.05927	-0.627182	0.000541105	0.0506106	NS	1.6065	0.17319	0.460813	0.575164	NS	3.32415	-0.365482	0.024103	1	NS	2.8903	-0.366298	0.0307157	0.872565	NS	2.966	-0.5508	0.00121044	0.105988	NS	1.72045	0.129674	0.573852	0.704544	NS	3.42271	-0.19216	0.26614	1	NS	2.93757
14387	Gaa	glucosidase, alpha, acid	chr11	5.78102	0.771671	0.00136353	0.0746208	NS	4.82017	0.0952487	0.698333	1	NS	4.47298	0.0261352	0.917183	0.995482	NS	4.34479	1.03827	0.000108843	0.000330335	UP	6.37785	0.206224	0.343699	1	NS	4.89008	0.0619652	0.785168	1	NS	4.30422	0.172572	0.460882	1	NS	4.97621	0.522072	0.0458966	0.0886523	NS	5.78102	0.565447	0.0185249	1	NS	4.82017
218952	Fermt2	fermitin family member 2	chr14	1.83398	1.321	0.00136822	0.0746789	NS	0.631821	0.255686	0.591791	1	NS	1.01602	-0.0228572	0.958846	1	NS	2.0908	0.2553	0.552318	0.661151	NS	2.51435	0.479568	0.18828	1	NS	0.704643	0.0622945	0.886854	1	NS	1.10055	-0.219732	0.590536	1	NS	2.47019	-0.110613	0.79488	0.875476	NS	1.83398	0.841435	0.0395883	1	NS	0.631821
75501	1700010K23Rik	RIKEN cDNA 1700010K23 gene	chr16	4.86524	-0.940008	0.00137575	0.0747124	NS	7.88344	-0.287374	0.263945	0.922634	NS	7.47723	0.0927649	0.720901	0.985471	NS	5.12882	1.12086	0.000166326	0.000490116	UP	4.29793	-0.26737	0.339322	1	NS	7.63596	-0.00946981	0.968472	1	NS	7.45796	0.0787449	0.74297	1	NS	4.99937	1.38266	4.08453e-06	1.51875e-05	UP	4.86524	-0.672637	0.0206514	1	NS	7.88344
16553	Kif13a	kinesin family member 13A	chr13	0.996102	0.622704	0.0013761	0.0747124	NS	1.04139	-0.378419	0.0629638	0.719388	NS	2.52122	-0.283359	0.0761343	0.652662	NS	0.881766	0.140407	0.537242	0.647639	NS	1.16756	0.335855	0.0505102	1	NS	0.81762	0.12979	0.515484	1	NS	2.43573	-0.211959	0.15528	0.900565	NS	1.03261	-0.0675352	0.758625	0.854182	NS	0.996102	0.286849	0.14893	1	NS	1.04139
14028	Evx1	even-skipped homeobox 1	chr6	1.19696	1.96425	0.00138341	0.0749106	NS	0	2.36674	0.126314	0.838256	NS	0	1.56082	0.274179	0.887219	NS	0.349098	1.67176	0.186732	0.281205	NS	1.74187	1.19815	0.0138461	1	NS	0.708965	-0.873043	0.411497	1	NS	0.389201	-0.656792	0.602981	1	NS	0.858018	0.367737	0.712105	0.819278	NS	1.19696	0.766096	0.272461	1	NS	0
20259	Scin	scinderin	chr12	0.0598602	2.20503	0.00138876	0.0749106	NS	0.248524	1.01567	0.0176008	0.481753	NS	1.30779	0.600378	0.00256706	0.13153	NS	0.70319	-0.6901	0.0553101	0.101295	NS	0.230093	0.372461	0.402359	1	NS	0.357055	0.461264	0.210688	1	NS	1.27558	0.623017	0.000770034	0.0838359	NS	0.728506	-0.6425	0.07017	0.128414	NS	0.0598602	1.83257	0.0121953	1	NS	0.248524
100504267	Trp53cor1	tumor protein p53 pathway corepressor 1	chr17	0.420522	1.85921	0.00139067	0.0749106	NS	0.825618	0.131944	0.799138	1	NS	1.94386	0.265687	0.472892	0.953897	NS	0.690965	0.508752	0.400897	0.514581	NS	1.19065	0.0382319	0.925034	1	NS	0.58349	0.785812	0.137679	1	NS	1.71953	0.548338	0.117674	0.82248	NS	0.448576	1.35426	0.0437132	0.0849856	NS	0.420522	1.82098	0.00190723	0.853152	NS	0.825618
67043	Syap1	synapse associated protein 1	chrX	2.55839	1.24413	0.00139998	0.075215	NS	0.646006	1.10389	0.0321179	0.595396	NS	4.62678	-0.227406	0.530298	0.964379	NS	2.93368	0.0276679	0.945806	0.969022	NS	3.07912	0.657413	0.0570696	1	NS	0.972414	0.398307	0.370395	1	NS	4.39111	-0.0119876	0.971644	1	NS	3.1702	-0.157045	0.697664	0.80837	NS	2.55839	0.586719	0.129182	1	NS	0.646006
14561	Gdf11	growth differentiation factor 11	chr10	5.51896	0.525753	0.00140858	0.0753588	NS	3.98672	0.973022	7.87567e-07	0.000344803	NS	4.45853	0.847112	5.3111e-06	0.00206201	NS	2.54124	1.58943	4.09256e-08	2.16151e-07	UP	5.84471	0.255799	0.0829642	1	NS	4.24138	0.703895	7.66487e-05	0.0271931	NS	4.69265	0.572319	0.000636225	0.075674	NS	2.92471	1.24937	3.68261e-06	1.37902e-05	UP	5.51896	0.269954	0.103629	1	NS	3.98672
20498	Slc12a4	solute carrier family 12, member 4	chr8	2.53898	1.06364	0.00141169	0.0753588	NS	3.24783	0.279729	0.376878	0.986864	NS	1.8729	0.0612138	0.87136	0.995058	NS	2.73116	0.509978	0.149428	0.237655	NS	3.22126	0.327399	0.260589	1	NS	3.42912	0.0942219	0.746053	1	NS	1.84214	0.0671135	0.848625	1	NS	3.24152	0.0341337	0.92079	0.958188	NS	2.53898	0.736236	0.0276769	1	NS	3.24783
209005	Fsip2l	fibrous sheath-interacting protein 2-like	chrX	1.87529	0.848667	0.00141873	0.0753588	NS	1.40471	0.332492	0.274896	0.922634	NS	5.97732	0.088972	0.665919	0.9813	NS	3.75455	-0.666449	0.00594409	0.0135781	NS	2.29486	0.376098	0.102981	1	NS	1.23017	0.636357	0.0302635	0.869007	NS	5.97407	0.0633736	0.739455	1	NS	3.70438	-0.504311	0.037481	0.07408	NS	1.87529	0.47257	0.0810635	1	NS	1.40471
213011	Zfp583	zinc finger protein 583	chr7	2.23297	1.03116	0.00142098	0.0753588	NS	1.05309	-0.00591059	0.99038	1	NS	2.40132	-0.378294	0.27356	0.887219	NS	3.41455	-0.653531	0.0391025	0.0747877	NS	2.88917	0.290431	0.288788	1	NS	1.45131	-0.673205	0.125155	1	NS	2.71412	-0.787876	0.0118717	0.320707	NS	3.47928	-0.611132	0.0523365	0.0992561	NS	2.23297	0.740732	0.0239742	1	NS	1.05309
22764	Zfx	zinc finger protein X-linked	chrX	2.35448	1.35325	0.00142327	0.0753588	NS	0.978088	0.395486	0.39963	0.99493	NS	3.46933	0.0995295	0.805617	0.992924	NS	2.77705	0.131599	0.764385	0.838331	NS	3.07866	0.52494	0.16182	1	NS	0.937572	0.502384	0.250568	1	NS	3.42402	0.117359	0.753753	1	NS	2.99106	0.00116474	0.997873	1	NS	2.35448	0.828308	0.0482726	1	NS	0.978088
625167	Gm6559	predicted gene 6559	chr6	1.83676	-1.6965	0.00142463	0.0753588	NS	3.33047	-0.478519	0.202842	0.909855	NS	1.57783	0.0422308	0.9324	0.999322	NS	0.595234	2.04111	0.00303924	0.00731614	UP	1.45924	-1.08187	0.0375077	1	NS	2.97578	-0.0369633	0.917642	1	NS	1.75213	-0.234264	0.602247	1	NS	0.590031	2.16976	0.00152817	0.00391157	UP	1.83676	-0.614635	0.200907	1	NS	3.33047
56191	Tro	trophinin	chrX	2.4009	1.48952	0.00143558	0.0755724	NS	0.615368	1.23906	0.0774405	0.735115	NS	2.70734	0.165887	0.719037	0.985192	NS	2.55989	0.404851	0.417435	0.531269	NS	3.14785	0.63561	0.115132	1	NS	0.527509	1.50987	0.0252934	0.818088	NS	2.48947	0.394155	0.361234	1	NS	3.34351	-0.4054	0.396714	0.533361	NS	2.4009	0.853912	0.068229	1	NS	0.615368
58176	Rhbg	Rhesus blood group-associated B glycoprotein	chr3	7.02962	-0.369502	0.00143601	0.0755724	NS	6.32026	-0.172002	0.144286	0.857452	NS	5.6367	-0.136907	0.257889	0.887219	NS	7.47843	-1.09533	3.00762e-18	1.2708e-16	DOWN	7.01802	-0.292956	0.00656952	0.784173	NS	6.39712	-0.245885	0.024648	0.808904	NS	5.53156	-0.0621243	0.581117	1	NS	7.49204	-0.995199	2.19106e-15	5.87816e-14	NS	7.02962	-0.0765469	0.509564	1	NS	6.32026
74042	Phf8l	PHD finger protein 8 like	chr17	4.0623	1.1098	0.00144274	0.0756361	NS	4.15566	0.61467	0.0763094	0.735115	NS	9.88859	0.415612	0.135944	0.768109	NS	6.70373	-0.409474	0.192759	0.288486	NS	4.70332	0.480937	0.109085	1	NS	4.48153	0.313127	0.317762	1	NS	10.1823	0.0911273	0.721647	1	NS	6.64983	-0.235318	0.454258	0.594458	NS	4.0623	0.62886	0.0761046	1	NS	4.15566
100532730	C230037L18Rik	RIKEN cDNA C230037L18 gene	chr15	7.86861	-0.685866	0.00144457	0.0756361	NS	6.93246	-0.385203	0.0794258	0.740707	NS	5.09962	-0.315536	0.193981	0.851495	NS	4.05928	1.11334	5.90994e-05	0.000186832	UP	7.64446	-0.399698	0.04686	1	NS	6.77644	-0.250603	0.221927	1	NS	4.93834	-0.179657	0.430133	1	NS	3.99007	1.30536	2.79506e-06	1.06626e-05	UP	7.86861	-0.286167	0.183711	1	NS	6.93246
13663	Ei24	etoposide induced 2.4 mRNA	chr9	6.39392	0.405321	0.00146302	0.0763537	NS	5.00287	0.139133	0.324706	0.954034	NS	5.47728	0.128619	0.344618	0.92721	NS	4.61604	0.272107	0.0885746	0.152315	NS	6.56663	0.279914	0.015982	1	NS	5.01532	0.148458	0.258061	1	NS	5.5547	0.0169725	0.892446	1	NS	4.76019	0.224781	0.153988	0.252399	NS	6.39392	0.125407	0.325529	1	NS	5.00287
76267	Fads1	fatty acid desaturase 1	chr19	4.25085	0.838445	0.00146619	0.0763537	NS	3.24358	0.717687	0.011945	0.423051	NS	3.372	0.246915	0.391225	0.943286	NS	4.97147	-0.323511	0.239507	0.345896	NS	4.71743	0.384846	0.102239	1	NS	3.46917	0.491137	0.0584072	0.982664	NS	3.66316	-0.100706	0.700464	1	NS	5.13783	-0.395112	0.148839	0.24513	NS	4.25085	0.453598	0.0856938	1	NS	3.24358
78376	Sapcd1	suppressor APC domain containing 1	chr17	6.39715	-0.739644	0.00147131	0.0763537	NS	4.45012	-0.649132	0.0696277	0.732347	NS	4.4509	0.15113	0.649004	0.977879	NS	3.87136	-0.0344907	0.936797	0.963005	NS	6.29472	-0.556382	0.0100788	0.924065	NS	4.64862	-0.842764	0.0108055	0.655884	NS	4.9074	-0.348501	0.231145	0.978526	NS	2.76158	1.29706	0.0138959	0.0302257	UP	6.39715	-0.183263	0.413362	1	NS	4.45012
53324	Nptx2	neuronal pentraxin 2	chr5	4.27403	0.859607	0.00147312	0.0763537	NS	1.90329	0.401865	0.305404	0.938899	NS	2.68608	0.0939843	0.781783	0.992924	NS	6.46556	-0.0946788	0.721165	0.805386	NS	4.85739	0.297188	0.215697	1	NS	1.82452	0.51135	0.169063	1	NS	2.68218	0.0678902	0.829323	1	NS	7.03037	-0.540428	0.0407876	0.0799472	NS	4.27403	0.562419	0.0378717	1	NS	1.90329
72584	Cul4b	cullin 4B	chrX	3.50929	1.03509	0.00149136	0.0770693	NS	1.94414	0.863604	0.0128592	0.434783	NS	6.70685	0.254602	0.413168	0.943286	NS	5.79064	-0.63981	0.0556917	0.101846	NS	4.07732	0.445238	0.127755	1	NS	2.16416	0.606786	0.0537472	0.959137	NS	6.9059	0.0211094	0.941286	1	NS	6.14426	-0.896943	0.00745405	0.0170179	NS	3.50929	0.589854	0.067884	1	NS	1.94414
56397	Morf4l2	mortality factor 4 like 2	chrX	3.82843	1.07278	0.00149702	0.0770693	NS	2.41706	0.615827	0.115661	0.838256	NS	5.98958	0.346511	0.265945	0.887219	NS	4.45184	-0.113756	0.746593	0.823558	NS	4.36669	0.572127	0.0560812	1	NS	2.28996	0.807937	0.028075	0.858867	NS	6.07255	0.229212	0.423688	1	NS	4.60691	-0.164049	0.639317	0.761871	NS	3.82843	0.500655	0.138588	1	NS	2.41706
14402	Gabrb3	GABRB3, gamma-aminobutyric acid type A receptor subunit beta 3	chr7	0.396306	0.622596	0.00150123	0.0770693	NS	0.826408	0.224294	0.162653	0.882645	NS	1.64459	0.225611	0.10572	0.714169	NS	0.418372	0.745852	0.000358973	0.00100607	NS	0.476778	0.38106	0.0259582	1	NS	0.733369	0.469372	0.00206094	0.280847	NS	1.65292	0.184879	0.151109	0.895578	NS	0.435336	0.788238	0.000135488	0.00040493	NS	0.396306	0.241536	0.233894	1	NS	0.826408
69740	Dph5	diphthamide biosynthesis 5	chr3	4.75197	-0.636359	0.00150382	0.0770693	NS	3.1247	-0.297712	0.17366	0.892328	NS	1.90615	0.0384072	0.881234	0.995058	NS	1.28454	1.1942	7.4292e-05	0.000231552	UP	4.5255	-0.330297	0.0777586	1	NS	2.88915	-0.0695221	0.736544	1	NS	1.86057	0.0677583	0.777346	1	NS	1.37365	1.16859	7.60408e-05	0.000236002	UP	4.75197	-0.306062	0.126096	1	NS	3.1247
192176	Flna	filamin, alpha	chrX	3.2474	1.12888	0.00150566	0.0770693	NS	1.50634	0.540106	0.190256	0.909855	NS	5.73996	0.02337	0.944141	1	NS	5.68904	-0.457345	0.201542	0.299367	NS	3.77886	0.560421	0.0772889	1	NS	1.49644	0.58068	0.129022	1	NS	5.95376	-0.223508	0.468928	1	NS	5.88695	-0.551148	0.123679	0.209374	NS	3.2474	0.568455	0.107497	1	NS	1.50634
83563	Usp26	ubiquitin specific peptidase 26	chrX	2.99309	1.353	0.00151451	0.07733	NS	0.688787	0.766184	0.131445	0.839812	NS	4.37835	-0.000842504	0.998349	1	NS	2.9233	0.41004	0.356966	0.469528	NS	3.77548	0.499274	0.187342	1	NS	0.850132	0.404434	0.376155	1	NS	4.19605	0.160683	0.670289	1	NS	3.24385	0.15387	0.727945	0.831469	NS	2.99309	0.853723	0.0424906	1	NS	0.688787
54609	Ubqln2	ubiquilin 2	chrX	3.82849	1.4019	0.00152171	0.0775054	NS	1.81212	0.905276	0.163885	0.88362	NS	3.08195	-0.248274	0.642673	0.977088	NS	4.87633	-0.139344	0.755015	0.830666	NS	4.74854	0.499632	0.184782	1	NS	1.62491	1.1634	0.0640017	1	NS	2.6318	0.226378	0.663961	1	NS	5.31264	-0.482756	0.270408	0.398923	NS	3.82849	0.90227	0.0430142	1	NS	1.81212
67586	Ubxn11	UBX domain protein 11	chr4	8.89134	-0.376933	0.0015335	0.077913	NS	8.88741	-0.0246036	0.836647	1	NS	9.20458	0.113949	0.339741	0.924348	NS	10.137	-1.10457	8.70567e-18	3.33588e-16	DOWN	8.78299	-0.210402	0.0573553	1	NS	8.98947	-0.115039	0.297985	1	NS	9.22082	0.0671653	0.542557	1	NS	10.0997	-0.952607	1.09398e-13	1.8497e-12	NS	8.89134	-0.166531	0.162243	1	NS	8.88741
268903	Nrip1	nuclear receptor interacting protein 1	chr16	1.17192	0.991699	0.00155228	0.0784029	NS	1.02612	0.274589	0.399903	0.99493	NS	1.67098	0.201269	0.500519	0.9571	NS	2.50706	-0.836793	0.00668139	0.0151263	NS	1.54598	0.406521	0.139092	1	NS	1.18418	0.0277294	0.925781	1	NS	1.73756	0.0720663	0.793383	1	NS	2.49042	-0.713139	0.0206774	0.0433321	NS	1.17192	0.585178	0.0640463	1	NS	1.02612
12804	Cntfr	ciliary neurotrophic factor receptor	chr4	2.04749	1.28532	0.00155379	0.0784029	NS	2.23282	-0.529762	0.188835	0.909855	NS	2.51546	-0.0934337	0.812688	0.992924	NS	2.02548	0.00268883	0.995095	1	NS	2.71862	0.49837	0.163051	1	NS	1.80886	0.0353631	0.926531	1	NS	2.1051	0.384646	0.299614	1	NS	2.09502	0.00422129	0.992247	1	NS	2.04749	0.786952	0.0514673	1	NS	2.23282
211712	Pcdh9	protocadherin 9	chr14	1.29225	0.834377	0.00155457	0.0784029	NS	0.858986	0.348962	0.187215	0.909855	NS	2.37986	-0.352307	0.167756	0.819079	NS	0.909869	0.177875	0.528003	0.638688	NS	1.18909	1.10448	5.05602e-06	0.0043349	UP	0.75427	0.585022	0.0170334	0.768605	NS	2.26509	-0.233746	0.325594	1	NS	0.845737	0.44698	0.113991	0.194914	NS	1.29225	-0.270099	0.297622	1	NS	0.858986
75494	1700008C04Rik	RIKEN cDNA 1700008C04 gene	chr12	1.25856	-0.950249	0.00156192	0.0785808	NS	2.09376	-0.675939	0.0035986	0.232127	NS	1.87307	-0.202506	0.395799	0.943286	NS	1.08249	-0.382152	0.254256	0.363119	NS	1.19145	-0.767442	0.00607736	0.781934	NS	2.0322	-0.574389	0.00896727	0.61173	NS	1.68369	0.0322356	0.886922	1	NS	1.0098	-0.127566	0.707717	0.815974	NS	1.25856	-0.182807	0.512135	1	NS	2.09376
22201	Uba1	ubiquitin-like modifier activating enzyme 1	chrX	4.73541	0.993209	0.00157211	0.0786907	NS	2.87684	0.544248	0.101479	0.805485	NS	6.80272	0.0291818	0.923072	0.996689	NS	9.03819	-1.02265	0.00162523	0.00412157	DOWN	5.3887	0.353551	0.210615	1	NS	3.01865	0.391843	0.198057	1	NS	7.20816	-0.411171	0.141801	0.88097	NS	9.37891	-1.24536	0.000133268	0.000398968	DOWN	4.73541	0.639659	0.0401816	1	NS	2.87684
238161	Akap6	A kinase anchor protein 6	chr12	0.823592	-0.48764	0.00157248	0.0786907	NS	1.52597	0.0298379	0.814601	1	NS	2.62049	-0.360302	0.002139	0.120323	NS	1.08528	-0.0990255	0.511474	0.622536	NS	0.716167	-0.150077	0.299873	1	NS	1.42158	0.201567	0.0911521	1	NS	2.33778	-0.0451737	0.681539	1	NS	1.0632	0.05268	0.727341	0.831195	NS	0.823592	-0.337563	0.0272225	1	NS	1.52597
56484	Foxo3	forkhead box O3	chr10	2.35333	1.18595	0.00157819	0.0786907	NS	1.12421	-0.099743	0.801743	1	NS	1.92574	-0.350773	0.349574	0.929848	NS	4.29673	-0.447016	0.244416	0.351506	NS	3.06135	0.372212	0.266029	1	NS	0.984827	0.17021	0.648637	1	NS	1.76412	-0.161356	0.64523	1	NS	4.63491	-0.707655	0.0658116	0.121312	NS	2.35333	0.813736	0.028682	1	NS	1.12421
69202	Ptms	parathymosin	chr6	4.57018	0.858384	0.00158289	0.0786907	NS	3.50023	-0.0505684	0.876631	1	NS	7.12637	0.297846	0.21329	0.855275	NS	6.0828	-0.893558	0.00107059	0.00278996	NS	5.02797	0.439881	0.0672722	1	NS	3.52223	-0.0285632	0.92511	1	NS	7.21593	0.181406	0.410219	1	NS	5.87359	-0.581918	0.0338644	0.0675286	NS	4.57018	0.418503	0.127363	1	NS	3.50023
102636207	Gm33340	predicted gene, 33340	chr12	3.22085	0.788907	0.00158322	0.0786907	NS	3.30303	1.03434	3.51595e-05	0.00882288	UP	2.13167	1.65024	5.57852e-10	7.17432e-07	UP	1.37161	1.98703	6.80348e-11	6.17807e-10	UP	2.99623	1.1066	1.47677e-06	0.00168819	UP	3.17436	1.19011	2.13215e-07	0.000208921	UP	2.34	1.35388	1.22051e-08	2.79049e-05	UP	1.37313	2.09913	5.3919e-12	5.80278e-11	UP	3.22085	-0.317688	0.201295	1	NS	3.30303
22439	Xk	X-linked Kx blood group	chrX	2.46417	0.707924	0.00159203	0.0789376	NS	1.37299	0.577373	0.0395068	0.632351	NS	4.67764	0.0534848	0.781751	0.992924	NS	6.02783	-1.22243	2.23449e-09	1.48992e-08	DOWN	2.86204	0.301588	0.127382	1	NS	1.42378	0.532129	0.0402111	0.947247	NS	4.63631	0.0601008	0.736824	1	NS	6.24088	-1.32559	9.00698e-11	7.38688e-10	DOWN	2.46417	0.406336	0.0730672	1	NS	1.37299
109594	Lmo1	LIM domain only 1	chr7	1.02378	1.49622	0.00162492	0.0800998	NS	0.172948	-0.232423	0.796714	1	NS	1.51298	-0.772593	0.10042	0.704982	NS	2.61029	-0.451626	0.314766	0.431229	NS	1.68962	0.432479	0.281506	1	NS	0.172267	-0.256181	0.767567	1	NS	1.87227	-1.32667	0.00223537	0.153789	NS	3.0575	-0.861189	0.0533771	0.100932	NS	1.02378	1.06375	0.0260107	1	NS	0.172948
70561	Txndc16	thioredoxin domain containing 16	chr14	4.5585	0.393881	0.0016264	0.0800998	NS	4.7299	0.256985	0.0382838	0.627935	NS	4.77621	0.353307	0.00445675	0.177426	NS	5.58066	-0.596903	5.12275e-06	1.88604e-05	NS	4.72623	0.283627	0.0130056	1	NS	4.78021	0.228103	0.0462821	0.94855	NS	4.88573	0.208399	0.0679431	0.698383	NS	5.77331	-0.692266	1.17506e-07	5.50091e-07	NS	4.5585	0.110254	0.377653	1	NS	4.7299
13498	Atn1	atrophin 1	chr6	6.40845	0.409616	0.00162714	0.0800998	NS	5.17165	0.411225	0.00351475	0.229597	NS	7.26223	0.165458	0.189534	0.847651	NS	5.70969	-0.159724	0.279147	0.391842	NS	6.68756	0.18348	0.120738	1	NS	5.4453	0.13004	0.312001	1	NS	7.35561	0.0398562	0.731899	1	NS	5.65142	0.0218785	0.882384	0.932601	NS	6.40845	0.226136	0.0821709	1	NS	5.17165
214162	Kmt2a	lysine (K)-specific methyltransferase 2A	chr9	3.08761	1.42437	0.00163664	0.0803752	NS	1.83761	0.0258054	0.954224	1	NS	2.17768	-0.417298	0.348545	0.929496	NS	3.2768	0.545165	0.242944	0.349853	NS	3.75086	0.687856	0.0875915	1	NS	1.82114	0.0633016	0.879301	1	NS	2.21592	-0.497005	0.231168	0.978526	NS	3.89477	-0.0421677	0.927585	0.963062	NS	3.08761	0.736517	0.0962538	1	NS	1.83761
68854	Asb11	ankyrin repeat and SOCS box-containing 11	chrX	0.0668314	2.99152	0.00165082	0.0808783	NS	0.275479	-1.43023	0.162623	0.882645	NS	1.97366	-0.283271	0.428447	0.946532	NS	1.10085	-0.586276	0.267126	0.378553	NS	0.293688	1.17488	0.0610853	1	NS	0.143731	-0.509348	0.645699	1	NS	1.48858	0.378212	0.285449	1	NS	1.50993	-1.15011	0.0172648	0.0368409	DOWN	0.0668314	1.81664	0.0990776	1	NS	0.275479
68519	Eml1	echinoderm microtubule associated protein like 1	chr12	1.66712	-0.65939	0.00166026	0.0809867	NS	0.675867	-0.367988	0.169432	0.888656	NS	0.438653	-0.377711	0.238175	0.877986	NS	0.456663	0.00760817	0.981533	0.996399	NS	1.37314	-0.140808	0.477492	1	NS	0.585419	-0.116896	0.650866	1	NS	0.378753	-0.170686	0.578447	1	NS	0.47707	0.0507358	0.875402	0.928274	NS	1.66712	-0.518582	0.0129912	1	NS	0.675867
230587	Glis1	GLIS family zinc finger 1	chr4	1.11398	1.34817	0.0016609	0.0809867	NS	0.312734	0.511428	0.280135	0.922634	NS	1.37264	-0.341493	0.410742	0.943286	NS	1.76818	0.276994	0.527846	0.638536	NS	1.54045	0.637782	0.0938842	1	NS	0.463171	-0.183406	0.666194	1	NS	1.37763	-0.37868	0.327403	1	NS	2.10784	-0.085906	0.844047	0.907606	NS	1.11398	0.710389	0.0927153	1	NS	0.312734
20592	Kdm5d	lysine demethylase 5D	chrY	0.531624	1.85888	0.00170551	0.0829654	NS	0.109809	-0.533724	0.587547	1	NS	1.12771	-0.620699	0.261759	0.887219	NS	0.913257	0.605596	0.307592	0.423876	NS	0.978105	0.82069	0.100729	1	NS	0.0738246	-0.00962674	0.991471	1	NS	1.08026	-0.560745	0.279567	0.998093	NS	1.41042	-0.221037	0.699483	0.809677	NS	0.531624	1.03819	0.0802937	1	NS	0.109809
30045	Dnajc12	DnaJ heat shock protein family (Hsp40) member C12	chr10	2.36417	0.896608	0.00170955	0.0829654	NS	3.3767	-0.185455	0.483463	1	NS	0.969823	0.412389	0.323296	0.909229	NS	1.06516	1.82498	3.19143e-06	1.20761e-05	UP	2.59916	0.669345	0.00852242	0.883563	NS	3.49404	-0.303001	0.217421	1	NS	1.19496	-0.0387472	0.916329	1	NS	1.32405	1.47705	6.33561e-05	0.00019858	UP	2.36417	0.227263	0.435983	1	NS	3.3767
74369	Mei1	meiotic double-stranded break formation protein 1	chr15	3.09288	0.628156	0.0017198	0.0832667	NS	3.65857	0.208623	0.281891	0.922634	NS	3.55997	0.271418	0.165351	0.815147	NS	3.20283	0.31184	0.14488	0.23128	NS	3.46212	0.268592	0.135878	1	NS	3.78639	0.090385	0.613111	1	NS	3.60716	0.185989	0.302219	1	NS	3.49324	0.111411	0.597432	0.724717	NS	3.09288	0.359563	0.0735219	1	NS	3.65857
67117	Dynlt3	dynein light chain Tctex-type 3	chrX	2.00315	1.30169	0.00172407	0.0832774	NS	0.805426	1.08767	0.0937549	0.782751	NS	3.81076	-0.0478323	0.886085	0.995058	NS	4.6088	-0.52742	0.120061	0.19712	NS	2.43851	0.800616	0.0229841	1	NS	0.915601	0.862942	0.142979	1	NS	3.88298	-0.159025	0.606313	1	NS	4.90938	-0.724499	0.0308456	0.0620865	NS	2.00315	0.501073	0.254384	1	NS	0.805426
106014	Tafa5	TAFA chemokine like family member 5	chr15	0.304137	1.58074	0.00172916	0.0833278	NS	0.114291	-0.336139	0.59331	1	NS	0.262687	-0.187161	0.723803	0.986935	NS	1.47028	-0.648097	0.181371	0.274599	NS	0.577462	0.52121	0.229078	1	NS	0.0906019	0.0379959	0.950011	1	NS	0.276009	-0.310553	0.527152	1	NS	1.52656	-0.60351	0.212578	0.327167	NS	0.304137	1.05953	0.0353606	1	NS	0.114291
638251	Sult2a7	sulfotransferase family 2A, dehydroepiandrosterone (DHEA)-preferring, member 7	chr7	0.405244	1.68174	0.00174423	0.0838489	NS	0.655945	2.0014	4.26341e-06	0.00141497	UP	0.722807	0.411235	0.399364	0.943286	NS	0.450321	1.35706	0.0222567	0.0451875	UP	0.451737	1.5513	0.000846625	0.28559	NS	1.08041	1.07222	0.00300221	0.334527	NS	0.764927	0.279772	0.530679	1	NS	0.49339	1.3104	0.0230376	0.0477627	UP	0.405244	0.130436	0.838213	1	NS	0.655945
237107	Gnl3l	guanine nucleotide binding protein nucleolar 3 like	chrX	0.822967	1.47766	0.00174813	0.0838489	NS	0.2523	-0.691079	0.413941	0.999281	NS	0.524393	-0.831169	0.206455	0.855	NS	1.85565	-0.141145	0.750089	0.826528	NS	1.16002	0.848764	0.0343978	1	NS	0.154813	-0.0150254	0.985976	1	NS	0.52826	-0.874794	0.155666	0.901532	NS	2.03353	-0.264635	0.545284	0.681879	NS	0.822967	0.628892	0.198543	1	NS	0.2523
171429	Slc26a6	solute carrier family 26, member 6	chr9	1.28595	0.853594	0.0017607	0.0841909	NS	0.211142	1.45229	0.0045128	0.264354	NS	2.92524	0.0763074	0.733158	0.988778	NS	1.75257	-0.843736	0.00432117	0.0101042	NS	1.67197	0.315413	0.179473	1	NS	0.393846	0.510801	0.219799	1	NS	2.89144	0.085837	0.679077	1	NS	1.93101	-0.975065	0.000762362	0.00204766	NS	1.28595	0.53818	0.0526066	1	NS	0.211142
18985	Pou2af1	POU domain, class 2, associating factor 1	chr9	2.62833	0.800329	0.0017637	0.0841909	NS	2.13648	0.707891	0.0102712	0.404943	NS	1.04298	0.520863	0.184636	0.839142	NS	0.935087	0.998188	0.0205715	0.0420274	NS	2.65275	0.835424	0.000306385	0.153768	NS	2.25052	0.556028	0.0278305	0.858867	NS	0.849894	0.885428	0.0204884	0.425419	NS	0.723914	1.57549	0.000613246	0.00166937	UP	2.62833	-0.0350942	0.894346	1	NS	2.13648
56364	Zmym3	zinc finger, MYM-type 3	chrX	4.23393	1.10409	0.00176753	0.0841909	NS	2.34497	0.625579	0.110526	0.829732	NS	6.88434	0.411896	0.220358	0.860536	NS	6.36164	-0.572186	0.112058	0.185834	NS	4.89093	0.432207	0.170295	1	NS	2.33475	0.700483	0.0532134	0.953809	NS	7.06966	0.193819	0.529931	1	NS	6.54428	-0.645132	0.0731367	0.133227	NS	4.23393	0.671885	0.0552254	1	NS	2.34497
214133	Tet2	tet methylcytosine dioxygenase 2	chr3	0.360617	1.54337	0.00178732	0.0848195	NS	0.171223	0.402531	0.532495	1	NS	0.258446	0.179513	0.759957	0.99019	NS	0.713462	-0.0660853	0.893155	0.931497	NS	0.683344	0.493048	0.227262	1	NS	0.180264	0.344619	0.565728	1	NS	0.29002	-0.0321864	0.952015	1	NS	0.678491	0.0990235	0.841057	0.905441	NS	0.360617	1.05032	0.0369739	1	NS	0.171223
22441	Xlr	X-linked lymphocyte-regulated	chrX	1.05136	1.50037	0.00178897	0.0848195	NS	0.446359	0.676955	0.320893	0.950075	NS	1.11393	0.0590536	0.909536	0.995058	NS	0.603317	0.815989	0.223337	0.326115	NS	1.71935	0.540909	0.169713	1	NS	0.610302	0.163428	0.78527	1	NS	1.09619	0.0648288	0.893506	1	NS	0.657994	0.781613	0.231167	0.350403	NS	1.05136	0.959459	0.05099	1	NS	0.446359
18095	Nkx3-1	NK3 homeobox 1	chr14	2.13623	2.15404	0.00180215	0.0852479	NS	0.761749	0.636582	0.540495	1	NS	3.44977	-0.384522	0.542372	0.96481	NS	3.26778	0.43913	0.514575	0.62557	NS	3.82277	0.263301	0.633458	1	NS	0.657365	0.843651	0.399467	1	NS	3.82206	-0.805339	0.166428	0.919822	NS	3.75287	-0.000893645	0.998975	1	NS	2.13623	1.89074	0.0062565	1	NS	0.761749
75768	4833422M21Rik	RIKEN cDNA 4833422M21 gene	chr15	1.96478	0.862989	0.00181382	0.085603	NS	1.58699	0.509235	0.104764	0.815779	NS	1.50528	0.169807	0.620559	0.973008	NS	0.909602	0.783106	0.0874704	0.15058	NS	2.2891	0.492542	0.0393326	1	NS	1.79819	0.232196	0.413217	1	NS	1.46238	0.202926	0.527173	1	NS	0.9024	0.908691	0.0464484	0.0895282	NS	1.96478	0.370447	0.197042	1	NS	1.58699
71228	Dlg5	discs large MAGUK scaffold protein 5	chr14	2.95809	0.542169	0.001822	0.0857926	NS	3.24303	0.305826	0.0740625	0.735115	NS	2.35405	0.297709	0.10296	0.708324	NS	1.59305	1.18076	2.19072e-08	1.21768e-07	UP	3.15105	0.381674	0.0156864	1	NS	3.2863	0.273619	0.0832231	1	NS	2.38364	0.228334	0.17478	0.930545	NS	1.74907	1.05637	3.3291e-07	1.45658e-06	UP	2.95809	0.160495	0.35658	1	NS	3.24303
15185	Hdac6	histone deacetylase 6	chrX	4.95971	1.52201	0.00184491	0.0866398	NS	2.01645	0.233308	0.656355	1	NS	2.47328	-0.131085	0.797049	0.992924	NS	5.30928	0.228343	0.648749	0.741711	NS	5.92824	0.557	0.197893	1	NS	1.93835	0.305453	0.531614	1	NS	2.12427	0.268775	0.575567	1	NS	5.68691	-0.0677288	0.892275	0.939196	NS	4.95971	0.965007	0.0442474	1	NS	2.01645
72446	Prr5l	proline rich 5 like	chr2	0.425162	-1.24551	0.00184842	0.0866398	NS	1.89564	-0.933503	0.00101114	0.101494	NS	1.01303	-0.749603	0.01683	0.357764	NS	0.553074	0.450819	0.212822	0.313317	NS	0.262102	-0.424713	0.285208	1	NS	1.66272	-0.558458	0.0371351	0.925504	NS	0.919345	-0.589627	0.046371	0.602118	NS	0.418872	1.02072	0.00675957	0.0155392	UP	0.425162	-0.820797	0.0337613	1	NS	1.89564
21387	Tbx4	T-box 4	chr11	3.9925	-0.590768	0.00185673	0.0867259	NS	2.18694	-0.00243565	0.991982	1	NS	0.957877	0.236925	0.53816	0.96481	NS	0.705214	0.73968	0.111028	0.184438	NS	3.6738	-0.174251	0.328746	1	NS	2.27382	-0.109174	0.631352	1	NS	1.08442	-0.0420364	0.903014	1	NS	0.575342	1.20698	0.0135018	0.0294028	UP	3.9925	-0.416517	0.0273767	1	NS	2.18694
77809	Lrrc42	leucine rich repeat containing 42	chr4	6.41983	0.405521	0.00185868	0.0867259	NS	5.79424	-0.0506869	0.706958	1	NS	5.43502	-0.231455	0.0983085	0.703067	NS	4.26972	0.901402	3.56824e-08	1.90612e-07	NS	6.69311	0.190053	0.109421	1	NS	5.90019	-0.154806	0.215313	1	NS	5.4754	-0.305889	0.0186772	0.405285	NS	4.63457	0.639511	5.41243e-05	0.00017113	NS	6.41983	0.215468	0.0982323	1	NS	5.79424
266690	Cyb5r4	cytochrome b5 reductase 4	chr9	5.31976	-0.322433	0.00186716	0.0868946	NS	4.75347	-0.145232	0.176667	0.896049	NS	4.84807	-0.0219427	0.837531	0.993507	NS	5.90051	-1.24149	1.45791e-28	3.57136e-26	DOWN	5.20821	-0.126157	0.1899	1	NS	4.63734	-0.0219029	0.82771	1	NS	4.89596	-0.102473	0.300929	1	NS	5.73481	-0.961367	9.45068e-18	4.82547e-16	NS	5.31976	-0.196276	0.0579286	1	NS	4.75347
74686	Slc25a54	solute carrier family 25, member 54	chr3	2.82122	-1.02474	0.00187074	0.0868946	NS	6.45704	-0.223438	0.451548	1	NS	4.90749	0.126281	0.675874	0.9813	NS	3.30077	1.548	4.5631e-06	1.68997e-05	UP	2.28413	-0.29003	0.35436	1	NS	6.15543	0.0891916	0.746541	1	NS	5.0475	-0.0493679	0.859473	1	NS	2.87078	2.16355	4.47515e-10	3.19629e-09	UP	2.82122	-0.734711	0.0244222	1	NS	6.45704
19374	Rag2	recombination activating gene 2	chr2	4.78925	-0.724542	0.00187684	0.0869812	NS	3.51003	-0.892901	0.00314564	0.212222	NS	5.10852	-0.0363731	0.867845	0.995058	NS	1.8342	0.169274	0.731507	0.811004	NS	4.52197	-0.381865	0.0815017	1	NS	3.26669	-0.630942	0.0322703	0.886819	NS	4.92645	0.117671	0.565836	1	NS	1.12737	1.37538	0.0188725	0.0399445	UP	4.78925	-0.342677	0.133587	1	NS	3.51003
268958	Capn11	calpain 11	chr17	7.03999	-0.938227	0.00189839	0.0874735	NS	8.45553	-0.120381	0.690248	1	NS	7.41658	0.0836518	0.782961	0.992924	NS	4.84138	1.99266	4.61773e-09	2.89604e-08	UP	6.82674	-0.640193	0.0235782	1	NS	8.45632	-0.100947	0.718671	1	NS	7.44307	0.0243483	0.93089	1	NS	4.66031	2.30483	2.09899e-11	1.95966e-10	UP	7.03999	-0.298035	0.324524	1	NS	8.45553
12395	Runx1t1	RUNX1 translocation partner 1	chr4	2.17664	-0.678044	0.00190021	0.0874735	NS	4.09404	-0.374002	0.0652375	0.724483	NS	4.06462	-0.0815367	0.688635	0.9813	NS	3.364	-0.417374	0.0601594	0.108817	NS	1.92595	-0.279176	0.172633	1	NS	3.78074	-0.0100454	0.95768	1	NS	3.87079	0.0942729	0.617847	1	NS	3.11383	-0.0400081	0.857402	0.917199	NS	2.17664	-0.398868	0.0663373	1	NS	4.09404
56294	Ptpn9	protein tyrosine phosphatase, non-receptor type 9	chr9	5.19111	-0.421379	0.00192715	0.0882479	NS	5.48842	-0.199513	0.138225	0.845046	NS	5.71098	-0.175444	0.190931	0.848549	NS	4.71773	-0.325139	0.0292244	0.0578611	NS	4.95604	-0.101507	0.422775	1	NS	5.52973	-0.221974	0.0759935	1	NS	5.74602	-0.242967	0.0511423	0.62196	NS	4.73277	-0.225785	0.129557	0.217802	NS	5.19111	-0.319872	0.0185037	1	NS	5.48842
67888	Tmem100	transmembrane protein 100	chr11	1.24206	-2.99911	0.00193494	0.0882479	NS	0.932668	0.540333	0.437572	1	NS	1.09416	-0.468944	0.535911	0.96481	NS	1.20246	-0.488682	0.536276	0.64668	NS	0.660366	-1.80106	0.0855838	1	NS	0.170816	2.93892	0.00215221	0.281011	NS	1.23225	-0.7367	0.280736	0.99822	NS	1.05164	-0.116421	0.887503	0.935862	NS	1.24206	-1.19806	0.113002	1	NS	0.932668
57256	Prss21	serine protease 21	chr17	6.6489	-0.9955	0.00193584	0.0882479	NS	10.4274	-0.0370318	0.904423	1	NS	10.1499	0.0414724	0.893237	0.995058	NS	7.25122	1.77913	2.40436e-07	1.1036e-06	UP	6.21409	-0.444273	0.140434	1	NS	10.4042	0.0291257	0.918809	1	NS	10.0929	0.0649852	0.820211	1	NS	7.05775	2.09402	1.84207e-09	1.17799e-08	UP	6.6489	-0.551226	0.0841877	1	NS	10.4274
68910	Zfp467	zinc finger protein 467	chr6	3.09425	0.812463	0.00193762	0.0882479	NS	1.58858	0.61009	0.0856976	0.758374	NS	1.31477	0.66568	0.0925573	0.684507	NS	1.71586	0.259515	0.505257	0.616648	NS	3.38807	0.540992	0.0202199	1	NS	1.29417	1.06097	0.00251446	0.306154	NS	1.39275	0.507056	0.158853	0.905174	NS	1.79882	0.224336	0.557345	0.691426	NS	3.09425	0.271471	0.308686	1	NS	1.58858
243819	Ppp6r1	protein phosphatase 6, regulatory subunit 1	chr7	7.63078	0.345954	0.00193848	0.0882479	NS	7.17742	0.445749	7.63255e-05	0.0161912	NS	8.56615	0.261514	0.0176554	0.366542	NS	8.775	-0.79964	1.39446e-11	1.44772e-10	NS	7.80376	0.22407	0.0286533	1	NS	7.34673	0.301681	0.00353113	0.357931	NS	8.67161	0.123965	0.222075	0.978526	NS	8.89921	-0.80378	1.0599e-11	1.05555e-10	NS	7.63078	0.121883	0.273645	1	NS	7.17742
234421	Cib3	calcium and integrin binding family member 3	chr8	2.05526	-1.50032	0.00194528	0.0883622	NS	1.19711	-1.03232	0.119935	0.838256	NS	2.08026	-0.442748	0.300851	0.898635	NS	1.72856	-1.59448	0.0109438	0.0237243	DOWN	1.36117	-0.460456	0.368828	1	NS	1.28122	-1.16079	0.0615335	0.991523	NS	1.2071	0.798942	0.0955715	0.783666	NS	0.818123	0.0735349	0.927843	0.963238	NS	2.05526	-1.03986	0.0229266	1	NS	1.19711
68487	Tmem140	transmembrane protein 140	chr6	3.14421	0.651547	0.00197703	0.0894571	NS	2.82557	0.376703	0.110319	0.829732	NS	3.58538	0.0040473	0.984182	1	NS	1.80368	1.21304	0.000400962	0.00111615	UP	3.36086	0.47308	0.0099161	0.921551	NS	3.20207	-0.0332394	0.874041	1	NS	3.34452	0.234507	0.230864	0.978526	NS	2.36315	0.595592	0.048511	0.0929173	NS	3.14421	0.178467	0.42156	1	NS	2.82557
214968	Sema6d	sema domain, transmembrane domain (TM), and cytoplasmic domain, (semaphorin) 6D	chr2	0.316928	1.27997	0.00197808	0.0894571	NS	0.112037	-0.0581247	0.900927	1	NS	0.780244	-0.00418773	0.991447	1	NS	0.827599	-0.145546	0.727458	0.807885	NS	0.463417	0.697337	0.0573382	1	NS	0.0661365	0.692769	0.133486	1	NS	0.787366	-0.0537629	0.881829	1	NS	1.05971	-0.531757	0.201584	0.31269	NS	0.316928	0.582635	0.155528	1	NS	0.112037
625464	Ccdc121rt2	coiled-coil domain containing 121, retrogene 2	chr5	4.48325	1.21696	0.0019889	0.0897493	NS	4.84992	0.845799	0.0253403	0.554795	NS	10.7382	0.319955	0.314512	0.903973	NS	7.00757	-0.105214	0.769212	0.842098	NS	5.22845	0.494563	0.142882	1	NS	5.2916	0.472881	0.162813	1	NS	11.0167	0.0107772	0.970618	1	NS	6.83502	0.193192	0.591635	0.719423	NS	4.48325	0.722393	0.0705631	1	NS	4.84992
14980	H2-L	histocompatibility 2, D region locus L	chr17	5.39786	1.19575	0.00199365	0.0897665	NS	1.68436	1.95668	0.0318825	0.593991	NS	3.54399	0.521241	0.407324	0.943286	NS	5.0996	0.568602	0.221734	0.324073	NS	6.07	0.564092	0.0845775	1	NS	2.89345	0.600725	0.388795	1	NS	3.18086	0.870791	0.156194	0.902456	NS	5.38453	0.391199	0.382158	0.518199	NS	5.39786	0.631655	0.114407	1	NS	1.68436
621901	Ct47	cancer/testis antigen 47	chrX	2.65417	1.28201	0.00200301	0.0899909	NS	1.8023	0.421199	0.492437	1	NS	6.63269	0.128695	0.572486	0.96481	NS	4.97623	-0.619561	0.0484268	0.0904902	NS	3.24409	0.678213	0.0448148	1	NS	1.81691	0.406797	0.481717	1	NS	6.73386	-0.00181824	0.9931	1	NS	5.42291	-0.975252	0.00119364	0.00311299	NS	2.65417	0.603796	0.177846	1	NS	1.8023
74469	Taf7l	TATA-box binding protein associated factor 7 like	chrX	5.06591	1.21921	0.00201969	0.0903072	NS	2.28561	0.846136	0.0514984	0.700281	NS	6.13928	0.186956	0.624136	0.973008	NS	4.8413	0.744413	0.0723037	0.127478	NS	5.7192	0.594758	0.0924759	1	NS	2.62187	0.433799	0.268054	1	NS	6.17897	0.117708	0.738148	1	NS	5.49976	0.176967	0.665683	0.784147	NS	5.06591	0.624456	0.108192	1	NS	2.28561
382231	8030474K03Rik	RIKEN cDNA 8030474K03 gene	chrX	4.90739	1.45682	0.00202217	0.0903072	NS	2.31585	0.820004	0.167922	0.886025	NS	6.59174	0.362656	0.41475	0.943286	NS	4.89835	0.585664	0.238586	0.344736	NS	5.85921	0.508409	0.219039	1	NS	2.68673	0.397108	0.454696	1	NS	6.53517	0.391278	0.339555	1	NS	5.452	0.127012	0.794679	0.875334	NS	4.90739	0.948409	0.0424639	1	NS	2.31585
17301	Foxd2	forkhead box D2	chr4	3.05347	1.36019	0.00202321	0.0903072	NS	3.42233	1.15223	0.00492906	0.274865	NS	2.38929	2.09759	2.04812e-05	0.00492751	UP	2.62182	1.20828	0.0288427	0.0571824	NS	3.17035	1.28161	0.000922084	0.296464	NS	3.48002	1.11001	0.00330378	0.348625	NS	2.5021	1.92716	1.2489e-05	0.00713852	UP	2.72474	1.20032	0.0261763	0.0536217	NS	3.05347	0.0785741	0.874439	1	NS	3.42233
69312	Ppp1r42	protein phosphatase 1, regulatory subunit 42	chr1	5.26986	-0.575375	0.00203478	0.0904485	NS	6.04998	-0.0452335	0.80533	1	NS	6.70876	0.00665409	0.970896	1	NS	4.47515	0.3848	0.0598223	0.108283	NS	5.02537	-0.235041	0.176917	1	NS	6.0542	-0.0403645	0.812492	1	NS	6.66362	0.0178116	0.916013	1	NS	4.33539	0.654392	0.00145516	0.00374123	NS	5.26986	-0.340334	0.0676942	1	NS	6.04998
73451	Zfp763	zinc finger protein 763	chr17	3.01017	-1.00196	0.00203517	0.0904485	NS	0.970222	0.713995	0.139442	0.846649	NS	2.40265	-0.4713	0.182754	0.837969	NS	2.21272	-1.13812	0.00707127	0.0159161	DOWN	2.78268	-0.659081	0.031304	1	NS	1.05441	0.573353	0.195995	1	NS	2.65541	-0.811362	0.0120863	0.322729	NS	2.0694	-0.837751	0.0512911	0.0975793	NS	3.01017	-0.342874	0.273658	1	NS	0.970222
74071	Lmntd1	lamin tail domain containing 1	chr6	2.27394	0.843225	0.0020483	0.0908359	NS	2.49591	0.498495	0.0652384	0.724483	NS	4.44227	0.0981113	0.71063	0.983339	NS	3.71679	-0.68533	0.01627	0.0340301	NS	2.71582	0.412106	0.0957738	1	NS	2.76094	0.141844	0.566599	1	NS	4.58584	-0.0835664	0.732388	1	NS	3.86318	-0.74775	0.00876426	0.0197592	NS	2.27394	0.431119	0.111801	1	NS	2.49591
68617	Mtcl1	microtubule crosslinking factor 1	chr17	1.55555	0.59767	0.00205631	0.0908521	NS	1.90588	0.701557	0.0001183	0.0225394	NS	1.5294	0.156158	0.435755	0.948487	NS	2.04966	-0.0106935	0.956951	0.97791	NS	1.6142	0.567283	0.00118293	0.342833	NS	2.04665	0.521285	0.00172053	0.247577	NS	1.60598	0.00900024	0.960937	1	NS	2.28004	-0.195998	0.312991	0.449593	NS	1.55555	0.0303872	0.878797	1	NS	1.90588
16598	Klf2	Kruppel-like transcription factor 2 (lung)	chr8	4.714	1.03123	0.00205768	0.0908521	NS	4.36177	0.201934	0.579987	1	NS	9.35447	0.179494	0.50326	0.957964	NS	6.40114	-0.0010655	0.997311	1	NS	5.27117	0.557124	0.0550243	1	NS	4.72141	-0.179313	0.587559	1	NS	9.48641	0.0167921	0.945876	1	NS	6.51069	-0.0181117	0.953974	0.980565	NS	4.714	0.474105	0.164981	1	NS	4.36177
236904	Klhl15	kelch-like 15	chrX	2.74006	1.20371	0.00206388	0.0908521	NS	0.813404	0.908732	0.0505364	0.695163	NS	4.45536	0.105973	0.775419	0.992708	NS	3.80235	-0.375253	0.350617	0.462715	NS	3.33944	0.543414	0.118456	1	NS	1.19717	0.20065	0.622048	1	NS	4.51096	0.0181929	0.957729	1	NS	3.96836	-0.441336	0.27161	0.400324	NS	2.74006	0.660291	0.087708	1	NS	0.813404
192657	Ell2	elongation factor for RNA polymerase II 2	chr13	3.68481	0.586328	0.00206633	0.0908521	NS	2.00043	0.82836	0.000122829	0.0229768	NS	5.82623	0.352618	0.0518528	0.577497	NS	6.91476	-1.2862	4.18972e-11	3.96377e-10	DOWN	4.02159	0.285616	0.0977429	1	NS	2.14504	0.631778	0.00130036	0.204113	NS	6.09126	0.0535654	0.747784	1	NS	7.08731	-1.34549	5.36479e-12	5.77917e-11	DOWN	3.68481	0.300711	0.113744	1	NS	2.00043
216856	Nlgn2	neuroligin 2	chr11	4.11687	1.19641	0.00209191	0.0917808	NS	2.79051	0.546594	0.183391	0.907562	NS	3.63742	-0.316315	0.422083	0.943332	NS	3.77263	0.436542	0.293242	0.407789	NS	4.79601	0.512966	0.138405	1	NS	3.04185	0.265198	0.478903	1	NS	3.49271	-0.188976	0.607765	1	NS	4.12922	0.132321	0.747292	0.846556	NS	4.11687	0.683446	0.0759417	1	NS	2.79051
382236	Brwd3	bromodomain and WD repeat domain containing 3	chrX	0.971762	1.12119	0.0021118	0.0923228	NS	0.427679	0.472672	0.276062	0.922634	NS	3.74018	0.234196	0.467083	0.953502	NS	3.56929	-0.822312	0.0180559	0.0374494	NS	1.27379	0.609047	0.0580685	1	NS	0.432949	0.441021	0.27411	1	NS	3.75382	0.190339	0.521608	1	NS	3.78286	-0.955199	0.00604032	0.0140047	NS	0.971762	0.512139	0.16272	1	NS	0.427679
328531	9330182O14Rik	RIKEN cDNA 9330182O14 gene	chr15	1.26982	-1.66201	0.00211323	0.0923228	NS	2.09775	-0.07692	0.808947	1	NS	2.68404	0.550087	0.036659	0.49562	NS	0.751238	1.00916	0.0785726	0.13726	NS	0.713716	-0.482821	0.408419	1	NS	1.91524	0.175451	0.57028	1	NS	2.76476	0.422606	0.0791882	0.736311	NS	1.06932	0.454509	0.372622	0.508397	NS	1.26982	-1.17919	0.0201171	1	NS	2.09775
217333	Trim47	tripartite motif-containing 47	chr11	0.753606	1.86986	0.00213324	0.0929994	NS	0.520921	-0.156282	0.835504	1	NS	0.841012	0.0462613	0.943114	1	NS	1.69675	0.0019564	0.99732	1	NS	1.15917	1.09145	0.032143	1	NS	0.444538	0.109895	0.880339	1	NS	0.64477	0.486337	0.435933	1	NS	2.28724	-0.697754	0.211695	0.325979	NS	0.753606	0.778408	0.217733	1	NS	0.520921
71648	Optn	optineurin	chr2	5.82372	-0.432289	0.00213985	0.0930902	NS	6.66563	-0.0105582	0.939139	1	NS	7.0159	0.106144	0.441638	0.94899	NS	6.53257	-0.546652	0.000255924	0.000734982	NS	5.63823	-0.171832	0.190107	1	NS	6.6295	0.0512283	0.68941	1	NS	7.03568	0.0550687	0.665812	1	NS	6.5067	-0.408022	0.00630233	0.014576	NS	5.82372	-0.260457	0.0641977	1	NS	6.66563
17357	Marcksl1	MARCKS-like 1	chr4	8.25614	1.31054	0.00219358	0.095109	NS	5.01924	0.0125252	0.978437	1	NS	5.45216	0.0233822	0.958517	1	NS	8.444	0.0219667	0.960441	0.980438	NS	9.00739	0.586081	0.12519	1	NS	5.03905	-0.0448651	0.916693	1	NS	5.38719	0.0591411	0.887326	1	NS	8.89795	-0.333196	0.451255	0.591356	NS	8.25614	0.724457	0.0848156	1	NS	5.01924
98952	Eeig1	estrogen-induced osteoclastogenesis regulator 1	chr2	3.38381	0.698554	0.00219942	0.095109	NS	4.45644	0.286781	0.184582	0.909855	NS	5.7957	0.0298137	0.886759	0.995058	NS	4.39697	0.325337	0.160666	0.252234	NS	3.72208	0.401655	0.0501234	1	NS	4.39992	0.387507	0.0525886	0.950743	NS	5.67394	0.122979	0.526146	1	NS	4.63506	0.182395	0.428514	0.566898	NS	3.38381	0.296899	0.194631	1	NS	4.45644
246084	Defb35	defensin beta 35	chr8	2.24639	1.81885	0.00220328	0.095109	NS	0.797905	0.569149	0.605687	1	NS	3.1547	-0.432875	0.458112	0.952831	NS	1.86549	-1.90059	0.08672	0.149463	NS	2.73575	1.29388	0.00895248	0.897992	NS	0.940626	0.332365	0.74127	1	NS	3.40193	-0.731335	0.168842	0.923516	NS	2.63959	-2.74421	0.00470183	0.0111143	DOWN	2.24639	0.524977	0.424405	1	NS	0.797905
245474	Dkc1	dyskeratosis congenita 1, dyskerin	chrX	1.83494	1.82033	0.00220474	0.095109	NS	0.342647	0.96401	0.292235	0.926616	NS	0.780198	-0.753073	0.362157	0.936726	NS	2.27461	0.0884844	0.886026	0.92632	NS	2.62955	0.882301	0.0831606	1	NS	0.353983	0.901847	0.288577	1	NS	0.4646	0.0826428	0.921841	1	NS	2.89845	-0.564387	0.348271	0.48428	NS	1.83494	0.938028	0.112476	1	NS	0.342647
216080	Ube2d1	ubiquitin-conjugating enzyme E2D 1	chr10	0.571542	1.86707	0.00221175	0.0952119	NS	0.206741	-0.540329	0.578322	1	NS	0.178794	-0.592866	0.570125	0.96481	NS	1.27023	-0.00248126	0.996667	1	NS	1.18616	0.512549	0.299992	1	NS	0.106639	0.330151	0.748888	1	NS	0.349951	-1.59862	0.0698363	0.7065	NS	1.43432	-0.172492	0.765773	0.859412	NS	0.571542	1.35452	0.0287029	1	NS	0.206741
17141	Magea5	MAGE family member A5	chrX	1.47117	1.87265	0.00221689	0.0952335	NS	0.637095	-0.76778	0.420628	0.999281	NS	0.13625	0.536131	0.690336	0.9813	NS	1.04263	0.752038	0.325761	0.4426	NS	2.0675	1.06709	0.0389654	1	NS	0.299086	0.349005	0.738197	1	NS	0.459104	-1.05593	0.319043	1	NS	1.56867	-0.000543828	0.9994	1	NS	1.47117	0.805564	0.198093	1	NS	0.637095
118445	Klf16	Kruppel-like transcription factor 16	chr10	3.2875	1.18231	0.00222831	0.0953703	NS	2.07133	0.543603	0.228788	0.922634	NS	4.33611	0.924649	0.01145	0.304009	NS	4.00616	0.242471	0.541313	0.651524	NS	4.06273	0.395174	0.241572	1	NS	2.75942	-0.28167	0.475831	1	NS	4.81369	0.394521	0.230695	0.978526	NS	4.38087	-0.0369355	0.9248	0.961004	NS	3.2875	0.787137	0.0421037	1	NS	2.07133
382064	Gm1110	predicted gene 1110	chr9	0.724586	1.1043	0.00223124	0.0953703	NS	0.807836	0.440823	0.22708	0.922634	NS	1.07163	-1.2009	0.00241	0.127811	NS	0.243968	0.837679	0.21253	0.313067	NS	0.743241	1.12219	0.000467869	0.208473	NS	1.01034	0.000619454	0.998477	1	NS	0.833121	-0.740879	0.0603269	0.664682	NS	0.204019	1.2123	0.0819048	0.147141	NS	0.724586	-0.0178891	0.964864	1	NS	0.807836
69401	Plac8l1	PLAC8-like 1	chr18	3.17782	0.664349	0.00223398	0.0953703	NS	3.41688	0.771291	0.000202046	0.0332601	NS	7.04122	-0.0136267	0.935	0.999701	NS	4.6058	-0.427237	0.0374152	0.0719795	NS	3.26455	0.629021	0.00126411	0.361273	NS	3.78226	0.372057	0.0461154	0.94855	NS	7.16149	-0.164424	0.287653	1	NS	4.39875	-0.108132	0.602333	0.728813	NS	3.17782	0.0353287	0.875498	1	NS	3.41688
66226	Trappc2	trafficking protein particle complex 2	chrX	1.74105	1.72123	0.0022494	0.0956217	NS	0.199769	1.83956	0.0670492	0.729075	NS	1.65354	-0.270497	0.653858	0.979291	NS	1.64459	0.536714	0.392241	0.506536	NS	2.47335	0.805586	0.0929736	1	NS	0.636545	0.131071	0.862713	1	NS	1.4243	0.0326026	0.9547	1	NS	1.98022	0.165936	0.78401	0.867996	NS	1.74105	0.915639	0.106048	1	NS	0.199769
64652	Nisch	nischarin	chr14	6.02041	0.707578	0.00225128	0.0956217	NS	3.54685	0.326673	0.175403	0.894046	NS	3.47164	0.0274074	0.910207	0.995058	NS	4.76666	0.0586915	0.813458	0.874942	NS	6.32767	0.428272	0.0424313	1	NS	3.63733	0.24461	0.270548	1	NS	3.35702	0.120814	0.5926	1	NS	5.03701	-0.106744	0.666752	0.785107	NS	6.02041	0.279306	0.223532	1	NS	3.54685
83553	Tktl1	transketolase-like 1	chrX	2.87991	1.36156	0.0022538	0.0956217	NS	0.779783	0.184792	0.742433	1	NS	2.42764	-0.201177	0.653065	0.979209	NS	2.90711	0.170849	0.714446	0.799323	NS	3.61637	0.574605	0.145506	1	NS	0.695714	0.377961	0.478889	1	NS	2.68768	-0.544702	0.188284	0.950414	NS	3.14904	0.00318241	0.99452	1	NS	2.87991	0.78696	0.0736554	1	NS	0.779783
105445	Dock9	dedicator of cytokinesis 9	chr14	1.86846	1.22998	0.00226483	0.0958918	NS	1.12567	-0.222471	0.577881	1	NS	2.61248	-0.189736	0.624812	0.973008	NS	2.63176	0.158938	0.702178	0.788255	NS	2.39088	0.565412	0.116996	1	NS	0.959457	0.100513	0.787908	1	NS	2.51933	-0.107865	0.76472	1	NS	3.10043	-0.29399	0.478792	0.619356	NS	1.86846	0.664572	0.0936983	1	NS	1.12567
22339	Vegfa	vascular endothelial growth factor A	chr17	1.06633	1.41372	0.00227744	0.0962278	NS	0.382321	0.490757	0.534259	1	NS	0.83147	-0.387247	0.54329	0.96481	NS	1.77954	-0.207389	0.652734	0.744776	NS	1.342	0.981409	0.0120457	1	NS	0.539286	-0.0192236	0.977595	1	NS	0.42657	0.701138	0.31182	1	NS	2.122	-0.583086	0.18335	0.289082	NS	1.06633	0.43231	0.392656	1	NS	0.382321
14812	Grin2b	glutamate receptor, ionotropic, NMDA2B (epsilon 2)	chr6	1.20441	0.892456	0.00228776	0.0962822	NS	1.19117	0.817917	0.00510246	0.279238	NS	2.38549	0.532291	0.0614627	0.607746	NS	4.16485	-0.92753	0.0020982	0.00520866	NS	1.46177	0.625591	0.0180654	1	NS	1.22397	0.775861	0.00366239	0.364063	NS	2.56821	0.278225	0.285668	1	NS	4.40796	-1.09102	0.000308394	0.000876012	DOWN	1.20441	0.266864	0.356532	1	NS	1.19117
320225	Catsperg1	cation channel sperm associated auxiliary subunit gamma 1	chr7	9.73405	-0.463428	0.00228809	0.0962822	NS	9.98446	-0.183324	0.228578	0.922634	NS	8.91199	-0.00258016	0.986552	1	NS	9.3169	-0.533173	0.00115192	0.00298678	NS	9.65835	-0.32215	0.0228866	1	NS	9.86029	-0.0564764	0.689545	1	NS	8.93453	-0.0555709	0.695	1	NS	9.19121	-0.299274	0.0676094	0.124225	NS	9.73405	-0.141278	0.353953	1	NS	9.98446
74122	Tmem43	transmembrane protein 43	chr6	4.30786	0.601551	0.00233006	0.0976488	NS	4.7708	-0.00394851	0.983568	1	NS	3.29234	-0.0944593	0.693407	0.981337	NS	3.07434	1.06701	1.90864e-05	6.4959e-05	UP	4.77658	0.174954	0.318361	1	NS	4.63028	0.148123	0.409677	1	NS	3.08322	0.106105	0.640995	1	NS	3.45171	0.747115	0.00172234	0.00437322	NS	4.30786	0.426598	0.0318288	1	NS	4.7708
243967	Ntn5	netrin 5	chr7	7.14905	-0.37687	0.0023349	0.0976527	NS	6.40593	-0.195941	0.132724	0.839812	NS	6.29219	-0.561761	3.15046e-05	0.00683169	NS	6.90963	-0.764758	3.15451e-08	1.701e-07	NS	7.06396	-0.217816	0.0581137	1	NS	6.34858	-0.141988	0.244132	1	NS	6.20299	-0.503226	7.08485e-05	0.021759	NS	6.83053	-0.569446	3.90593e-05	0.000126272	NS	7.14905	-0.159054	0.197349	1	NS	6.40593
12845	Comp	cartilage oligomeric matrix protein	chr8	7.93553	-0.474946	0.00234964	0.0978954	NS	10.6544	-0.0160764	0.915318	1	NS	10.2557	0.073793	0.626707	0.973181	NS	11.4159	-1.04695	1.42863e-10	1.21525e-09	DOWN	7.69606	-0.162318	0.26481	1	NS	10.6523	0.00286686	0.983667	1	NS	10.3093	-0.0138437	0.92139	1	NS	11.3353	-0.846529	1.96039e-07	8.86572e-07	NS	7.93553	-0.312627	0.0451091	1	NS	10.6544
231801	Agfg2	ArfGAP with FG repeats 2	chr5	2.33652	1.3581	0.00235414	0.0978954	NS	0.749218	0.175234	0.751998	1	NS	1.19073	0.56037	0.25326	0.887219	NS	2.92424	0.0531747	0.908054	0.943226	NS	2.94113	0.669185	0.0901441	1	NS	0.666877	0.381598	0.468515	1	NS	1.22986	0.454859	0.311668	1	NS	3.21651	-0.166127	0.716638	0.822481	NS	2.33652	0.688917	0.11872	1	NS	0.749218
15929	Idh3g	isocitrate dehydrogenase 3 (NAD+), gamma	chrX	3.88571	0.907622	0.00235608	0.0978954	NS	2.21591	0.693664	0.0815155	0.743174	NS	3.25699	-0.00477017	0.988918	1	NS	5.96887	-0.876208	0.00235865	0.00579234	NS	4.40543	0.416222	0.112327	1	NS	2.26489	0.618054	0.0942726	1	NS	3.18516	0.0463135	0.884236	1	NS	5.90637	-0.706972	0.0141029	0.0306307	NS	3.88571	0.4914	0.103417	1	NS	2.21591
17454	Mov10	Mov10 RISC complex RNA helicase	chr3	3.85956	1.1444	0.00235973	0.0978954	NS	3.51871	0.326971	0.3826	0.988648	NS	4.76021	-0.163813	0.651572	0.978739	NS	4.2495	0.208679	0.594501	0.701543	NS	4.53521	0.4706	0.161497	1	NS	3.63114	0.199418	0.56293	1	NS	4.57318	-0.00050672	0.998801	1	NS	4.83407	-0.312718	0.421828	0.559817	NS	3.85956	0.673802	0.0705824	1	NS	3.51871
12842	Col1a1	collagen, type I, alpha 1	chr11	1.4597	1.6294	0.00238109	0.098552	NS	0.584345	1.32406	0.0505956	0.695163	NS	0.672551	0.190199	0.789951	0.992924	NS	2.66062	0.868675	0.0920931	0.157523	NS	2.3576	0.429862	0.339834	1	NS	0.796348	0.7492	0.206751	1	NS	0.743308	-0.0274697	0.966895	1	NS	3.26997	0.263229	0.600325	0.727003	NS	1.4597	1.19954	0.0259989	1	NS	0.584345
16601	Klf9	Kruppel-like transcription factor 9	chr19	4.22206	0.426141	0.00239177	0.098552	NS	5.20393	0.718194	1.66272e-08	1.31592e-05	NS	7.78044	0.0415919	0.720241	0.985262	NS	5.3584	0.149643	0.273313	0.385283	NS	4.48871	0.210929	0.0931555	1	NS	5.43454	0.506717	1.22796e-05	0.00664941	NS	7.78436	0.0076422	0.943312	1	NS	5.52055	0.0953137	0.481794	0.622349	NS	4.22206	0.215213	0.128746	1	NS	5.20393
213988	Tnrc6b	trinucleotide repeat containing 6b	chr15	2.79683	0.70315	0.0023921	0.098552	NS	1.20903	-0.192021	0.44128	1	NS	3.66507	-0.30287	0.179878	0.835332	NS	4.83972	-1.17189	1.54617e-06	6.14199e-06	DOWN	3.05903	0.442024	0.035909	1	NS	1.20223	-0.20507	0.37792	1	NS	3.61029	-0.274768	0.191109	0.95525	NS	4.90208	-1.12706	3.71915e-06	1.39169e-05	DOWN	2.79683	0.261126	0.255804	1	NS	1.20903
268417	Zkscan17	zinc finger with KRAB and SCAN domains 17	chr11	7.422	-0.366704	0.00239471	0.098552	NS	8.26189	-0.237191	0.0477198	0.676922	NS	8.32306	-0.203277	0.0899102	0.678476	NS	9.26002	-1.26967	1.68611e-22	1.47013e-20	DOWN	7.21923	-0.107053	0.34083	1	NS	8.12261	-0.0582987	0.600701	1	NS	8.22984	-0.142792	0.199808	0.96428	NS	9.07227	-0.958351	1.26751e-13	2.09828e-12	NS	7.422	-0.259652	0.0316577	1	NS	8.26189
66132	Prorp	protein only RNase P catalytic subunit	chr12	4.33468	-0.342012	0.00240745	0.0988783	NS	3.5661	-0.257584	0.0327042	0.599881	NS	3.66716	0.168219	0.155541	0.794896	NS	2.98371	-0.322987	0.0233989	0.0472502	NS	4.22174	-0.145584	0.164192	1	NS	3.41816	-0.0918195	0.419162	1	NS	3.72329	0.0729859	0.504152	1	NS	2.93157	-0.149616	0.295216	0.429093	NS	4.33468	-0.196427	0.0805317	1	NS	3.5661
16907	Lmnb2	lamin B2	chr10	4.54055	0.602655	0.00242941	0.0995816	NS	4.66482	0.165516	0.401591	0.996447	NS	7.84281	-0.00311355	0.986052	1	NS	6.44049	-0.718028	0.000287282	0.000818134	NS	4.93687	0.221025	0.215163	1	NS	4.88437	-0.0104817	0.953932	1	NS	8.01304	-0.200806	0.223176	0.978526	NS	6.46631	-0.612342	0.00194843	0.00490673	NS	4.54055	0.38163	0.0556704	1	NS	4.66482
68801	Elovl5	ELOVL fatty acid elongase 5	chr9	2.03017	1.07113	0.00243432	0.0995846	NS	1.36968	0.34459	0.350973	0.973442	NS	6.07492	-0.288427	0.376594	0.940866	NS	3.35788	0.0349565	0.922322	0.951787	NS	2.4664	0.574759	0.0685093	1	NS	1.35431	0.388839	0.255992	1	NS	5.93057	-0.168332	0.578969	1	NS	3.71223	-0.260197	0.466346	0.60715	NS	2.03017	0.496375	0.157576	1	NS	1.36968
240444	Kcng2	potassium voltage-gated channel, subfamily G, member 2	chr18	0.380376	1.80489	0.0024551	0.100235	NS	0.111461	1.09752	0.166571	0.885473	NS	0.228909	0.553908	0.419588	0.943286	NS	0.707146	0.167611	0.779454	0.848843	NS	0.654991	0.911301	0.0701572	1	NS	0.108041	1.12519	0.129786	1	NS	0.24404	0.417873	0.505393	1	NS	0.701182	0.331014	0.580215	0.70973	NS	0.380376	0.893585	0.13934	1	NS	0.111461
108897	Aif1l	allograft inflammatory factor 1-like	chr2	0.927832	1.44968	0.00246136	0.100292	NS	1.0008	-0.513552	0.337188	0.963655	NS	1.65219	0.0308649	0.943173	1	NS	1.71966	-0.204541	0.661293	0.752498	NS	1.53753	0.449761	0.250465	1	NS	0.615126	0.372339	0.504116	1	NS	1.49368	0.232248	0.569396	1	NS	1.63179	0.0354952	0.939883	0.971107	NS	0.927832	0.999924	0.0416019	1	NS	1.0008
65945	Clstn1	calsyntenin 1	chr4	2.8677	0.745817	0.00247034	0.100459	NS	2.70719	0.637565	0.0101543	0.403368	NS	2.62099	0.571031	0.0224064	0.408014	NS	3.16382	0.332193	0.200315	0.297889	NS	3.20928	0.398602	0.0726979	1	NS	2.99926	0.282738	0.210184	1	NS	3.01678	0.0758165	0.73784	1	NS	3.47256	0.0714966	0.780767	0.865709	NS	2.8677	0.347215	0.158438	1	NS	2.70719
102636764	Gm29536	predicted gene 29536	chr1	0.247361	0.752085	0.00247892	0.100466	NS	0.420562	0.0946076	0.670813	1	NS	1.14797	0.288337	0.111596	0.729916	NS	0.260092	0.17337	0.537679	0.648068	NS	0.266919	0.692229	0.00173407	0.424066	NS	0.363147	0.335617	0.11441	1	NS	1.1485	0.256739	0.124761	0.84033	NS	0.26857	0.233214	0.402538	0.539716	NS	0.247361	0.0598559	0.820318	1	NS	0.420562
436230	BC065397	cDNA sequence BC065397	chrX	0.676279	1.49614	0.00248029	0.100466	NS	0.259578	-0.594807	0.393424	0.99053	NS	3.18058	-0.149568	0.721618	0.985645	NS	1.78809	-0.291436	0.538648	0.649008	NS	1.17329	0.463426	0.26972	1	NS	0.187033	-0.0645886	0.927256	1	NS	3.03713	-0.0234638	0.952037	1	NS	2.04084	-0.538888	0.251946	0.376519	NS	0.676279	1.03272	0.0379009	1	NS	0.259578
54611	Pde3a	phosphodiesterase 3A, cGMP inhibited	chr6	0.123798	1.6973	0.00249997	0.101065	NS	0.115211	-0.540021	0.385805	0.988648	NS	0.314683	-0.69358	0.185051	0.839688	NS	0.168918	0.771568	0.188914	0.283913	NS	0.295342	0.401196	0.388376	1	NS	0.0881271	-0.163023	0.787718	1	NS	0.237024	-0.270803	0.586838	1	NS	0.357977	-0.319495	0.559714	0.693309	NS	0.123798	1.29611	0.021847	1	NS	0.115211
279561	Wnk3	WNK lysine deficient protein kinase 3	chrX	0.89635	1.11244	0.00251782	0.101587	NS	0.384907	0.279752	0.520988	1	NS	2.3199	-0.0337326	0.919976	0.995862	NS	2.08035	-0.580383	0.11268	0.186729	NS	1.16866	0.616789	0.0582841	1	NS	0.362293	0.388112	0.343516	1	NS	2.27081	-0.00273237	0.993	1	NS	2.076	-0.469026	0.199417	0.310042	NS	0.89635	0.495652	0.179676	1	NS	0.384907
20843	Stag2	STAG2 cohesin complex component	chrX	1.43414	1.03755	0.00253277	0.101962	NS	0.456489	0.55393	0.16954	0.888656	NS	3.90598	0.0735164	0.8187	0.992924	NS	2.36127	-0.147657	0.674501	0.764989	NS	1.83945	0.470333	0.125047	1	NS	0.440761	0.619019	0.0993186	1	NS	3.98288	-0.0371782	0.900223	1	NS	2.51723	-0.22311	0.524619	0.663782	NS	1.43414	0.567213	0.0972394	1	NS	0.456489
272322	Bmal2	basic helix-loop-helix ARNT like 2	chr6	3.73867	-1.68818	0.00254212	0.101962	NS	4.19466	-0.239254	0.66429	1	NS	1.99496	0.269826	0.639468	0.977008	NS	1.74587	1.41874	0.0232995	0.0470818	UP	2.89041	-0.791543	0.131014	1	NS	3.79683	0.183372	0.720878	1	NS	2.23623	-0.0723754	0.891125	1	NS	1.65649	1.64618	0.00898745	0.0202079	UP	3.73867	-0.89664	0.105236	1	NS	4.19466
18602	Padi4	peptidyl arginine deiminase, type IV	chr4	1.02695	1.06605	0.0025451	0.101962	NS	1.23176	0.714055	0.0313688	0.593917	NS	1.20328	0.618584	0.0736773	0.649275	NS	0.249007	1.9745	0.00373411	0.00884809	UP	1.58093	0.186959	0.509263	1	NS	1.67065	0.0309379	0.914103	1	NS	1.28593	0.441249	0.160058	0.907806	NS	0.914808	-0.0979101	0.836456	0.902509	NS	1.02695	0.879091	0.0146029	1	NS	1.23176
236848	Tmem185a	transmembrane protein 185A	chrX	3.29406	0.790475	0.00255009	0.101962	NS	2.34183	0.571122	0.0572541	0.719388	NS	6.4117	0.270464	0.232851	0.87324	NS	5.0058	-0.587956	0.0215301	0.0438292	NS	3.57992	0.546127	0.0194374	1	NS	2.38441	0.535703	0.0539017	0.959137	NS	6.45139	0.198398	0.342267	1	NS	5.1286	-0.598175	0.0189283	0.0400419	NS	3.29406	0.244348	0.357868	1	NS	2.34183
320981	Enpp6	ectonucleotide pyrophosphatase/phosphodiesterase 6	chr8	1.48498	-0.644679	0.00255189	0.101962	NS	2.94187	-0.348542	0.0406241	0.638595	NS	3.88396	-0.11703	0.470254	0.953897	NS	2.42383	-0.43803	0.024214	0.0487335	NS	1.20694	-0.109713	0.591032	1	NS	2.78052	-0.129547	0.41761	1	NS	3.7583	-0.0135932	0.928149	1	NS	2.31688	-0.195181	0.318086	0.452457	NS	1.48498	-0.534966	0.0116656	1	NS	2.94187
16784	Lamp2	lysosomal-associated membrane protein 2	chrX	2.77796	1.23133	0.00256144	0.102145	NS	0.775135	0.402431	0.398504	0.994496	NS	3.44123	-0.769722	0.0509699	0.572665	NS	3.60359	0.0267227	0.94935	0.971831	NS	3.34187	0.608321	0.0952867	1	NS	1.00861	-0.111185	0.795757	1	NS	3.55335	-0.925943	0.01239	0.326579	NS	3.94451	-0.231577	0.58106	0.710468	NS	2.77796	0.623013	0.121717	1	NS	0.775135
100499517	Mir3072	microRNA 3072	chr12	5.61403	-1.11979	0.00258034	0.102699	NS	8.07722	-0.350209	0.21856	0.915401	NS	7.13844	-0.00826429	0.977934	1	NS	7.11041	-0.335143	0.302208	0.417716	NS	5.30482	-0.769097	0.0291095	1	NS	7.97599	-0.204772	0.441094	1	NS	7.24661	-0.146896	0.595133	1	NS	7.14717	-0.26983	0.405056	0.542244	NS	5.61403	-0.350695	0.3198	1	NS	8.07722
105727	Slc38a1	solute carrier family 38, member 1	chr15	0.436128	1.10677	0.00258571	0.102715	NS	0.334622	1.2671	0.00144498	0.127611	NS	0.116132	2.38029	1.40308e-05	0.00379883	UP	0.642186	0.460404	0.212218	0.312692	NS	0.782672	0.141059	0.625518	1	NS	0.269989	1.61322	3.59946e-05	0.0157588	UP	0.144966	2.0361	2.01415e-05	0.00830582	UP	0.736099	0.316089	0.373699	0.509481	NS	0.436128	0.965709	0.00981861	1	NS	0.334622
104112	Acly	ATP citrate lyase	chr11	5.36345	0.631485	0.00262139	0.10393	NS	5.1531	0.010229	0.960853	1	NS	4.173	0.0413328	0.84671	0.993507	NS	4.11911	0.860743	0.000166642	0.000490977	NS	5.71854	0.31957	0.0946893	1	NS	5.19655	-0.0147821	0.938947	1	NS	4.10419	0.0836991	0.672768	1	NS	4.55612	0.500664	0.0266143	0.0543813	NS	5.36345	0.311915	0.134883	1	NS	5.1531
66479	1700029F12Rik	RIKEN cDNA 1700029F12 gene	chr13	9.04981	-0.45455	0.00262641	0.10393	NS	10.2927	-0.0650386	0.665485	1	NS	10.2661	0.0686619	0.648841	0.977879	NS	11.3122	-1.1428	2.21783e-12	2.67348e-11	DOWN	8.88186	-0.2258	0.108605	1	NS	10.1716	0.07324	0.599511	1	NS	10.2851	0.0173665	0.900883	1	NS	11.2553	-0.984942	1.28702e-09	8.461e-09	NS	9.04981	-0.22875	0.130513	1	NS	10.2927
60510	Syt9	synaptotagmin IX	chr7	1.79011	0.881396	0.00263847	0.104207	NS	1.18885	0.522524	0.0836118	0.752945	NS	0.818425	0.544138	0.0866566	0.671108	NS	1.14836	0.900843	0.00537746	0.012362	NS	2.06066	0.557103	0.0352961	1	NS	1.22415	0.430989	0.12074	1	NS	0.932783	0.262411	0.363666	1	NS	1.5185	0.374824	0.235054	0.355197	NS	1.79011	0.324292	0.265198	1	NS	1.18885
20602	Ncor2	nuclear receptor co-repressor 2	chr5	3.36783	0.811028	0.00264395	0.104223	NS	3.14726	0.312698	0.242476	0.922634	NS	2.82815	0.00122148	0.996368	1	NS	6.08639	-0.947242	0.000803763	0.00214264	NS	3.77025	0.412028	0.0922871	1	NS	3.11112	0.369815	0.133979	1	NS	2.88164	-0.0955759	0.700424	1	NS	6.20178	-0.961239	0.000672339	0.00182084	NS	3.36783	0.399	0.135539	1	NS	3.14726
74325	Cltb	clathrin light chain B	chr13	2.28847	0.85295	0.00264924	0.104232	NS	1.8325	0.980639	0.00154143	0.132711	NS	2.00196	0.850273	0.00525661	0.19613	NS	3.16521	-0.407779	0.15147	0.240343	NS	2.45762	0.724464	0.00391827	0.615467	NS	1.93381	0.85122	0.00267349	0.312818	NS	1.8925	0.964637	0.00069757	0.0797196	NS	3.15149	-0.27419	0.334546	0.469569	NS	2.28847	0.128486	0.665267	1	NS	1.8325
16199	Il9r	interleukin 9 receptor	chr11	5.22181	-0.74762	0.00266097	0.104494	NS	3.34438	-0.782645	0.00950806	0.387977	NS	4.11999	-0.0192214	0.942392	1	NS	1.42132	0.966895	0.0365918	0.0705934	NS	5.01483	-0.476844	0.0405772	1	NS	3.4149	-0.824194	0.00358816	0.3603	NS	3.93521	0.148692	0.550267	1	NS	1.84576	0.447697	0.289308	0.422145	NS	5.22181	-0.270776	0.272149	1	NS	3.34438
225341	Lims2	LIM and senescent cell antigen like domains 2	chr18	5.67607	-0.352656	0.00267319	0.104613	NS	5.28219	-0.463064	0.000126237	0.023207	NS	4.78447	-0.42319	0.000861871	0.0694649	NS	5.32148	-0.91902	4.86239e-12	5.47638e-11	NS	5.53302	-0.150482	0.168136	1	NS	5.18441	-0.331123	0.00347165	0.357181	NS	4.59785	-0.261618	0.0285332	0.50131	NS	5.11822	-0.604156	6.36305e-06	2.28983e-05	NS	5.67607	-0.202174	0.0846716	1	NS	5.28219
239273	Abcc4	ATP-binding cassette, sub-family C member 4	chr14	0.866484	1.21402	0.00268348	0.104613	NS	0.565699	-0.139608	0.737973	1	NS	1.61144	-0.197725	0.607674	0.97116	NS	1.41568	-0.0450955	0.91355	0.9457	NS	1.22303	0.547457	0.127653	1	NS	0.494476	0.100496	0.797597	1	NS	1.4423	0.0273593	0.939182	1	NS	1.69404	-0.371984	0.368367	0.503915	NS	0.866484	0.666563	0.0963718	1	NS	0.565699
21756	Prss40	serine protease 40	chr1	3.82082	-0.606951	0.00268584	0.104613	NS	7.17467	-0.0678252	0.656096	1	NS	7.34547	0.0935788	0.53863	0.96481	NS	8.51444	-1.00728	5.29245e-10	4.02152e-09	DOWN	3.34243	-0.0202954	0.916734	1	NS	6.93855	0.203121	0.151976	1	NS	7.26103	0.144521	0.30496	1	NS	8.46351	-0.836375	2.34871e-07	1.05041e-06	NS	3.82082	-0.586655	0.00374919	1	NS	7.17467
12843	Col1a2	collagen, type I, alpha 2	chr6	0.679121	1.34964	0.00268768	0.104613	NS	0.355542	0.0972114	0.880062	1	NS	1.88448	-0.2565	0.479856	0.954459	NS	0.818819	1.37699	0.00297223	0.00716657	UP	0.732999	1.25312	0.00157549	0.405237	NS	0.224863	0.745176	0.257913	1	NS	1.68801	-0.011336	0.973636	1	NS	1.38936	0.423212	0.308396	0.44442	NS	0.679121	0.0965209	0.845119	1	NS	0.355542
15571	Elavl3	ELAV like RNA binding protein 3	chr9	2.82344	1.14789	0.00268942	0.104613	NS	1.49314	0.268351	0.521778	1	NS	1.93853	0.0761811	0.849557	0.993507	NS	2.13522	0.222363	0.598298	0.704381	NS	3.30568	0.597875	0.0801587	1	NS	1.32549	0.549424	0.163884	1	NS	1.91703	0.0769137	0.836327	1	NS	2.19256	0.263126	0.531536	0.67026	NS	2.82344	0.550013	0.14672	1	NS	1.49314
18213	Ntrk3	neurotrophic tyrosine kinase, receptor, type 3	chr7	0.373218	0.976331	0.00269513	0.104637	NS	0.214119	-0.123186	0.737756	1	NS	2.02157	-0.393043	0.170705	0.823115	NS	2.23636	-1.12706	0.000303094	0.000859532	DOWN	0.505323	0.497413	0.0841794	1	NS	0.187191	0.0764678	0.826623	1	NS	2.08063	-0.495932	0.0637173	0.682737	NS	2.2711	-1.05612	0.000696723	0.00188242	DOWN	0.373218	0.478917	0.143819	1	NS	0.214119
102632192	Gm30332	predicted gene, 30332	chr6	2.15598	1.29235	0.00270834	0.104952	NS	0.884626	1.73115	0.00109684	0.104852	NS	0.154752	1.13696	0.269227	0.887219	NS	0.613686	1.08547	0.119474	0.19639	NS	2.51167	0.980312	0.0098992	0.921551	NS	1.21213	1.08812	0.0178165	0.772977	NS	0	3.6515	0.00428221	0.205538	NS	1.08676	0.108312	0.858161	0.917509	NS	2.15598	0.312037	0.473616	1	NS	0.884626
192950	Nacad	NAC alpha domain containing	chr11	1.5441	1.35942	0.00271776	0.104991	NS	1.85105	-0.169372	0.721781	1	NS	4.91288	0.084774	0.75735	0.989924	NS	3.13626	-0.644943	0.0972672	0.164798	NS	2.27011	0.484388	0.177239	1	NS	1.89857	-0.243878	0.584906	1	NS	5.08976	-0.129755	0.607368	1	NS	3.22526	-0.623167	0.104879	0.181042	NS	1.5441	0.875037	0.0651997	1	NS	1.85105
20564	Slit3	slit guidance ligand 3	chr11	0.563691	1.17468	0.00271955	0.104991	NS	0.178729	-0.371544	0.387478	0.988648	NS	1.17869	-0.804513	0.0319031	0.469946	NS	1.63443	-0.249355	0.531949	0.642587	NS	0.774042	0.598025	0.0878655	1	NS	0.134324	0.061732	0.880432	1	NS	1.00824	-0.521357	0.137869	0.86942	NS	1.82342	-0.427056	0.284348	0.41597	NS	0.563691	0.57666	0.136495	1	NS	0.178729
20637	Snrnp70	small nuclear ribonucleoprotein 70 (U1)	chr7	10.0719	-0.449564	0.00274307	0.105701	NS	8.52275	-0.102127	0.50098	1	NS	7.98723	0.193984	0.205367	0.855	NS	6.28595	1.05525	4.63057e-10	3.55402e-09	UP	9.97039	-0.290035	0.0380525	1	NS	8.63167	-0.224786	0.110356	1	NS	7.99939	0.152934	0.279343	0.998093	NS	6.46117	0.998123	3.18776e-09	1.94239e-08	NS	10.0719	-0.159528	0.28915	1	NS	8.52275
236930	Ercc6l	excision repair cross-complementing rodent repair deficiency complementation group 6 like	chrX	3.03218	1.17202	0.00274924	0.10574	NS	2.21458	0.434961	0.302828	0.936725	NS	4.37494	-0.0159161	0.965453	1	NS	2.61526	0.265722	0.543999	0.653886	NS	3.94245	0.245318	0.473646	1	NS	2.27134	0.397142	0.30806	1	NS	4.30565	0.0221174	0.948277	1	NS	2.92986	0.00233212	0.995617	1	NS	3.03218	0.926706	0.0177966	1	NS	2.21458
13644	Efs	embryonal Fyn-associated substrate	chr14	2.27404	1.84372	0.00278055	0.106363	NS	0.663326	0.327083	0.712233	1	NS	1.62419	0.183033	0.785319	0.992924	NS	2.25136	0.776151	0.237457	0.343419	NS	3.08014	0.899756	0.0894038	1	NS	1.2464	-0.917141	0.215793	1	NS	0.960118	1.24886	0.0653374	0.688259	NS	3.10104	-0.179021	0.775527	0.862409	NS	2.27404	0.943964	0.122547	1	NS	0.663326
414125	F930017D23Rik	RIKEN cDNA F930017D23 gene	chr10	3.54935	-0.472757	0.00278695	0.106363	NS	2.15678	-0.361432	0.0423289	0.648515	NS	1.89323	-0.00268245	0.988364	1	NS	1.27116	0.21602	0.336172	0.448718	NS	3.3237	-0.166423	0.259275	1	NS	1.96983	-0.118058	0.484579	1	NS	1.751	0.163533	0.344111	1	NS	1.3026	0.268763	0.227799	0.346012	NS	3.54935	-0.306334	0.0522662	1	NS	2.15678
78635	Kcnd3os	potassium voltage-gated channel, Shal-related family, member 3, opposite strand	chr3	1.36368	1.68325	0.00278785	0.106363	NS	2.25654	0.00771695	0.988031	1	NS	2.64966	0.59919	0.219578	0.85952	NS	1.58471	0.764729	0.205857	0.305006	NS	1.84048	1.06558	0.0253349	1	NS	2.22677	0.0470579	0.92166	1	NS	2.61403	0.599337	0.182333	0.940169	NS	1.32926	1.26547	0.043618	0.0848164	NS	1.36368	0.617673	0.29111	1	NS	2.25654
71354	Wdr31	WD repeat domain 31	chr4	8.23625	-0.336226	0.00279074	0.106363	NS	7.50699	-0.0691875	0.544677	1	NS	8.03458	0.0765841	0.498813	0.957093	NS	8.18113	-0.872577	1.01193e-12	1.29897e-11	NS	8.12687	-0.155706	0.136425	1	NS	7.56858	-0.13168	0.213823	1	NS	8.01647	0.0619809	0.554044	1	NS	8.16992	-0.731414	2.14139e-09	1.34916e-08	NS	8.23625	-0.18052	0.108681	1	NS	7.50699
210762	Ppp1r36	protein phosphatase 1, regulatory subunit 36	chr12	7.14387	-0.389423	0.00279126	0.106363	NS	7.76133	0.0446768	0.728455	1	NS	7.77579	0.0629109	0.625377	0.973008	NS	8.77637	-1.21239	2.25985e-18	9.81034e-17	DOWN	6.99514	-0.167139	0.167869	1	NS	7.79728	0.0314083	0.792018	1	NS	7.77952	0.0270062	0.820766	1	NS	8.68088	-1.00797	3.00354e-13	4.49482e-12	DOWN	7.14387	-0.222284	0.087795	1	NS	7.76133
319991	Kif6	kinesin family member 6	chr17	5.02572	-0.51657	0.00280528	0.106699	NS	3.54093	-0.272077	0.12115	0.838256	NS	2.60178	-0.25234	0.160492	0.806294	NS	1.8141	0.493581	0.0130091	0.0277541	NS	4.79116	-0.190424	0.23714	1	NS	3.41369	-0.143744	0.379102	1	NS	2.61256	-0.295014	0.077691	0.732	NS	1.85229	0.559194	0.00482639	0.0113864	NS	5.02572	-0.326146	0.0594755	1	NS	3.54093
66611	Ribc1	RIB43A domain with coiled-coils 1	chrX	3.44281	0.758581	0.00283465	0.107373	NS	2.66392	0.588685	0.0434702	0.652936	NS	7.4051	0.309202	0.127	0.753617	NS	5.19789	-0.258799	0.273279	0.385283	NS	3.83909	0.385055	0.0842357	1	NS	2.75522	0.543309	0.0430902	0.947247	NS	7.52028	0.160134	0.390378	1	NS	5.31553	-0.242912	0.301155	0.435969	NS	3.44281	0.373526	0.14929	1	NS	2.66392
13205	Ddx3x	DEAD box helicase 3, X-linked	chrX	3.11024	1.40474	0.00283783	0.107373	NS	1.6831	-0.0729226	0.89419	1	NS	3.07138	-0.655649	0.169185	0.820466	NS	5.55965	-0.585907	0.210644	0.310778	NS	3.95308	0.506531	0.219413	1	NS	1.56235	0.0841807	0.872023	1	NS	2.96649	-0.563787	0.207841	0.976364	NS	5.8502	-0.780667	0.0954512	0.166845	NS	3.11024	0.898206	0.0545331	1	NS	1.6831
319622	Itpripl2	inositol 1,4,5-triphosphate receptor interacting protein-like 2	chr7	1.15402	2.16375	0.00283865	0.107373	NS	0.183879	-0.213103	0.884815	1	NS	1.01329	-1.35968	0.168692	0.819667	NS	2.34697	-0.0608102	0.929705	0.95782	NS	2.15001	0.809022	0.160321	1	NS	0	1.62449	0.246339	1	NS	1.14467	-1.62363	0.0749573	0.725243	NS	2.21998	0.200047	0.774093	0.861578	NS	1.15402	1.35473	0.0680058	1	NS	0.183879
23966	Tenm4	teneurin transmembrane protein 4	chr7	1.80733	-0.484179	0.00285871	0.107493	NS	1.75438	-0.314726	0.0529019	0.705484	NS	1.3926	-0.352617	0.0341068	0.479991	NS	1.95027	-0.63374	0.000289288	0.000823557	NS	1.69386	-0.214833	0.155414	1	NS	1.65053	-0.160327	0.290741	1	NS	1.30923	-0.247954	0.110569	0.81026	NS	2.11877	-0.744205	1.99554e-05	6.7293e-05	NS	1.80733	-0.269346	0.0967052	1	NS	1.75438
13842	Epha8	Eph receptor A8	chr4	2.21598	1.45458	0.00286234	0.107493	NS	1.26092	-0.209094	0.698669	1	NS	0.790063	1.09666	0.0565745	0.597744	NS	2.17362	0.306051	0.554243	0.662869	NS	2.98994	0.52806	0.216619	1	NS	1.03267	0.20075	0.698283	1	NS	1.12837	0.378239	0.450306	1	NS	2.50601	-0.0116674	0.981774	0.998466	NS	2.21598	0.926521	0.0553197	1	NS	1.26092
243780	Dennd11	DENN domain containing 11	chr6	3.66405	0.41302	0.00286734	0.107493	NS	3.69149	0.20682	0.136572	0.843222	NS	4.02311	0.248792	0.0628269	0.612116	NS	2.40745	1.09021	5.00871e-09	3.11655e-08	UP	3.96055	0.150579	0.221113	1	NS	3.76417	0.139212	0.279541	1	NS	3.92571	0.319416	0.010329	0.305246	NS	2.59889	0.970063	7.32405e-08	3.53479e-07	NS	3.66405	0.262441	0.0606178	1	NS	3.69149
75855	4930579H20Rik	RIKEN cDNA 4930579H20 gene	chr10	2.68457	-1.26436	0.00287008	0.107493	NS	4.61961	-0.340868	0.202743	0.909855	NS	3.60034	-0.717361	0.0283686	0.455692	NS	0.787614	2.54456	8.23042e-05	0.000254749	UP	2.50203	-0.996625	0.0128678	1	NS	4.36988	-0.0444104	0.861217	1	NS	3.34181	-0.466106	0.137596	0.86942	NS	0.621865	3.05555	7.29973e-06	2.60278e-05	UP	2.68457	-0.267739	0.481659	1	NS	4.61961
106628	Trip10	thyroid hormone receptor interactor 10	chr17	4.04126	0.673463	0.00287471	0.107493	NS	2.53448	0.246186	0.396278	0.992599	NS	4.38484	-0.109521	0.625644	0.973008	NS	3.05905	0.0638347	0.8252	0.884152	NS	4.40485	0.368941	0.0670462	1	NS	2.4221	0.400169	0.146447	1	NS	4.40295	-0.158035	0.448128	1	NS	3.39078	-0.207518	0.456203	0.596548	NS	4.04126	0.304521	0.181628	1	NS	2.53448
67252	Cap2	cyclase associated actin cytoskeleton regulatory protein 2	chr13	1.73579	-0.568488	0.00287698	0.107493	NS	3.86215	-0.733678	5.86362e-06	0.00185624	NS	4.64755	-0.513327	0.0012391	0.0869131	NS	5.86318	-1.26646	1.44995e-13	2.22654e-12	DOWN	1.62148	-0.352328	0.0475913	1	NS	3.63585	-0.448891	0.00313434	0.339449	NS	4.5873	-0.483668	0.0011211	0.100299	NS	5.944	-1.23426	5.54531e-13	7.75703e-12	DOWN	1.73579	-0.21616	0.250209	1	NS	3.86215
242707	Lactbl1	lactamase, beta-like 1	chr4	2.48314	-0.944971	0.00287838	0.107493	NS	3.56181	-0.706298	0.00484606	0.272704	NS	4.10717	-0.0349837	0.878237	0.995058	NS	1.19946	0.705725	0.122341	0.200351	NS	2.07376	-0.370709	0.228189	1	NS	3.2762	-0.386625	0.108467	1	NS	4.13674	-0.0921859	0.66299	1	NS	1.19076	0.824228	0.0701284	0.128349	NS	2.48314	-0.574261	0.0609901	1	NS	3.56181
230126	Shb	src homology 2 domain-containing transforming protein B	chr4	1.57245	0.91649	0.00291505	0.108665	NS	1.67644	0.515127	0.0908718	0.775559	NS	2.07724	0.500113	0.0942417	0.690007	NS	3.95773	-0.817186	0.00787369	0.0175666	NS	1.97383	0.412018	0.133789	1	NS	1.67101	0.55664	0.0474624	0.950743	NS	1.96858	0.608636	0.0273214	0.490652	NS	4.06516	-0.832735	0.00673901	0.0154989	NS	1.57245	0.504472	0.100964	1	NS	1.67644
223970	Rmi2	RecQ mediated genome instability 2	chr16	5.25229	-0.595894	0.00293435	0.109186	NS	3.07261	-0.488078	0.0260134	0.559914	NS	0.756993	0.103137	0.773221	0.992091	NS	1.4972	0.660379	0.019066	0.039299	NS	4.99345	-0.260332	0.163778	1	NS	2.97705	-0.413612	0.0445917	0.947353	NS	0.581043	0.542137	0.123684	0.838163	NS	1.39006	0.947074	0.000919837	0.0024451	NS	5.25229	-0.335562	0.0938723	1	NS	3.07261
17242	Mdk	midkine	chr2	5.51439	0.864623	0.00294854	0.109516	NS	1.8561	0.931704	0.148734	0.866443	NS	5.84534	-0.263798	0.368688	0.939272	NS	5.95661	-1.38064	3.61451e-05	0.000117814	DOWN	5.90939	0.529138	0.0397354	1	NS	1.80119	1.02133	0.0961978	1	NS	5.69846	-0.144227	0.600491	1	NS	5.5259	-0.816067	0.017529	0.0373505	NS	5.51439	0.335485	0.256066	1	NS	1.8561
19271	Ptprj	protein tyrosine phosphatase receptor type J	chr2	1.16374	0.913814	0.00296305	0.109857	NS	0.764548	0.689428	0.0333623	0.602587	NS	5.24127	0.0675532	0.80816	0.992924	NS	3.52389	-0.998903	0.0010485	0.00273492	NS	1.52463	0.336449	0.218754	1	NS	0.98193	0.262025	0.368552	1	NS	5.41482	-0.137635	0.592688	1	NS	3.56424	-0.935953	0.00210539	0.00527489	NS	1.16374	0.577364	0.0606501	1	NS	0.764548
211945	Plekhh1	pleckstrin homology domain containing, family H (with MyTH4 domain) member 1	chr12	4.21935	0.409317	0.00297943	0.110194	NS	3.68055	0.70297	8.44774e-07	0.000355326	NS	2.73779	0.376699	0.0212385	0.398441	NS	2.51331	1.09474	5.84303e-10	4.39766e-09	UP	4.424	0.252332	0.0437844	1	NS	3.94334	0.43494	0.000796431	0.148983	NS	2.87757	0.182211	0.222082	0.978526	NS	2.64699	1.0423	1.92666e-09	1.22512e-08	UP	4.21935	0.156985	0.256352	1	NS	3.68055
320106	Slc38a11	solute carrier family 38, member 11	chr2	1.80568	-1.1017	0.00298286	0.110194	NS	3.04834	-0.247984	0.449017	1	NS	1.30379	-0.345501	0.38028	0.940866	NS	0.590001	1.40516	0.00391013	0.00922057	UP	1.48698	-0.551486	0.117793	1	NS	2.82787	-0.00418332	0.989098	1	NS	1.02283	0.134247	0.723464	1	NS	0.384575	2.23471	2.41509e-05	8.04262e-05	UP	1.80568	-0.550214	0.128193	1	NS	3.04834
56473	Fads2	fatty acid desaturase 2	chr19	4.5527	0.677485	0.00300139	0.11068	NS	2.68575	0.322182	0.198966	0.909855	NS	2.70246	0.0983826	0.698109	0.981337	NS	3.78512	0.0229435	0.92709	0.955655	NS	4.84884	0.435548	0.0357781	1	NS	2.54285	0.495093	0.0346766	0.909431	NS	2.54764	0.251977	0.287657	1	NS	4.21731	-0.330527	0.182266	0.287593	NS	4.5527	0.241938	0.286646	1	NS	2.68575
331547	A230072E10Rik	RIKEN cDNA A230072E10 gene	chrX	1.02441	1.22352	0.00303653	0.11164	NS	0.417211	0.237644	0.660015	1	NS	2.38729	0.0825312	0.821924	0.992924	NS	2.26789	-0.542472	0.175987	0.26833	NS	1.44258	0.525081	0.141846	1	NS	0.337584	0.596258	0.256823	1	NS	2.34709	0.106147	0.754666	1	NS	2.36474	-0.565131	0.157075	0.256166	NS	1.02441	0.698437	0.0941134	1	NS	0.417211
20563	Slit2	slit guidance ligand 2	chr5	0.328735	1.35113	0.00303828	0.11164	NS	0.0489324	0.58962	0.355041	0.975888	NS	0.466318	-0.0659206	0.881655	0.995058	NS	0.538865	-0.371519	0.431514	0.54551	NS	0.52015	0.61719	0.122703	1	NS	0.0373729	1.01844	0.10142	1	NS	0.490691	-0.176951	0.665915	1	NS	0.601454	-0.450022	0.338153	0.473248	NS	0.328735	0.733939	0.106036	1	NS	0.0489324
243547	Grip2	glutamate receptor interacting protein 2	chr6	0.067615	2.75059	0.00305223	0.111953	NS	0.0796735	-0.0333233	0.976961	1	NS	0.464503	-1.07757	0.155975	0.795809	NS	0.428179	0.58827	0.446972	0.56119	NS	0.190855	1.41877	0.0471978	1	NS	0.0335943	1.11307	0.319435	1	NS	0.338452	-0.599787	0.4122	1	NS	0.466834	0.478851	0.531719	0.670277	NS	0.067615	1.33182	0.176522	1	NS	0.0796735
320700	A930033H14Rik	RIKEN cDNA A930033H14 gene	chr10	3.20048	-1.5084	0.00306632	0.11208	NS	6.29907	-0.613349	0.024652	0.552795	NS	4.24487	-0.279008	0.431274	0.94785	NS	3.23405	1.07876	0.0115154	0.0248378	UP	2.56802	-0.71366	0.164689	1	NS	6.01833	-0.344793	0.18226	1	NS	4.23966	-0.306537	0.353657	1	NS	3.33798	1.07325	0.0103754	0.023068	UP	3.20048	-0.794737	0.0899096	1	NS	6.29907
219228	Pcdh17	protocadherin 17	chr14	0.722486	0.852224	0.00306657	0.11208	NS	0.777179	0.162693	0.578935	1	NS	1.48549	0.421527	0.0777127	0.652662	NS	3.83661	-0.771157	0.000407286	0.00113192	NS	0.788237	0.738712	0.00375452	0.614695	NS	0.678471	0.436527	0.121498	1	NS	1.55972	0.270645	0.216277	0.978526	NS	3.96729	-0.792324	0.000272702	0.000780119	NS	0.722486	0.113512	0.709919	1	NS	0.777179
12416	Cbx2	chromobox 2	chr11	4.7853	1.37385	0.0030751	0.112147	NS	2.88786	0.30508	0.541007	1	NS	3.57767	0.275912	0.563158	0.96481	NS	5.22284	0.165464	0.730256	0.810227	NS	5.74177	0.417384	0.309222	1	NS	3.27317	-0.0911897	0.840858	1	NS	3.5636	0.257984	0.558243	1	NS	5.59259	-0.115468	0.808962	0.88729	NS	4.7853	0.956465	0.0372232	1	NS	2.88786
320078	Olfml2b	olfactomedin-like 2B	chr1	0.525817	1.92454	0.00308285	0.112147	NS	0.286323	-2.9313	0.00843133	0.369131	NS	0.273657	0.0373647	0.96357	1	NS	1.10608	1.25562	0.0454287	0.0855482	NS	1.31943	0.232366	0.660398	1	NS	0.112322	-1.62576	0.18447	1	NS	0.283676	-0.0481045	0.949492	1	NS	2.13304	-0.223529	0.705462	0.814287	NS	0.525817	1.69217	0.00939223	1	NS	0.286323
16194	Il6ra	interleukin 6 receptor, alpha	chr3	1.20497	1.5622	0.00308477	0.112147	NS	0.318329	0.075595	0.915251	1	NS	0.775235	-0.176515	0.758451	0.990118	NS	1.59088	0.0656897	0.904098	0.940385	NS	1.72243	0.803001	0.0814257	1	NS	0.211135	0.657416	0.346175	1	NS	0.758817	-0.165	0.757746	1	NS	1.81925	-0.165317	0.75955	0.854875	NS	1.20497	0.759202	0.146728	1	NS	0.318329
19713	Ret	ret proto-oncogene	chr6	1.00457	2.0028	0.00310402	0.112578	NS	0.139458	1.1315	0.211526	0.909855	NS	0.951772	0.180563	0.786131	0.992924	NS	3.11656	0.366236	0.576921	0.684501	NS	1.76382	0.752787	0.194261	1	NS	0.138902	1.17499	0.162513	1	NS	0.771342	0.558518	0.370964	1	NS	3.75582	-0.2761	0.672829	0.78996	NS	1.00457	1.25001	0.0602657	1	NS	0.139458
14586	Gfra2	glial cell line derived neurotrophic factor family receptor alpha 2	chr14	1.46973	-0.693134	0.00310756	0.112578	NS	3.91786	-0.960754	4.62686e-08	3.17356e-05	NS	4.85577	-0.620048	0.000264197	0.0311219	NS	5.84677	-1.4112	1.64081e-14	3.10037e-13	DOWN	1.27446	-0.321198	0.14726	1	NS	3.36644	-0.31034	0.0625145	0.997179	NS	4.69111	-0.478621	0.00261601	0.168279	NS	5.68765	-1.13783	4.9889e-10	3.53136e-09	DOWN	1.46973	-0.371936	0.104985	1	NS	3.91786
11744	Anxa11	annexin A11	chr14	2.01363	1.00119	0.00315181	0.11398	NS	1.68503	-0.154783	0.664642	1	NS	4.44809	-0.344625	0.262419	0.887219	NS	4.72783	-0.91247	0.00605813	0.0138122	NS	2.6412	0.266912	0.371732	1	NS	1.59898	-0.00500624	0.988102	1	NS	4.54595	-0.480911	0.0931728	0.777052	NS	4.83623	-0.896261	0.00695503	0.0159511	NS	2.01363	0.73428	0.0304583	1	NS	1.68503
260305	Nphp4	nephronophthisis 4 (juvenile) homolog (human)	chr4	5.35724	-0.363791	0.00316413	0.114225	NS	5.40764	-0.176659	0.151128	0.869846	NS	5.81693	-0.0243644	0.842013	0.993507	NS	4.77241	-0.14762	0.27424	0.386271	NS	5.21252	-0.142402	0.214247	1	NS	5.38106	-0.133479	0.24338	1	NS	5.80701	-0.0461275	0.683818	1	NS	4.89804	-0.163337	0.224906	0.342807	NS	5.35724	-0.221389	0.0724399	1	NS	5.40764
16574	Kif5c	kinesin family member 5C	chr2	2.79588	0.509056	0.00319212	0.115034	NS	2.11273	-0.148643	0.413866	0.999281	NS	2.72571	-0.0358297	0.836781	0.993507	NS	3.80324	-1.01642	2.3326e-08	1.28992e-07	DOWN	3.05485	0.2874	0.0669539	1	NS	2.09839	-0.142305	0.401659	1	NS	2.68686	-0.0207397	0.897771	1	NS	3.88586	-0.988277	5.3096e-08	2.61878e-07	NS	2.79588	0.221656	0.198878	1	NS	2.11273
231014	Elapor2	endosome-lysosome associated apoptosis and autophagy regulator family member 2	chr5	0.464898	1.455	0.00320446	0.115245	NS	0.102383	0.454159	0.461126	1	NS	1.27043	-0.420433	0.359305	0.934315	NS	1.36022	-0.665678	0.177986	0.270529	NS	0.693108	0.783603	0.0710461	1	NS	0.0903405	0.611162	0.295005	1	NS	1.21247	-0.343594	0.421943	1	NS	1.39519	-0.607251	0.218507	0.334863	NS	0.464898	0.671396	0.170094	1	NS	0.102383
13447	Doc2b	double C2, beta	chr11	1.3076	1.46633	0.00320919	0.115245	NS	1.09561	-0.503247	0.361754	0.978596	NS	1.02336	0.180215	0.740431	0.988786	NS	1.22163	0.403937	0.466873	0.581142	NS	2.14836	0.27431	0.515904	1	NS	0.848477	-0.0249458	0.963082	1	NS	1.29337	-0.329711	0.5001	1	NS	1.43744	0.185379	0.731541	0.8344	NS	1.3076	1.19202	0.0169051	1	NS	1.09561
76551	Ccdc6	coiled-coil domain containing 6	chr10	3.13441	1.08518	0.00323672	0.116031	NS	1.51845	0.0264494	0.944407	1	NS	5.64047	0.00198903	0.995527	1	NS	6.03533	-0.969004	0.0113593	0.0245422	NS	3.80486	0.381181	0.249431	1	NS	1.56491	0.00311266	0.992907	1	NS	5.78545	-0.174358	0.59561	1	NS	6.22322	-1.04107	0.00659694	0.0151993	DOWN	3.13441	0.704001	0.0536295	1	NS	1.51845
20927	Abcc8	ATP-binding cassette, sub-family C member 8	chr7	1.32418	1.28399	0.00325689	0.116551	NS	1.21558	0.147214	0.736566	1	NS	1.47122	0.177757	0.678906	0.9813	NS	1.26182	0.637273	0.170924	0.264165	NS	1.86505	0.505379	0.188571	1	NS	0.912251	0.728022	0.0799655	1	NS	1.63309	-0.104502	0.791136	1	NS	1.67285	0.100764	0.824482	0.896037	NS	1.32418	0.778609	0.0727272	1	NS	1.21558
11658	Alcam	activated leukocyte cell adhesion molecule	chr16	0.506333	1.22496	0.00326717	0.116716	NS	0.178825	-0.265247	0.610151	1	NS	1.90199	0.0476482	0.899561	0.995058	NS	1.04864	-0.500272	0.23651	0.34229	NS	0.75752	0.549981	0.132653	1	NS	0.135114	0.170652	0.736374	1	NS	1.84425	0.102058	0.770332	1	NS	1.04068	-0.366143	0.385905	0.522248	NS	0.506333	0.67498	0.105071	1	NS	0.178825
243897	Ggn	gametogenetin	chr7	8.9474	-0.424008	0.00328752	0.116764	NS	12.3407	0.11273	0.413805	0.999281	NS	12.3371	0.212198	0.124745	0.751941	NS	12.7841	-0.668938	6.03467e-06	2.19857e-05	NS	8.62362	-0.0168601	0.900358	1	NS	12.3113	0.167018	0.190288	1	NS	12.4052	0.111619	0.381266	1	NS	12.7717	-0.536263	0.000279901	0.000799601	NS	8.9474	-0.407148	0.00475923	1	NS	12.3407
434179	Zfp975	zinc finger protein 975	chr7	3.5755	-0.652487	0.00328856	0.116764	NS	1.41053	-0.226733	0.488183	1	NS	0.451278	-0.157877	0.788249	0.992924	NS	0.926536	0.292867	0.488412	0.601475	NS	3.18724	-0.140807	0.501253	1	NS	1.30515	-0.0685547	0.827445	1	NS	0.502633	-0.364531	0.494705	1	NS	1.19923	-0.123889	0.751294	0.849437	NS	3.5755	-0.51168	0.0206459	1	NS	1.41053
71166	4933424G06Rik	RIKEN cDNA 4933424G06 gene	chr1	3.01088	-0.475122	0.00329132	0.116764	NS	3.29622	-0.296369	0.0512839	0.69978	NS	6.59477	-0.147616	0.223989	0.864087	NS	4.20711	-0.778885	2.45389e-07	1.12458e-06	NS	2.89119	-0.281684	0.0607168	1	NS	3.13084	-0.109323	0.448763	1	NS	6.49496	-0.0786955	0.485364	1	NS	4.15716	-0.620596	4.0102e-05	0.00012948	NS	3.01088	-0.193438	0.223592	1	NS	3.29622
83558	Tex11	testis expressed gene 11	chrX	1.23917	1.49521	0.00329398	0.116764	NS	0.214676	0.121427	0.83079	1	NS	1.2139	-0.657938	0.181896	0.837969	NS	1.61998	0.182384	0.726668	0.807465	NS	1.81334	0.620692	0.168192	1	NS	0.249997	-0.136504	0.793837	1	NS	1.11731	-0.515426	0.263957	0.984924	NS	1.85355	-0.0352749	0.945955	0.975489	NS	1.23917	0.874521	0.0798495	1	NS	0.214676
12560	Cdh3	cadherin 3	chr8	0.842402	1.18157	0.00329687	0.116764	NS	3.70767	-0.472613	0.127979	0.838256	NS	2.79506	-0.328587	0.309452	0.901461	NS	2.18322	0.649523	0.0678208	0.120722	NS	1.13896	0.664563	0.0537997	1	NS	3.44567	-0.149924	0.605925	1	NS	2.50433	-0.0171451	0.954932	1	NS	2.36713	0.53136	0.131014	0.21986	NS	0.842402	0.517002	0.21318	1	NS	3.70767
109900	Asl	argininosuccinate lyase	chr5	4.79239	-0.442527	0.00330524	0.116787	NS	4.62071	-0.0701696	0.642406	1	NS	3.63666	-0.0363275	0.841068	0.993507	NS	4.25166	-0.325992	0.0658411	0.117615	NS	4.55482	-0.139448	0.322544	1	NS	4.44854	0.115331	0.419752	1	NS	3.52911	0.0486804	0.774997	1	NS	4.24265	-0.197254	0.265123	0.392562	NS	4.79239	-0.303079	0.0431136	1	NS	4.62071
12525	Cd8a	CD8 subunit alpha	chr6	0	4.02779	0.00330887	0.116787	NS	0	2.3737	0.128835	0.838256	NS	0.430405	0.266895	0.819123	0.992924	NS	0.3016	1.65425	0.207683	0.307247	NS	0.804682	0.629978	0.417382	1	NS	0.182375	0.737081	0.577	1	NS	0.33686	0.568256	0.613773	1	NS	0.546038	0.893444	0.432044	0.570798	NS	0	3.39781	0.0181271	1	NS	0
15531	Ndst1	N-deacetylase/N-sulfotransferase (heparan glucosaminyl) 1	chr18	2.87309	1.08694	0.00331524	0.116811	NS	1.25206	0.21772	0.587869	1	NS	2.31328	-0.104637	0.778182	0.992862	NS	2.89851	0.168059	0.665633	0.756433	NS	3.25398	0.67014	0.0441775	1	NS	1.17334	0.30265	0.419777	1	NS	2.15808	0.0574209	0.86816	1	NS	3.17902	-0.0466751	0.904014	0.947239	NS	2.87309	0.416798	0.253626	1	NS	1.25206
13392	Dlx2	distal-less homeobox 2	chr2	0.9579	2.32825	0.00332925	0.11689	NS	0	1.62191	0.27926	0.922634	NS	1.48058	0.132595	0.8713	0.995058	NS	0.484639	1.44781	0.277635	0.390012	NS	1.91769	0.949665	0.103583	1	NS	0	1.62191	0.244472	1	NS	1.2356	0.475017	0.550682	1	NS	0.480249	1.55263	0.238879	0.359893	NS	0.9579	1.37858	0.111654	1	NS	0
381827	1700073E17Rik	ribosomal protein L7 pseudogene	chr6	4.3831	1.27682	0.00333703	0.11689	NS	4.63969	0.69934	0.102637	0.808586	NS	9.96364	0.34653	0.0728997	0.647004	NS	6.9071	0.302255	0.293915	0.408559	NS	5.30784	0.407832	0.228507	1	NS	4.96844	0.380112	0.322384	1	NS	10.2451	0.0307959	0.861778	1	NS	7.2371	0.0824041	0.766116	0.859562	NS	4.3831	0.868991	0.0576427	1	NS	4.63969
434674	Slc22a28	solute carrier family 22, member 28	chr19	0.0637928	2.1467	0.00334732	0.11689	NS	0.0751873	1.67647	0.020485	0.505788	NS	0.363242	0.300041	0.521308	0.962098	NS	0.0542261	0.792474	0.462498	0.576672	NS	0.167377	0.884693	0.0934499	1	NS	0.208372	0.244544	0.654486	1	NS	0.269985	0.733982	0.111408	0.811199	NS	0.130582	-0.326424	0.707938	0.816153	NS	0.0637928	1.26201	0.123571	1	NS	0.0751873
102635880	Gm33104	predicted gene, 33104	chr10	3.61249	-0.696703	0.00334834	0.11689	NS	6.82306	-0.475105	0.0163078	0.465603	NS	6.94382	-0.0655071	0.74079	0.988786	NS	6.20916	-0.479596	0.0264833	0.052887	NS	3.46416	-0.455403	0.03996	1	NS	6.57719	-0.185201	0.316043	1	NS	6.94382	-0.0999754	0.586046	1	NS	6.44732	-0.616977	0.00423061	0.0100733	NS	3.61249	-0.2413	0.299994	1	NS	6.82306
20742	Sptbn1	spectrin beta, non-erythrocytic 1	chr11	2.32724	0.920864	0.00335054	0.11689	NS	1.48387	0.286179	0.36942	0.982241	NS	6.32742	-0.0103808	0.972482	1	NS	3.67144	-0.124634	0.701247	0.787588	NS	2.90792	0.264772	0.348973	1	NS	1.59402	0.156325	0.594129	1	NS	6.34297	-0.0542749	0.845577	1	NS	3.82767	-0.190974	0.556404	0.69083	NS	2.32724	0.656092	0.0355233	1	NS	1.48387
27061	Bcap31	B cell receptor associated protein 31	chrX	2.82049	1.08965	0.00335157	0.11689	NS	0.879648	0.433017	0.372298	0.983641	NS	3.95894	0.0357318	0.919666	0.995862	NS	3.28254	-0.23221	0.550988	0.660111	NS	3.24254	0.659975	0.0468796	1	NS	0.948117	0.299495	0.502683	1	NS	4.07869	-0.124006	0.704997	1	NS	3.52766	-0.390785	0.31292	0.449522	NS	2.82049	0.42968	0.244433	1	NS	0.879648
13844	Ephb2	Eph receptor B2	chr4	0.510007	1.27343	0.00337102	0.117304	NS	0.0967029	0.373584	0.538366	1	NS	1.10802	-0.444192	0.275739	0.887219	NS	1.76712	-0.781092	0.0678931	0.120809	NS	0.780192	0.539331	0.156548	1	NS	0.102952	0.311193	0.58051	1	NS	1.20122	-0.646235	0.08879	0.772549	NS	2.01349	-1.0042	0.0188726	0.0399445	DOWN	0.510007	0.734102	0.0908114	1	NS	0.0967029
78460	1700057H15Rik	RIKEN cDNA 1700057H15 gene	chr4	1.95082	-0.692302	0.00337482	0.117304	NS	3.73053	-0.23998	0.221962	0.918255	NS	4.31599	-0.0437095	0.820734	0.992924	NS	2.32642	0.284516	0.21997	0.322066	NS	1.7653	-0.369769	0.0954765	1	NS	3.64831	-0.135674	0.459041	1	NS	4.25513	-0.0103378	0.953929	1	NS	2.42743	0.276498	0.229455	0.34809	NS	1.95082	-0.322534	0.163358	1	NS	3.73053
74061	4933404K08Rik	RIKEN cDNA 4933404K08 gene	chr13	4.54072	0.913758	0.00339745	0.117841	NS	6.05527	0.786182	0.0045209	0.264354	NS	6.11529	0.420206	0.129591	0.757196	NS	2.69083	2.9081	3.89158e-12	4.4636e-11	UP	4.82701	0.695128	0.0120101	1	NS	6.25746	0.618985	0.014141	0.72293	NS	6.24124	0.260481	0.305535	1	NS	2.88967	2.78036	7.27817e-12	7.54473e-11	UP	4.54072	0.21863	0.49368	1	NS	6.05527
18132	Notch4	notch 4	chr17	2.56134	0.884776	0.00340175	0.117841	NS	1.72694	0.0871362	0.805958	1	NS	5.67105	0.0455357	0.862018	0.995058	NS	3.6079	-0.948037	0.00240019	0.00588171	NS	2.81765	0.609553	0.0236638	1	NS	1.62149	0.238434	0.478141	1	NS	5.63539	0.0542352	0.823038	1	NS	3.35311	-0.545308	0.0832481	0.149099	NS	2.56134	0.275224	0.369408	1	NS	1.72694
58207	Slc43a3	solute carrier family 43, member 3	chr2	0.46839	1.79284	0.00341499	0.117966	NS	1.23979	0.678401	0.158727	0.875959	NS	1.32366	0.427294	0.377978	0.940866	NS	0.74004	1.66403	0.00474187	0.0110103	UP	0.72447	1.10237	0.0274435	1	NS	1.20571	0.775804	0.0834789	1	NS	1.24999	0.521202	0.248611	0.979348	NS	0.974154	1.25605	0.0232128	0.0480921	UP	0.46839	0.690471	0.303325	1	NS	1.23979
140792	Colec12	collectin sub-family member 12	chr18	0.418332	1.03127	0.0034168	0.117966	NS	1.36922	0.112105	0.706904	1	NS	2.91551	-0.244733	0.385025	0.943286	NS	0.786747	1.02819	0.00250277	0.0061156	UP	0.575634	0.543957	0.0755253	1	NS	1.25648	0.307394	0.268601	1	NS	2.7129	-0.0407973	0.87638	1	NS	0.953431	0.749816	0.0241826	0.0499202	NS	0.418332	0.487311	0.175921	1	NS	1.36922
66353	Riiad1	regulatory subunit of type II PKA R-subunit (RIIa) domain containing 1	chr3	6.38244	-0.360252	0.00342807	0.118156	NS	6.17532	-0.194748	0.117657	0.838256	NS	7.81239	0.00908161	0.936927	0.999835	NS	8.41546	-1.19394	6.02595e-22	4.84359e-20	DOWN	6.22882	-0.145728	0.203035	1	NS	6.13396	-0.137547	0.236608	1	NS	7.82405	-0.0312649	0.768612	1	NS	8.47666	-1.14625	2.04585e-20	2.19257e-18	DOWN	6.38244	-0.214525	0.0805338	1	NS	6.17532
170461	Stard6	StAR related lipid transfer domain containing 6	chr18	6.89705	-0.345501	0.00346012	0.118646	NS	7.375	-0.176733	0.13017	0.838652	NS	6.54543	-0.161651	0.177239	0.831803	NS	7.73927	-0.960398	2.94525e-14	5.23882e-13	NS	6.74237	-0.111487	0.310386	1	NS	7.16922	0.0329323	0.762031	1	NS	6.5715	-0.218662	0.0493289	0.615556	NS	7.65248	-0.764645	1.33379e-09	8.75733e-09	NS	6.89705	-0.234015	0.0476543	1	NS	7.375
17433	Mobp	myelin-associated oligodendrocytic basic protein	chr9	1.11198	-0.733695	0.00346556	0.118646	NS	0.689464	-0.172749	0.54168	1	NS	0.429952	-0.626337	0.0885179	0.675156	NS	0.233227	1.00719	0.0178734	0.0371158	UP	0.996005	-0.44546	0.0584479	1	NS	0.671002	-0.0905497	0.734782	1	NS	0.512109	-0.950061	0.00426013	0.205538	NS	0.362798	0.417931	0.272856	0.40164	NS	1.11198	-0.288236	0.237855	1	NS	0.689464
15376	Foxa2	forkhead box A2	chr2	0.824321	2.34913	0.00347143	0.118646	NS	1.24366	-2.39941	0.035048	0.610081	NS	0	1.55834	0.276085	0.887219	NS	0.407592	2.21904	0.0695919	0.123278	NS	1.6309	1.09366	0.0687253	1	NS	1.21687	-2.36121	0.032086	0.886819	NS	0.797904	-1.49057	0.20573	0.973814	NS	1.55482	-0.0191249	0.981991	0.998539	NS	0.824321	1.25547	0.156488	1	NS	1.24366
13508	Dscam	DS cell adhesion molecule	chr16	0.204527	1.06153	0.00348149	0.118646	NS	0.128733	0.12118	0.761061	1	NS	2.83114	-0.63153	0.0431951	0.535197	NS	0.668915	-0.79423	0.0268786	0.0535931	NS	0.33371	0.340971	0.282668	1	NS	0.14295	-0.0240471	0.947937	1	NS	2.4754	-0.240414	0.409566	1	NS	0.606011	-0.499963	0.164069	0.263589	NS	0.204527	0.720558	0.0482591	1	NS	0.128733
320701	Tafa4	TAFA chemokine like family member 4	chr6	0.144714	1.13253	0.00348421	0.118646	NS	0.192189	0.413148	0.267738	0.922634	NS	2.42399	0.888447	0.000100139	0.0154929	NS	0.246775	0.89947	0.0141637	0.0300491	NS	0.314297	0.00873651	0.976766	1	NS	0.262236	-0.0488189	0.882973	1	NS	2.7142	0.509453	0.0138182	0.34376	NS	0.306232	0.653401	0.0624482	0.11588	NS	0.144714	1.12379	0.00389645	1	NS	0.192189
320256	Dlec1	deleted in lung and esophageal cancer 1	chr9	7.64618	-0.542729	0.00348466	0.118646	NS	7.79241	-0.0839654	0.652326	1	NS	7.74383	0.0429308	0.818222	0.992924	NS	6.3167	0.269902	0.180418	0.273357	NS	7.47118	-0.290836	0.0931023	1	NS	7.78155	-0.0568099	0.742351	1	NS	7.74429	0.011071	0.948922	1	NS	6.15183	0.56524	0.00517441	0.0121352	NS	7.64618	-0.251893	0.175959	1	NS	7.79241
14964	H2-D1	histocompatibility 2, D region locus 1	chr17	5.39993	0.885883	0.00348584	0.118646	NS	2.9722	0.618979	0.125699	0.838256	NS	2.98374	0.689222	0.0898454	0.678476	NS	4.96599	0.241757	0.474104	0.588504	NS	5.71654	0.617553	0.0233767	1	NS	3.23912	0.313379	0.391825	1	NS	3.34899	0.243621	0.498931	1	NS	5.00185	0.326517	0.332253	0.466642	NS	5.39993	0.26833	0.377105	1	NS	2.9722
19072	Prep	prolyl endopeptidase	chr10	1.84691	1.32234	0.0034884	0.118646	NS	0.552489	0.414781	0.405768	0.999281	NS	0.847293	1.09146	0.0211875	0.398441	NS	2.22078	0.397797	0.395433	0.509699	NS	2.5901	0.382448	0.340745	1	NS	0.61034	0.243711	0.594632	1	NS	1.036	0.663904	0.1184	0.823272	NS	2.72656	-0.127304	0.784126	0.868077	NS	1.84691	0.93989	0.0359715	1	NS	0.552489
100503991	Acp4	acid phosphatase 4	chr7	4.23956	0.807032	0.00349449	0.118657	NS	2.5402	0.883797	0.0215221	0.513462	NS	7.87129	0.176454	0.421518	0.943332	NS	7.10501	-1.02869	3.02159e-05	9.97038e-05	DOWN	4.68647	0.380516	0.115087	1	NS	3.14506	0.186341	0.572223	1	NS	8.07224	-0.0516048	0.798643	1	NS	7.294	-1.10839	6.5034e-06	2.33829e-05	DOWN	4.23956	0.426517	0.130197	1	NS	2.5402
74405	Efhc2	EF-hand domain (C-terminal) containing 2	chrX	0.928844	1.0777	0.00352245	0.119409	NS	0.426258	0.620469	0.121732	0.838256	NS	3.88442	0.0211622	0.950485	1	NS	1.87776	-0.197391	0.598149	0.704334	NS	1.3001	0.413721	0.207311	1	NS	0.430037	0.655337	0.0766067	1	NS	3.92652	-0.0553265	0.860752	1	NS	1.92669	-0.144518	0.699228	0.809583	NS	0.928844	0.663976	0.0711459	1	NS	0.426258
241062	Pgap1	post-GPI attachment to proteins 1	chr1	2.35671	0.625082	0.00354494	0.119807	NS	2.95298	-0.00616501	0.976195	1	NS	4.96479	0.11809	0.544714	0.96481	NS	2.74326	0.253798	0.257831	0.367714	NS	2.6601	0.323285	0.0934759	1	NS	2.85705	0.134188	0.485384	1	NS	5.0825	-0.0317859	0.859865	1	NS	2.94715	0.128961	0.561685	0.694705	NS	2.35671	0.301797	0.160753	1	NS	2.95298
209225	Zfp710	zinc finger protein 710	chr7	1.98411	1.15319	0.00354594	0.119807	NS	2.2285	0.0268647	0.944567	1	NS	1.26982	0.17162	0.678738	0.9813	NS	2.65046	0.36102	0.375849	0.48936	NS	2.48792	0.582469	0.0986085	1	NS	2.10222	0.198326	0.580926	1	NS	1.29869	0.0907251	0.812491	1	NS	2.93224	0.108678	0.788607	0.871303	NS	1.98411	0.570721	0.145148	1	NS	2.2285
56068	Ammecr1	AMMECR nuclear protein 1	chrX	1.16757	1.55298	0.00355164	0.119807	NS	0.245735	0.534314	0.385655	0.988648	NS	0.428333	-0.344201	0.556153	0.96481	NS	1.7626	-0.145258	0.789419	0.855661	NS	1.84764	0.485197	0.299304	1	NS	0.272263	0.366225	0.516803	1	NS	0.350066	-0.0533521	0.923222	1	NS	1.89171	-0.216121	0.690547	0.802835	NS	1.16757	1.06779	0.0422528	1	NS	0.245735
52118	Pvr	poliovirus receptor	chr7	1.81216	0.967003	0.00356432	0.120038	NS	2.78474	0.0365855	0.898189	1	NS	0.700344	0.157173	0.790099	0.992924	NS	2.32993	0.119801	0.724576	0.806063	NS	2.1431	0.586245	0.0399279	1	NS	2.72104	0.152717	0.569701	1	NS	0.640399	0.280963	0.616639	1	NS	2.20445	0.387801	0.2608	0.387248	NS	1.81216	0.380758	0.272206	1	NS	2.78474
239857	Cadm2	cell adhesion molecule 2	chr16	0.609779	-0.671043	0.00359562	0.120849	NS	1.87676	-0.307572	0.152265	0.870222	NS	1.96343	0.0238838	0.911688	0.995058	NS	0.608372	0.762098	0.00174641	0.00440391	NS	0.498402	-0.228894	0.289497	1	NS	1.68463	-0.0195856	0.922056	1	NS	1.84184	0.157285	0.430566	1	NS	0.548745	1.06658	1.40438e-05	4.83727e-05	UP	0.609779	-0.442149	0.0539074	1	NS	1.87676
380698	Obscn	obscurin, cytoskeletal calmodulin and titin-interacting RhoGEF	chr11	1.68395	1.37208	0.00360078	0.120849	NS	0.517478	-0.358093	0.480855	1	NS	1.87208	-0.18486	0.685005	0.9813	NS	1.11225	0.279393	0.577432	0.684989	NS	2.20416	0.686746	0.101816	1	NS	0.435838	-0.0392551	0.934853	1	NS	1.69942	0.0246965	0.953554	1	NS	1.26597	0.121253	0.807756	0.886322	NS	1.68395	0.685331	0.138442	1	NS	0.517478
216869	Arrb2	arrestin, beta 2	chr11	3.73543	1.64673	0.00360602	0.120849	NS	0.845758	-0.0823133	0.923155	1	NS	1.7295	0.657877	0.312953	0.902902	NS	4.58458	0.213552	0.710421	0.795747	NS	4.679	0.669727	0.175799	1	NS	0.88798	-0.189324	0.814279	1	NS	1.84096	0.461318	0.437238	1	NS	5.54408	-0.687974	0.228261	0.346611	NS	3.73543	0.977	0.0791742	1	NS	0.845758
75507	Pou5f2	POU domain class 5, transcription factor 2	chr13	8.16809	-1.38707	0.00363508	0.121624	NS	11.8377	0.176558	0.705007	1	NS	7.52135	0.0447125	0.9257	0.99706	NS	7.48618	2.92078	7.08799e-08	3.57825e-07	UP	7.26591	-0.361301	0.419807	1	NS	11.8872	0.179401	0.676913	1	NS	7.88441	-0.341129	0.440955	1	NS	6.99018	3.54407	2.25083e-10	1.70089e-09	UP	8.16809	-1.02577	0.0304058	1	NS	11.8377
18951	Septin5	septin 5	chr16	8.29889	-0.369127	0.00366566	0.122449	NS	8.94894	-0.260242	0.0374634	0.622985	NS	8.73063	-0.208874	0.0970428	0.698817	NS	9.19363	-1.04005	2.04105e-14	3.78026e-13	DOWN	8.20003	-0.199955	0.0904754	1	NS	8.82377	-0.108577	0.351186	1	NS	8.66361	-0.175633	0.133466	0.861855	NS	9.04605	-0.782644	7.9662e-09	4.53822e-08	NS	8.29889	-0.169172	0.182812	1	NS	8.94894
404545	Ano7	anoctamin 7	chr1	0.570128	1.21959	0.00368412	0.122866	NS	0.895498	-0.11459	0.770129	1	NS	2.19677	-0.00548937	0.980866	1	NS	0.805606	-0.641886	0.203017	0.301319	NS	1.18373	-0.0868625	0.774772	1	NS	0.711402	0.331578	0.40362	1	NS	1.92094	0.323901	0.145676	0.883979	NS	0.762469	-0.434241	0.395132	0.531901	NS	0.570128	1.30646	0.00171049	0.813132	NS	0.895498
230584	Yipf1	Yip1 domain family, member 1	chr4	3.45229	-0.421259	0.0037075	0.123445	NS	3.94003	-0.114331	0.391026	0.988809	NS	5.60066	0.0983145	0.403491	0.943286	NS	3.30403	0.0718719	0.647343	0.740762	NS	3.24017	-0.1155	0.394908	1	NS	3.75525	0.0947147	0.451649	1	NS	5.64934	0.0169206	0.876353	1	NS	3.34486	0.134756	0.388245	0.524517	NS	3.45229	-0.305759	0.0341042	1	NS	3.94003
381418	Ctxn2	cortexin 2	chr2	1.20996	-2.00856	0.0037366	0.123744	NS	1.2216	-0.40741	0.465746	1	NS	1.52174	0.412873	0.367666	0.939095	NS	2.79921	-1.19626	0.0031231	0.00750572	DOWN	0.871497	-1.31009	0.06051	1	NS	0.500321	1.23714	0.0639306	1	NS	1.59583	0.269014	0.520535	1	NS	2.83451	-1.1366	0.00474948	0.0112204	DOWN	1.20996	-0.698473	0.232522	1	NS	1.2216
116837	Rims1	regulating synaptic membrane exocytosis 1	chr1	0.448011	1.2972	0.00374253	0.123744	NS	0.204912	-0.0410193	0.930005	1	NS	0.79102	-0.312068	0.466643	0.953502	NS	0.639601	0.110387	0.8114	0.873231	NS	0.663125	0.651344	0.101615	1	NS	0.213413	-0.11488	0.791072	1	NS	0.757607	-0.26351	0.509214	1	NS	0.797129	-0.187789	0.68319	0.797409	NS	0.448011	0.645857	0.143581	1	NS	0.204912
14159	Fes	feline sarcoma oncogene	chr7	2.32883	0.887762	0.0037443	0.123744	NS	1.30166	0.466622	0.318396	0.948041	NS	2.11519	-0.3155	0.412096	0.943286	NS	2.14049	-0.905271	0.0421579	0.0799524	NS	2.67906	0.518386	0.0464222	1	NS	1.14785	0.757338	0.0995923	1	NS	1.84621	0.00692348	0.985356	1	NS	2.12856	-0.782729	0.0786513	0.142009	NS	2.32883	0.369376	0.254294	1	NS	1.30166
432769	Zfp708	zinc finger protein 708	chr13	1.70311	0.638078	0.00374683	0.123744	NS	1.23795	-0.19134	0.510259	1	NS	5.3958	0.0437104	0.740683	0.988786	NS	2.3589	-0.381292	0.0821859	0.142772	NS	2.01828	0.267883	0.153956	1	NS	1.03446	0.194409	0.502954	1	NS	5.36285	0.0472555	0.699418	1	NS	2.62442	-0.600877	0.00435268	0.010346	NS	1.70311	0.370195	0.102493	1	NS	1.23795
19652	Rbm3	RNA binding motif (RNP1, RRM) protein 3	chrX	2.8565	1.13157	0.00374929	0.123744	NS	1.14805	0.963978	0.115043	0.838256	NS	3.3585	0.0783291	0.837594	0.993507	NS	3.19007	-0.0762779	0.858187	0.90852	NS	3.82311	0.101238	0.756667	1	NS	1.8396	-0.0792327	0.874292	1	NS	3.66782	-0.285466	0.410844	1	NS	3.32152	-0.128489	0.760244	0.855306	NS	2.8565	1.03033	0.00876487	1	NS	1.14805
22419	Wnt5b	wingless-type MMTV integration site family, member 5B	chr6	5.53316	-0.405294	0.00375255	0.123744	NS	4.24869	-0.29929	0.0378645	0.624979	NS	2.82079	-0.0372518	0.812194	0.992924	NS	2.77729	0.395078	0.0179024	0.0371723	NS	5.30993	-0.0978296	0.452418	1	NS	4.22084	-0.292581	0.0294436	0.869007	NS	2.7038	0.0673227	0.645256	1	NS	2.77909	0.51063	0.00220012	0.00549483	NS	5.53316	-0.307464	0.0279601	1	NS	4.24869
53618	Fut8	fucosyltransferase 8	chr12	4.83108	-0.359051	0.00377514	0.124258	NS	4.80427	-0.256703	0.0385531	0.629608	NS	4.57124	-0.150689	0.227049	0.866786	NS	2.86777	0.745528	1.05979e-07	5.18234e-07	NS	4.64473	-0.0919596	0.425269	1	NS	4.6683	-0.10502	0.363141	1	NS	4.53279	-0.140604	0.224819	0.978526	NS	2.87969	0.858384	9.38951e-10	6.35344e-09	NS	4.83108	-0.267091	0.0312842	1	NS	4.80427
320595	Phf8	PHD finger protein 8	chrX	1.70373	1.02936	0.00378575	0.124258	NS	0.787035	-0.0043459	0.991259	1	NS	3.96394	-0.323799	0.332758	0.918288	NS	3.72837	-0.776773	0.0320912	0.0628657	NS	2.14158	0.464075	0.144551	1	NS	0.837383	-0.088069	0.807097	1	NS	4.13192	-0.530729	0.08845	0.771925	NS	3.79158	-0.738433	0.0414113	0.0810616	NS	1.70373	0.565281	0.109527	1	NS	0.787035
236790	Ints6l	integrator complex subunit 6 like	chrX	0.874572	1.40034	0.00378917	0.124258	NS	0.255475	-0.0315459	0.963011	1	NS	1.15401	-0.850781	0.0828615	0.65881	NS	1.1278	0.550923	0.273118	0.385192	NS	1.39692	0.446346	0.28252	1	NS	0.159527	0.659129	0.354731	1	NS	1.04943	-0.694623	0.134321	0.862113	NS	1.48356	0.0376278	0.938451	0.970305	NS	0.874572	0.953995	0.0494142	1	NS	0.255475
105827	Amigo2	adhesion molecule with Ig like domain 2	chr15	1.73424	2.17944	0.00379229	0.124258	NS	1.46999	-0.0502866	0.954975	1	NS	1.81818	-0.889035	0.327998	0.913614	NS	3.90122	0.261916	0.68952	0.778121	NS	3.1562	0.530731	0.365707	1	NS	1.30393	0.187305	0.832116	1	NS	1.28309	-0.148873	0.870978	1	NS	3.96612	0.256396	0.69451	0.805986	NS	1.73424	1.64871	0.0312584	1	NS	1.46999
14874	Gstz1	glutathione transferase zeta 1 (maleylacetoacetate isomerase)	chr12	8.17602	-0.432065	0.00381896	0.124933	NS	7.86966	-0.134985	0.368742	0.981586	NS	8.84642	-0.142045	0.339535	0.924243	NS	6.69993	0.144069	0.382562	0.496373	NS	7.96658	-0.153538	0.269655	1	NS	7.74693	-0.0157541	0.910114	1	NS	8.74698	-0.0732843	0.595554	1	NS	6.64394	0.314609	0.0568953	0.106741	NS	8.17602	-0.278528	0.0623722	1	NS	7.86966
94092	Trim16	tripartite motif-containing 16	chr11	4.38376	-0.485355	0.00382944	0.125077	NS	6.28084	-0.161239	0.287561	0.923491	NS	6.87996	-0.00488274	0.974061	1	NS	7.06632	-0.958052	3.81625e-09	2.43118e-08	NS	4.11693	-0.126093	0.422133	1	NS	6.17374	-0.0157205	0.911254	1	NS	6.85921	-0.0169379	0.903087	1	NS	7.05896	-0.830156	3.13377e-07	1.3758e-06	NS	4.38376	-0.359262	0.0316189	1	NS	6.28084
66306	Fam53c	family with sequence similarity 53, member C	chr18	6.72465	0.458856	0.0038467	0.125441	NS	5.97735	0.269274	0.0981596	0.797781	NS	8.98924	0.0627062	0.681123	0.9813	NS	10.6893	-1.3407	4.19289e-16	1.12486e-14	DOWN	6.97505	0.248061	0.0867983	1	NS	6.2243	0.051276	0.73164	1	NS	9.14418	-0.120412	0.39341	1	NS	10.7518	-1.28712	5.34223e-15	1.2872e-13	DOWN	6.72465	0.210794	0.183571	1	NS	5.97735
258697	Or5b21	olfactory receptor family 5 subfamily B member 21	chr19	5.5719	-1.14349	0.00386811	0.125798	NS	5.75221	0.00893424	0.979517	1	NS	5.2201	-0.347937	0.387371	0.943286	NS	3.38798	1.126	0.0592416	0.107383	NS	4.91375	-0.401009	0.304336	1	NS	5.82171	-0.0694806	0.829405	1	NS	4.39793	0.460437	0.263623	0.984924	NS	3.66785	0.936898	0.0980069	0.17079	NS	5.5719	-0.742477	0.0515713	1	NS	5.75221
19025	Ctsa	cathepsin A	chr2	3.3972	1.28775	0.00386986	0.125798	NS	2.91046	-0.150835	0.749791	1	NS	2.29781	-0.0695349	0.893702	0.995058	NS	4.45685	-0.0671546	0.88206	0.923699	NS	4.01475	0.675114	0.0850215	1	NS	2.803	-0.0278705	0.950021	1	NS	2.39515	-0.223169	0.641746	1	NS	4.66116	-0.196551	0.662407	0.78132	NS	3.3972	0.612635	0.16882	1	NS	2.91046
14114	Fbln1	fibulin 1	chr15	1.35938	1.53246	0.00388636	0.126135	NS	0.98018	-1.02338	0.0611421	0.719388	NS	0.929656	-0.551315	0.312378	0.902902	NS	1.87562	0.444179	0.413167	0.526834	NS	2.05651	0.545718	0.241458	1	NS	0.725482	-0.390872	0.454313	1	NS	0.799802	-0.298501	0.561388	1	NS	2.31323	-0.0195892	0.970958	0.992223	NS	1.35938	0.986737	0.0595048	1	NS	0.98018
54357	Epb41l4b	erythrocyte membrane protein band 4.1 like 4b	chr4	1.36505	1.43474	0.0038981	0.126317	NS	0.198953	0.761222	0.192274	0.909855	NS	1.0346	-0.721963	0.144411	0.781572	NS	2.11888	0.166909	0.74251	0.820153	NS	1.96852	0.565142	0.199168	1	NS	0.180061	0.953922	0.0806221	1	NS	0.818359	-0.293045	0.529353	1	NS	2.54913	-0.277575	0.583742	0.713154	NS	1.36505	0.869599	0.0755402	1	NS	0.198953
73634	Chct1	CHD1 helical C-terminal domain containing 1	chr11	5.30623	-0.602229	0.00391556	0.126683	NS	6.10169	-0.202312	0.303093	0.936928	NS	7.78308	0.177886	0.343651	0.926292	NS	4.44452	0.616612	0.00890149	0.0196404	NS	5.14941	-0.364032	0.0615359	1	NS	5.97229	-0.0374259	0.838302	1	NS	7.77265	0.158358	0.361291	1	NS	4.39646	0.779419	0.000975463	0.00258029	NS	5.30623	-0.238197	0.249007	1	NS	6.10169
17772	Mtm1	X-linked myotubular myopathy gene 1	chrX	0.576327	1.02862	0.00398221	0.128637	NS	0.361324	0.510369	0.218512	0.915401	NS	2.96997	-0.37323	0.184878	0.839432	NS	2.52362	-0.935815	0.00273337	0.00663104	NS	0.84058	0.421653	0.168379	1	NS	0.397656	0.354711	0.351967	1	NS	2.89515	-0.319962	0.222798	0.978526	NS	2.5915	-0.915081	0.00332571	0.00805854	NS	0.576327	0.606971	0.0956211	1	NS	0.361324
13710	Elf3	E74-like factor 3	chr1	4.39248	-0.903935	0.00399364	0.128804	NS	5.262	-0.399167	0.140037	0.847014	NS	4.32201	-0.783632	0.0144212	0.337957	NS	2.54009	1.12862	0.00982368	0.0214839	UP	3.70388	-0.11263	0.714187	1	NS	5.17174	-0.324002	0.202899	1	NS	3.89941	-0.37024	0.233753	0.978823	NS	2.7135	1.03352	0.0144969	0.0314134	UP	4.39248	-0.791305	0.0110956	1	NS	5.262
545180	Gm21859	predicted gene, 21859	chr16	2.29219	-0.849134	0.00402051	0.129381	NS	0.811655	-0.906547	0.0207953	0.509409	NS	0.193357	-0.878183	0.209885	0.855	NS	0.671775	-0.251955	0.559209	0.66745	NS	1.95791	-0.369706	0.183564	1	NS	0.570663	-0.293716	0.454388	1	NS	0.13573	-0.396683	0.573359	1	NS	0.517437	0.332123	0.463213	0.603758	NS	2.29219	-0.479429	0.101386	1	NS	0.811655
16502	Kcnc1	potassium voltage gated channel, Shaw-related subfamily, member 1	chr7	3.20102	-0.548943	0.0040241	0.129381	NS	3.64094	-0.183742	0.304811	0.938619	NS	4.71038	0.198058	0.23553	0.875858	NS	3.34331	-0.216759	0.2793	0.39203	NS	2.84847	-0.0682738	0.704942	1	NS	3.46415	0.0386228	0.818601	1	NS	4.88901	-0.0165914	0.913985	1	NS	3.23176	0.0319599	0.874069	0.927481	NS	3.20102	-0.480669	0.0115503	1	NS	3.64094
16161	Il12rb1	interleukin 12 receptor, beta 1	chr8	1.03804	1.50982	0.00404749	0.12983	NS	0.840832	-0.146148	0.825188	1	NS	0.823567	-0.279899	0.687439	0.9813	NS	1.34748	0.327504	0.563125	0.670918	NS	2.1068	-0.0146671	0.970837	1	NS	0.967081	-0.424038	0.48621	1	NS	1.07491	-0.823199	0.177486	0.934046	NS	1.55373	0.1223	0.821865	0.895565	NS	1.03804	1.52449	0.00370889	1	NS	0.840832
23844	Clca1	chloride channel accessory 1	chr3	1.01195	-1.53587	0.00405067	0.12983	NS	0.367383	-0.452773	0.535882	1	NS	0.923543	0.562708	0.226341	0.866437	NS	0.187036	1.09387	0.227848	0.331689	NS	0.840246	-1.09947	0.0320076	1	NS	0.279679	-0.024461	0.973497	1	NS	1.12057	0.147442	0.721893	1	NS	0.296602	0.505923	0.530796	0.669574	NS	1.01195	-0.436392	0.364531	1	NS	0.367383
21646	Tcte2	t-complex-associated testis expressed 2	chr17	7.53796	-0.451282	0.00406618	0.129908	NS	7.80789	-0.116142	0.46025	1	NS	7.08829	0.102108	0.519441	0.962091	NS	7.72945	-0.609766	0.000318733	0.000900656	NS	7.31009	-0.136707	0.350008	1	NS	7.75174	-0.0519432	0.721883	1	NS	7.16425	-0.00657059	0.964218	1	NS	7.78233	-0.55608	0.00101891	0.00268967	NS	7.53796	-0.314575	0.0453969	1	NS	7.80789
384605	Wdr88	WD repeat domain 88	chr7	3.13016	-0.861473	0.00407002	0.129908	NS	7.02429	0.0389123	0.88734	1	NS	5.92875	0.149726	0.588584	0.967121	NS	4.78388	1.12421	0.000191755	0.000560396	UP	2.54295	-0.0806552	0.776849	1	NS	6.91494	0.170157	0.503412	1	NS	5.97712	0.0689291	0.787413	1	NS	4.75945	1.25645	3.22668e-05	0.000105423	UP	3.13016	-0.780818	0.00906717	1	NS	7.02429
100043868	Scgb1b30	secretoglobin, family 1B, member 30	chr7	0.256369	3.25998	0.00407684	0.129908	NS	0.427797	-1.0251	0.465136	1	NS	0	0	1	1	NS	0.318614	0.23533	0.883738	0.92477	NS	0.612725	2.1264	0.0146966	1	NS	0.363392	-0.773029	0.569804	1	NS	0	0	1	1	NS	0.574344	-0.553092	0.6974	0.808112	NS	0.256369	1.13358	0.383399	1	NS	0.427797
27387	Sh2d3c	SH2 domain containing 3C	chr2	2.12323	0.901508	0.00407836	0.129908	NS	1.69946	0.4343	0.195409	0.909855	NS	2.64979	0.24342	0.421036	0.943286	NS	1.92299	0.451514	0.197653	0.294291	NS	2.54512	0.403811	0.145352	1	NS	1.85079	0.225921	0.4617	1	NS	2.69179	0.162732	0.559582	1	NS	2.28539	0.0995961	0.768961	0.859887	NS	2.12323	0.497697	0.115807	1	NS	1.69946
69504	Zfp932	zinc finger protein 932	chr5	5.77064	-0.507366	0.00410424	0.13053	NS	4.24824	-0.00265873	0.989377	1	NS	1.59139	-0.00248564	0.995087	1	NS	2.69668	0.450742	0.112454	0.186418	NS	5.59458	-0.265749	0.106869	1	NS	4.39709	-0.155964	0.399576	1	NS	1.56491	0.00476562	0.989627	1	NS	2.54935	0.741198	0.0104069	0.023133	NS	5.77064	-0.241617	0.169717	1	NS	4.24824
72440	Rhno1	RAD9-HUS1-RAD1 interacting nuclear orphan 1	chr6	6.35936	0.622212	0.00411506	0.130569	NS	6.85492	0.179106	0.397937	0.994214	NS	9.36468	0.26503	0.19063	0.848296	NS	9.48681	-1.16018	1.20606e-07	5.84483e-07	DOWN	6.76392	0.252769	0.196511	1	NS	6.83344	0.242204	0.216892	1	NS	9.49094	0.107684	0.563715	1	NS	9.5073	-1.0763	8.71437e-07	3.56492e-06	DOWN	6.35936	0.369443	0.0886542	1	NS	6.85492
14782	Gsr	glutathione reductase	chr8	3.20189	1.39969	0.00411815	0.130569	NS	0.743927	0.287074	0.609514	1	NS	2.80664	-0.230542	0.628337	0.974031	NS	3.82525	0.128005	0.798538	0.863	NS	3.99272	0.56105	0.195603	1	NS	0.950996	-0.208918	0.681688	1	NS	2.86308	-0.325149	0.462608	1	NS	4.28606	-0.256548	0.60817	0.73415	NS	3.20189	0.838644	0.0804112	1	NS	0.743927
72475	Ssbp3	single-stranded DNA binding protein 3	chr4	3.27344	0.696065	0.00412526	0.130593	NS	3.35117	-0.00599736	0.980044	1	NS	2.97771	-0.2055	0.395949	0.943286	NS	3.37748	0.307697	0.230208	0.33458	NS	3.56154	0.43378	0.0494472	1	NS	3.32886	0.00975861	0.964978	1	NS	3.10455	-0.381799	0.0894331	0.772549	NS	3.58894	0.180165	0.481006	0.621687	NS	3.27344	0.262285	0.276198	1	NS	3.35117
433940	Fam222a	family with sequence similarity 222, member A	chr5	2.34876	1.01917	0.00413303	0.130638	NS	1.60583	0.0213051	0.955023	1	NS	4.50031	-0.664436	0.0450695	0.545726	NS	3.71363	-0.691731	0.0573902	0.104478	NS	2.94948	0.352847	0.26423	1	NS	1.57879	0.102456	0.771521	1	NS	4.43498	-0.626885	0.043386	0.588499	NS	3.65652	-0.505878	0.164135	0.263674	NS	2.34876	0.666324	0.0600176	1	NS	1.60583
170574	Sp7	Sp7 transcription factor 7	chr15	3.53013	-0.824908	0.00414464	0.130804	NS	3.08307	-0.672048	0.0317452	0.593991	NS	1.64179	-0.0960461	0.834508	0.993507	NS	0.717839	1.16423	0.0937693	0.160018	NS	3.41455	-0.640916	0.0168541	1	NS	2.58659	-0.118686	0.704943	1	NS	2.12256	-0.77808	0.0479595	0.60796	NS	0.711805	1.2896	0.0616452	0.114524	NS	3.53013	-0.183992	0.503929	1	NS	3.08307
235636	Rtp3	receptor transporter protein 3	chr9	6.96756	-0.879637	0.00417878	0.131345	NS	7.2129	-0.0106588	0.972124	1	NS	4.68678	-0.0476533	0.88859	0.995058	NS	3.59903	1.87911	1.38366e-06	5.53706e-06	UP	6.57679	-0.413084	0.150984	1	NS	7.1476	0.0410024	0.884749	1	NS	4.60953	0.00196482	0.995092	1	NS	3.3731	2.24147	1.71532e-08	9.23016e-08	UP	6.96756	-0.466553	0.127439	1	NS	7.2129
110460	Acat2	acetyl-Coenzyme A acetyltransferase 2	chr17	4.22675	0.47562	0.00418058	0.131345	NS	4.87908	-0.150895	0.337019	0.963655	NS	2.92603	-0.27735	0.225342	0.865087	NS	2.80448	1.36753	5.87849e-10	4.41899e-09	UP	4.63876	0.113853	0.43869	1	NS	5.04264	-0.289912	0.046253	0.94855	NS	3.04206	-0.440084	0.036266	0.554443	NS	3.30502	0.920259	7.51282e-06	2.67783e-05	NS	4.22675	0.361767	0.0302954	1	NS	4.87908
75476	1700010I02Rik	RIKEN cDNA 1700010I02 gene	chr3	0.804318	1.16786	0.00418428	0.131345	NS	1.75084	0.323198	0.303316	0.937079	NS	6.1398	0.0624374	0.791466	0.992924	NS	3.46876	-0.515401	0.0667799	0.119075	NS	1.34892	0.192983	0.551905	1	NS	1.52833	0.706232	0.0190696	0.772977	NS	6.02261	0.152931	0.484242	1	NS	3.56776	-0.522178	0.061995	0.115133	NS	0.804318	0.974873	0.0188747	1	NS	1.75084
74279	Magea14	MAGE family member A14	chrX	4.62771	0.817453	0.00418731	0.131345	NS	3.73953	1.17869	0.000207325	0.0334658	UP	9.13608	0.209027	0.363215	0.936726	NS	9.53501	-1.36864	4.36718e-08	2.29419e-07	DOWN	5.07142	0.428863	0.0868812	1	NS	3.98296	0.94467	0.000969498	0.168149	NS	9.20627	0.11041	0.602538	1	NS	9.53038	-1.2483	5.52048e-07	2.33831e-06	DOWN	4.62771	0.38859	0.181029	1	NS	3.73953
13048	Cux2	cut-like homeobox 2	chr5	1.83697	0.640078	0.00421796	0.132105	NS	1.4124	0.0796011	0.731303	1	NS	2.04778	-0.509044	0.0225048	0.408735	NS	1.80318	-0.0481757	0.841832	0.896186	NS	2.10702	0.319159	0.114581	1	NS	1.32593	0.232054	0.283629	1	NS	2.01113	-0.494192	0.0177946	0.394144	NS	1.89634	-0.0677851	0.777879	0.863865	NS	1.83697	0.320919	0.151235	1	NS	1.4124
77248	9430014N10Rik	RIKEN cDNA 9430014N10 gene	chr15	1.12508	-1.53654	0.00423806	0.132371	NS	1.92952	-0.890906	0.0219482	0.517428	NS	1.02308	0.101107	0.832692	0.993507	NS	0.238932	-0.291423	0.785268	0.852424	NS	0.901291	-1.01325	0.0520795	1	NS	1.41694	-0.119773	0.75952	1	NS	0.859943	0.402552	0.383452	1	NS	0.0832478	1.22955	0.357581	0.493523	NS	1.12508	-0.523297	0.275359	1	NS	1.92952
217944	Rapgef5	Rap guanine nucleotide exchange factor (GEF) 5	chr12	0.590469	1.01871	0.00424143	0.132371	NS	0.932952	-0.174819	0.608807	1	NS	3.04394	-0.553118	0.0829696	0.65881	NS	2.14297	-0.61956	0.0759884	0.133164	NS	0.802329	0.500624	0.113052	1	NS	0.9267	-0.142797	0.65343	1	NS	3.03915	-0.572134	0.0549947	0.644067	NS	2.24623	-0.637268	0.0676657	0.1243	NS	0.590469	0.518089	0.146736	1	NS	0.932952
76130	Las1l	LAS1-like (S. cerevisiae)	chrX	2.2311	1.31567	0.00425279	0.132371	NS	0.5175	1.19356	0.0635445	0.7199	NS	2.84571	-0.0293414	0.947261	1	NS	2.21574	0.291704	0.555458	0.664041	NS	2.92243	0.545331	0.17613	1	NS	0.620199	0.913442	0.11392	1	NS	2.62563	0.203077	0.623653	1	NS	2.46552	0.0818049	0.866758	0.922769	NS	2.2311	0.770343	0.0930033	1	NS	0.5175
69482	Nup35	nucleoporin 35	chr2	5.62341	-0.308226	0.00425822	0.132371	NS	5.75747	-0.196187	0.0662789	0.728471	NS	5.58224	-0.069622	0.519755	0.962098	NS	6.79634	-1.17802	2.06355e-25	3.0548e-23	DOWN	5.58539	-0.201096	0.044149	1	NS	5.67006	-0.0973678	0.328703	1	NS	5.58794	-0.106574	0.288104	1	NS	6.79223	-1.0591	6.35594e-21	7.97476e-19	DOWN	5.62341	-0.107131	0.319235	1	NS	5.75747
67072	Cdc37l1	cell division cycle 37-like 1	chr19	8.49582	-0.337033	0.00425861	0.132371	NS	7.63507	-0.256569	0.0311301	0.593838	NS	6.22379	-0.134489	0.274572	0.887219	NS	6.41822	-0.121536	0.35395	0.466396	NS	8.44533	-0.212494	0.0526391	1	NS	7.56229	-0.186069	0.0929736	1	NS	6.1455	-0.0872252	0.445819	1	NS	6.40048	0.0242683	0.853149	0.914104	NS	8.49582	-0.124539	0.291783	1	NS	7.63507
76722	Ckmt2	creatine kinase, mitochondrial 2	chr13	3.43885	-0.618905	0.00427284	0.132613	NS	3.78526	-0.10177	0.613794	1	NS	5.01278	-0.00743149	0.967638	1	NS	4.21938	-0.651604	0.00229684	0.00564998	NS	3.02734	-0.0859853	0.676531	1	NS	3.79207	-0.128554	0.494344	1	NS	4.96936	0.00746796	0.964937	1	NS	3.89137	-0.196462	0.366384	0.501783	NS	3.43885	-0.53292	0.0134422	1	NS	3.78526
71435	Arhgap21	Rho GTPase activating protein 21	chr2	1.77621	1.45096	0.00428604	0.132661	NS	0.51026	-0.416428	0.45046	1	NS	0.473118	-0.275946	0.621003	0.973008	NS	1.85081	0.360982	0.492071	0.604788	NS	2.43279	0.610488	0.175314	1	NS	0.590492	-0.689821	0.17833	1	NS	0.364456	0.130666	0.805264	1	NS	2.14787	0.0497972	0.924116	0.96072	NS	1.77621	0.84047	0.092046	1	NS	0.51026
22778	Ikzf1	IKAROS family zinc finger 1	chr11	0.54047	1.16069	0.00428729	0.132661	NS	0.499711	-0.843805	0.0724823	0.735115	NS	0.740082	-0.403803	0.32488	0.910769	NS	0.556923	0.122187	0.790986	0.856953	NS	0.730266	0.670896	0.0562914	1	NS	0.454095	-0.640763	0.154794	1	NS	0.533028	0.143889	0.718521	1	NS	0.595713	0.103385	0.820122	0.89526	NS	0.54047	0.489798	0.241822	1	NS	0.499711
17475	Mpdz	multiple PDZ domain crumbs cell polarity complex component	chr4	1.69302	1.10217	0.00431432	0.133242	NS	0.429143	0.731866	0.0893281	0.770546	NS	3.92083	-0.334007	0.36286	0.936726	NS	2.18447	-0.0796852	0.842574	0.896604	NS	2.21521	0.422711	0.221429	1	NS	0.49572	0.515552	0.188092	1	NS	3.8076	-0.23776	0.48647	1	NS	2.42458	-0.282112	0.480997	0.621687	NS	1.69302	0.679457	0.0756657	1	NS	0.429143
75434	Cimip2c	ciliary microtubule inner protein 2C	chr5	4.39564	-0.539875	0.00432712	0.133242	NS	3.70614	0.10174	0.61096	1	NS	8.09334	-0.00517188	0.973959	1	NS	9.1928	-1.5782	6.31367e-20	3.59879e-18	DOWN	4.34391	-0.426221	0.0151026	1	NS	3.75845	0.0724648	0.696377	1	NS	8.06719	-0.00973634	0.9471	1	NS	9.1783	-1.45519	2.83344e-17	1.27579e-15	DOWN	4.39564	-0.113654	0.541303	1	NS	3.70614
13813	Eomes	eomesodermin	chr9	0.179826	3.05408	0.00433352	0.133242	NS	0.160678	0.518313	0.70684	1	NS	0.912819	-0.97897	0.300076	0.898294	NS	1.1249	0.826618	0.311508	0.428154	NS	0.928281	0.748399	0.291722	1	NS	0.257654	-0.034695	0.979166	1	NS	0.894288	-0.968847	0.277017	0.996602	NS	1.87594	-0.278713	0.702856	0.812418	NS	0.179826	2.30569	0.0427491	1	NS	0.160678
16478	Jund	jun D proto-oncogene	chr8	7.9064	0.958833	0.00433363	0.133242	NS	5.69798	0.135082	0.718497	1	NS	9.00788	-0.344875	0.287779	0.89007	NS	12.7272	-1.43541	3.6795e-05	0.000119761	DOWN	8.41023	0.509203	0.0924062	1	NS	6.19823	-0.349462	0.304815	1	NS	9.15844	-0.530845	0.0790455	0.736036	NS	12.7291	-1.31196	0.000154612	0.000458621	DOWN	7.9064	0.44963	0.177155	1	NS	5.69798
23999	Twf2	twinfilin actin binding protein 2	chr9	1.43949	1.5477	0.00433845	0.133242	NS	0.815413	0.058448	0.934357	1	NS	1.34779	-0.780887	0.22545	0.865096	NS	2.47754	-0.0212348	0.967941	0.985762	NS	2.51532	0.166191	0.707826	1	NS	1.0942	-0.483443	0.444452	1	NS	1.15747	-0.49204	0.4283	1	NS	2.91952	-0.444637	0.387135	0.523464	NS	1.43949	1.38151	0.0113123	1	NS	0.815413
75665	Bicdl1	BICD family like cargo adaptor 1	chr5	2.5642	0.843882	0.00434649	0.13329	NS	2.38294	-0.150132	0.612291	1	NS	1.01253	-0.0045725	0.989536	1	NS	1.87742	0.876145	0.00707211	0.0159163	NS	2.95022	0.435658	0.10254	1	NS	2.24487	0.0526193	0.849051	1	NS	0.984124	0.0231521	0.943064	1	NS	2.44252	0.244534	0.439703	0.57902	NS	2.5642	0.408224	0.165488	1	NS	2.38294
72388	Ripk4	receptor-interacting serine-threonine kinase 4	chr16	2.2633	1.01241	0.00437329	0.133834	NS	2.75796	0.233702	0.493825	1	NS	1.93872	0.644189	0.085803	0.668017	NS	2.02043	1.16756	0.00291551	0.00703971	UP	2.81187	0.406309	0.191129	1	NS	2.40259	0.688003	0.0334531	0.896173	NS	1.83144	0.753781	0.0305298	0.516504	NS	2.64677	0.508107	0.170637	0.27263	NS	2.2633	0.606097	0.0904113	1	NS	2.75796
320080	Zbtb39	zinc finger and BTB domain containing 39	chr10	6.72776	0.456829	0.00437723	0.133834	NS	5.49439	0.530684	0.00242695	0.184278	NS	4.40615	0.631158	0.00190821	0.113024	NS	5.088	0.183907	0.363611	0.476319	NS	6.8682	0.35941	0.0138673	1	NS	5.47954	0.563496	0.000505018	0.113782	NS	4.63779	0.356984	0.051688	0.62465	NS	5.06574	0.322828	0.110819	0.190107	NS	6.72776	0.0974192	0.544486	1	NS	5.49439
66387	Nudt8	nudix hydrolase 8	chr19	3.31751	1.54053	0.00440617	0.134251	NS	3.06142	1.08551	0.0629347	0.719388	NS	3.03732	0.579949	0.353775	0.931732	NS	3.99146	0.408868	0.467526	0.58168	NS	3.61637	1.27398	0.00628889	0.781934	NS	3.10804	1.05772	0.0501973	0.950743	NS	3.31123	0.244429	0.661961	1	NS	4.38899	0.0962812	0.857876	0.917395	NS	3.31751	0.266555	0.653896	1	NS	3.06142
69453	Prss56	serine protease 56	chr1	5.26187	-0.966244	0.00440687	0.134251	NS	7.66476	-0.2853	0.352955	0.974724	NS	7.35045	-0.0381576	0.901847	0.995058	NS	4.55849	1.45429	7.65969e-05	0.000238339	UP	4.5614	-0.144988	0.654234	1	NS	7.50131	-0.0872406	0.760333	1	NS	7.11279	0.16128	0.574622	1	NS	4.31824	1.81619	1.21649e-06	4.87854e-06	UP	5.26187	-0.821255	0.0150273	1	NS	7.66476
53901	Rcan2	regulator of calcineurin 2	chr17	0.116211	1.37157	0.00441447	0.134251	NS	0.13482	-0.51794	0.327468	0.956196	NS	0.318976	-0.713986	0.100229	0.70483	NS	0.224431	0.290819	0.54125	0.651495	NS	0.235349	0.374362	0.340469	1	NS	0.155496	-0.688284	0.158817	1	NS	0.285639	-0.572462	0.163833	0.915837	NS	0.242665	0.248306	0.597044	0.724289	NS	0.116211	0.997212	0.0429224	1	NS	0.13482
228684	Sel1l2	sel-1 suppressor of lin-12-like 2 (C. elegans)	chr2	4.54546	-0.525059	0.00441696	0.134251	NS	4.53577	-0.238336	0.196842	0.909855	NS	5.75575	-0.197341	0.281023	0.887349	NS	3.24432	0.169838	0.402516	0.516242	NS	4.29581	-0.174718	0.309548	1	NS	4.36226	-0.0763803	0.656684	1	NS	5.55898	-0.0268225	0.874676	1	NS	3.20227	0.322447	0.112399	0.192463	NS	4.54546	-0.350341	0.0576013	1	NS	4.53577
12532	Cdc25c	cell division cycle 25C	chr18	3.68401	0.681109	0.00444534	0.134619	NS	4.46524	-0.354095	0.122703	0.838256	NS	6.91664	0.209314	0.322142	0.908683	NS	5.49065	-0.688728	0.00359624	0.00854205	NS	4.09482	0.315845	0.139097	1	NS	4.31316	-0.192042	0.37243	1	NS	7.10037	-0.00635162	0.973992	1	NS	5.69793	-0.778405	0.000958657	0.00253878	NS	3.68401	0.365264	0.129426	1	NS	4.46524
80884	Maged2	MAGE family member D2	chrX	2.14654	1.35925	0.0044497	0.134619	NS	0.953077	1.2966	0.04739	0.676922	NS	1.58676	1.06687	0.0499005	0.568924	NS	3.94559	-0.739943	0.0992381	0.167365	NS	2.77169	0.661552	0.103071	1	NS	0.978872	1.20243	0.0471725	0.950743	NS	1.94207	0.544842	0.25226	0.979348	NS	3.81702	-0.495175	0.271825	0.400568	NS	2.14654	0.697698	0.154403	1	NS	0.953077
22223	Uchl1	ubiquitin carboxy-terminal hydrolase L1	chr5	6.19898	1.00128	0.00445579	0.134619	NS	3.561	0.62447	0.0973389	0.794745	NS	3.68161	-0.0319322	0.932659	0.999387	NS	6.4798	-0.296109	0.422123	0.535943	NS	6.80786	0.430634	0.174702	1	NS	3.93033	0.190371	0.577589	1	NS	3.57512	0.0447833	0.898659	1	NS	6.88516	-0.598936	0.104376	0.180226	NS	6.19898	0.570643	0.101313	1	NS	3.561
59090	Midn	midnolin	chr10	5.12289	0.799343	0.00446149	0.134619	NS	3.67103	-0.0449186	0.886043	1	NS	7.59406	-0.00192647	0.994195	1	NS	9.15531	-1.58198	3.94461e-08	2.09142e-07	DOWN	5.7045	0.236147	0.349312	1	NS	3.73857	-0.124403	0.66932	1	NS	7.75964	-0.199399	0.415957	1	NS	9.02022	-1.34102	2.81002e-06	1.07077e-05	DOWN	5.12289	0.563196	0.0448227	1	NS	3.67103
268749	Rnf31	ring finger protein 31	chr14	4.26658	0.918676	0.00446728	0.134619	NS	5.09124	-0.597404	0.0559778	0.719388	NS	4.71429	-0.388876	0.221637	0.861469	NS	4.72954	-0.0883762	0.794638	0.859778	NS	4.61543	0.552571	0.0569903	1	NS	4.72553	-0.178809	0.543046	1	NS	4.47564	-0.173789	0.559774	1	NS	5.09123	-0.334423	0.320443	0.454303	NS	4.26658	0.366105	0.256452	1	NS	5.09124
208884	Zdhhc9	zinc finger, DHHC domain containing 9	chrX	1.31114	1.59898	0.00446833	0.134619	NS	0.203761	0.141443	0.872886	1	NS	1.42107	-1.1061	0.0553948	0.592436	NS	2.32725	-0.0105806	0.985007	0.998989	NS	1.92241	0.699371	0.152428	1	NS	0.323972	-0.593399	0.438101	1	NS	1.06018	-0.516849	0.351154	1	NS	2.53593	-0.149237	0.789808	0.872148	NS	1.31114	0.899606	0.106825	1	NS	0.203761
16190	Il4ra	interleukin 4 receptor, alpha	chr7	1.3865	1.62806	0.00448286	0.134859	NS	0.184542	0.983071	0.279861	0.922634	NS	1.62356	0.135157	0.80993	0.992924	NS	2.37877	-0.197893	0.730503	0.81037	NS	1.89506	0.880155	0.0773947	1	NS	0.327442	0.141099	0.85563	1	NS	1.76705	-0.104473	0.839621	1	NS	2.43238	-0.195587	0.733054	0.835381	NS	1.3865	0.747909	0.189581	1	NS	0.184542
234779	Plcg2	phospholipase C, gamma 2	chr8	1.09049	0.867001	0.00450175	0.135145	NS	0.653329	0.47014	0.159413	0.876365	NS	1.24177	0.163872	0.588494	0.967121	NS	4.06352	-1.03006	0.000484223	0.00133047	DOWN	1.47355	0.249118	0.35638	1	NS	0.781283	0.161523	0.594391	1	NS	1.61865	-0.465918	0.0905392	0.77342	NS	4.25574	-1.12889	0.000132997	0.000398235	DOWN	1.09049	0.617883	0.0434923	1	NS	0.653329
11694	Alx3	aristaless-like homeobox 3	chr3	0.574585	1.79965	0.00450549	0.135145	NS	0.430138	-0.640962	0.519537	1	NS	0.456078	-1.08972	0.300624	0.898635	NS	0.996231	-0.275791	0.694521	0.782178	NS	0.615881	1.74559	0.0014661	0.396946	NS	0.100392	1.21741	0.319066	1	NS	0.189864	0.0759212	0.94805	1	NS	1.1572	-0.464562	0.485379	0.625752	NS	0.574585	0.0540673	0.945319	1	NS	0.430138
319504	Nrcam	neuronal cell adhesion molecule	chr12	0.172573	1.69931	0.00451603	0.135169	NS	0.0627083	1.70095	0.0113213	0.414982	NS	0.923074	0.507484	0.344025	0.926812	NS	0.360428	0.570223	0.340006	0.451899	NS	0.523481	0.00891639	0.985865	1	NS	0.21264	-0.0978807	0.858348	1	NS	1.06186	0.188782	0.700447	1	NS	0.536276	0.0255401	0.965198	0.9889	NS	0.172573	1.6904	0.00475146	1	NS	0.0627083
53610	Nono	non-POU-domain-containing, octamer binding protein	chrX	2.49497	1.39706	0.00451942	0.135169	NS	0.9042	-0.0111585	0.985727	1	NS	2.25797	0.550766	0.266642	0.887219	NS	3.20947	0.0499978	0.921122	0.950739	NS	3.36144	0.448427	0.297519	1	NS	0.751071	0.325304	0.592336	1	NS	2.55142	0.154107	0.732175	1	NS	3.65441	-0.344201	0.491569	0.632318	NS	2.49497	0.948631	0.0522799	1	NS	0.9042
67683	Pbdc1	polysaccharide biosynthesis domain containing 1	chrX	2.08367	0.994539	0.0045596	0.136172	NS	0.887393	0.653739	0.12929	0.838256	NS	3.49829	0.153496	0.637423	0.976468	NS	1.42339	0.844619	0.0387633	0.0742316	NS	2.52387	0.511986	0.0995508	1	NS	1.17968	0.10608	0.781138	1	NS	3.3548	0.281447	0.351127	1	NS	1.88406	0.277132	0.476336	0.616877	NS	2.08367	0.482553	0.169978	1	NS	0.887393
102634101	Gm31763	predicted gene, 31763	chr10	1.12922	1.14293	0.00459138	0.136865	NS	1.86686	-0.159284	0.666513	1	NS	2.114	-0.0341592	0.924527	0.997012	NS	2.00645	0.125608	0.747519	0.824358	NS	1.59892	0.401515	0.244111	1	NS	1.81429	-0.036075	0.916928	1	NS	2.05072	0.0194322	0.953813	1	NS	2.12099	0.0698744	0.856613	0.916616	NS	1.12922	0.741412	0.0703473	1	NS	1.86686
11305	Abca2	ATP-binding cassette, sub-family A member 2	chr2	5.00033	1.32244	0.0045961	0.136865	NS	2.89618	-0.302157	0.525864	1	NS	1.68502	0.34666	0.507517	0.959193	NS	4.56679	0.720504	0.139143	0.223386	NS	5.79108	0.514128	0.216773	1	NS	2.84936	-0.254885	0.566488	1	NS	1.96173	-0.0725602	0.87848	1	NS	5.06984	0.3034	0.530224	0.669187	NS	5.00033	0.808313	0.0783976	1	NS	2.89618
56461	Kcnip3	Kv channel interacting protein 3, calsenilin	chr2	2.3148	-0.684949	0.00461317	0.136925	NS	2.63384	-0.137994	0.547764	1	NS	2.0163	0.215785	0.377483	0.940866	NS	0.827069	1.39671	2.21742e-05	7.4592e-05	UP	1.93514	-0.120832	0.598225	1	NS	2.48954	0.058214	0.786762	1	NS	1.96043	0.256049	0.259345	0.980614	NS	0.73558	1.73766	2.46167e-07	1.09783e-06	UP	2.3148	-0.564117	0.0190568	1	NS	2.63384
72662	Dis3	DIS3 homolog, exosome endoribonuclease and 3'-5' exoribonuclease	chr14	6.17189	0.494334	0.00461562	0.136925	NS	4.66179	0.447768	0.0147946	0.449008	NS	6.67479	0.0215838	0.900182	0.995058	NS	6.90908	-0.902493	1.20836e-06	4.89361e-06	NS	6.42274	0.292376	0.0665586	1	NS	4.82276	0.304026	0.0712312	1	NS	6.91316	-0.246197	0.121719	0.832931	NS	6.93939	-0.823758	9.10286e-06	3.21065e-05	NS	6.17189	0.201959	0.245608	1	NS	4.66179
70864	Fam47c	family with sequence similarity 47, member C	chrX	3.22344	1.36658	0.00461807	0.136925	NS	2.96945	1.69859	0.000545138	0.0667697	NS	9.03983	0.497409	0.0629615	0.612847	NS	6.39503	-0.425123	0.205144	0.30408	NS	4.45599	0.117352	0.749853	1	NS	3.92359	0.72226	0.0708775	1	NS	9.33866	0.165636	0.498404	1	NS	6.44801	-0.353674	0.28962	0.422481	NS	3.22344	1.24923	0.010711	1	NS	2.96945
16178	Il1r2	interleukin 1 receptor, type II	chr1	0	4.13976	0.00464573	0.137547	NS	0.026082	-1.83883	0.213501	0.912044	NS	0.0821314	0.111843	0.921415	0.996215	NS	0.581425	-1.24777	0.157605	0.248288	NS	0.0592846	1.61267	0.0956663	1	NS	0	0	1	1	NS	0.0625675	0.437224	0.690132	1	NS	0.271132	0.0749143	0.937189	0.969511	NS	0	2.52709	0.0972315	1	NS	0.026082
320404	Itpkb	inositol 1,4,5-trisphosphate 3-kinase B	chr1	3.59073	-0.428419	0.00465795	0.137652	NS	4.22805	-0.203056	0.164438	0.884894	NS	4.81362	-0.181331	0.206862	0.855	NS	3.65246	-0.342103	0.0354964	0.0686475	NS	3.40817	-0.147469	0.295907	1	NS	3.9519	0.122709	0.369222	1	NS	4.55457	0.0561409	0.674989	1	NS	3.42135	0.0169609	0.917624	0.956436	NS	3.59073	-0.28095	0.0628066	1	NS	4.22805
12192	Zfp36l1	zinc finger protein 36, C3H type-like 1	chr12	4.48476	1.05218	0.00466267	0.137652	NS	2.84989	0.952005	0.029057	0.58627	NS	8.01932	0.228458	0.49644	0.957093	NS	8.40783	-1.20763	0.000889581	0.00235221	DOWN	5.2214	0.32384	0.322718	1	NS	3.13799	0.673304	0.0860216	1	NS	8.18102	0.0387215	0.900454	1	NS	8.42022	-1.12894	0.001858	0.0046899	DOWN	4.48476	0.72834	0.0503754	1	NS	2.84989
15464	Hrc	histidine rich calcium binding protein	chr7	0.651397	2.30084	0.00470387	0.138262	NS	0.325663	1.3808	0.251251	0.922634	NS	2.4875	-0.0434389	0.930758	0.998811	NS	1.49215	-2.70787	0.0228978	0.0463389	DOWN	1.23801	1.25264	0.0370077	1	NS	0.705274	0.339683	0.72742	1	NS	2.35099	0.087927	0.853501	1	NS	1.05399	-1.88747	0.155124	0.254054	NS	0.651397	1.0482	0.277392	1	NS	0.325663
72599	Pdia5	protein disulfide isomerase associated 5	chr16	0.837292	1.45833	0.00471328	0.138262	NS	0.355324	-0.568792	0.348747	0.972219	NS	1.27495	-0.662883	0.183171	0.837969	NS	1.22805	0.314124	0.552428	0.661159	NS	1.23459	0.718774	0.112235	1	NS	0.310377	-0.346594	0.549513	1	NS	1.13453	-0.448941	0.33718	1	NS	1.54678	-0.104706	0.841077	0.905441	NS	0.837292	0.739559	0.148423	1	NS	0.355324
219033	Ang4	angiogenin, ribonuclease A family, member 4	chr14	2.906	1.05531	0.00471341	0.138262	NS	1.44857	-0.145136	0.791456	1	NS	2.9225	-0.00186222	0.996224	1	NS	0.86824	1.98571	0.00187474	0.0047033	UP	3.37189	0.603012	0.0649673	1	NS	1.33047	0.0376934	0.942982	1	NS	2.56117	0.391343	0.292516	1	NS	2.09308	0.138497	0.778342	0.864186	NS	2.906	0.4523	0.233613	1	NS	1.44857
17144	Magea8	MAGE family member A8	chrX	2.04638	1.51145	0.0047157	0.138262	NS	0.45466	1.11684	0.198658	0.909855	NS	1.3144	0.6707	0.282675	0.887414	NS	1.13326	1.38063	0.04459	0.0841384	NS	2.35538	1.1522	0.0141135	1	NS	0.758483	0.250867	0.732055	1	NS	1.79707	-0.079541	0.883462	1	NS	1.12488	1.48534	0.0303658	0.0611985	NS	2.04638	0.359254	0.510611	1	NS	0.45466
103220	Ttc41	tetratricopeptide repeat domain 41	chr10	6.24915	-0.454713	0.00474664	0.138262	NS	6.33503	-0.0419728	0.794763	1	NS	7.95318	-0.0883606	0.58062	0.96568	NS	4.58533	0.609578	0.000608533	0.00164891	NS	6.05968	-0.195146	0.193223	1	NS	6.30344	0.00420956	0.977547	1	NS	7.88686	-0.05224	0.724646	1	NS	4.43436	0.875342	9.87294e-07	4.01572e-06	NS	6.24915	-0.259567	0.107324	1	NS	6.33503
53332	Mtmr1	myotubularin related protein 1	chrX	1.46348	1.03307	0.00476289	0.138262	NS	0.387987	0.12775	0.813768	1	NS	1.58498	-0.32442	0.382598	0.942276	NS	3.95256	-1.46999	4.32503e-05	0.000139405	DOWN	1.86435	0.448206	0.165001	1	NS	0.312477	0.451595	0.393825	1	NS	1.57113	-0.34301	0.322088	1	NS	3.94269	-1.36024	0.000148854	0.000442434	DOWN	1.46348	0.584859	0.111883	1	NS	0.387987
102465672	Mir7118	microRNA 7118	chr15	7.69941	-2.06293	0.00476536	0.138262	NS	7.52809	0.345098	0.530033	1	NS	9.46172	-0.197652	0.585877	0.966905	NS	6.78827	0.616871	0.407921	0.521516	NS	7.94978	-2.25619	0.000534594	0.220007	NS	7.76035	0.137195	0.784914	1	NS	9.18808	0.0425615	0.90325	1	NS	6.45433	1.05396	0.176921	0.280665	NS	7.69941	0.193257	0.72041	1	NS	7.52809
192292	Nrbp1	nuclear receptor binding protein 1	chr5	7.31087	0.489192	0.00477106	0.138262	NS	7.2439	-0.0253077	0.883535	1	NS	7.57539	-0.0880072	0.608282	0.971182	NS	7.16692	-0.172389	0.354457	0.466944	NS	7.5637	0.288398	0.0684464	1	NS	7.20898	0.0473366	0.767749	1	NS	7.57593	-0.118573	0.456585	1	NS	7.23083	-0.124497	0.50303	0.64363	NS	7.31087	0.200794	0.245313	1	NS	7.2439
381925	Plpp4	phospholipid phosphatase 4	chr7	0.585711	-1.17805	0.00477443	0.138262	NS	1.68492	-0.395606	0.238515	0.922634	NS	0.838265	0.0172136	0.962538	1	NS	0.162627	2.30259	8.72273e-06	3.1199e-05	UP	0.411433	-0.489603	0.224657	1	NS	1.48438	-0.0621815	0.843478	1	NS	0.734322	0.233264	0.497772	1	NS	0.109296	3.00195	6.29829e-08	3.06963e-07	UP	0.585711	-0.688443	0.088282	1	NS	1.68492
59024	Med12	mediator complex subunit 12	chrX	3.99057	1.12723	0.00477724	0.138262	NS	1.82717	-0.00115654	0.997989	1	NS	5.15931	-0.827221	0.0312971	0.468477	NS	5.14025	-0.33336	0.419179	0.533028	NS	4.71706	0.380132	0.287155	1	NS	1.60819	0.329066	0.438341	1	NS	5.2052	-0.902087	0.0124204	0.326579	NS	5.25664	-0.337092	0.413581	0.550968	NS	3.99057	0.747097	0.0591895	1	NS	1.82717
246198	Mllt6	myeloid/lymphoid or mixed-lineage leukemia; translocated to, 6	chr11	4.79453	1.23643	0.00478497	0.138262	NS	2.09043	0.395402	0.3999	0.99493	NS	1.87684	0.375622	0.435687	0.948487	NS	4.89946	0.150357	0.741257	0.819385	NS	5.56643	0.453188	0.247394	1	NS	2.20709	0.2518	0.559687	1	NS	1.62794	0.69278	0.125661	0.841982	NS	5.43124	-0.300319	0.508408	0.648897	NS	4.79453	0.783243	0.0701213	1	NS	2.09043
78283	Map7d2	MAP7 domain containing 2	chrX	1.51653	1.66664	0.00478551	0.138262	NS	0.495838	0.990773	0.112222	0.833408	NS	0.236308	0.351831	0.619984	0.973008	NS	1.43208	0.771051	0.207984	0.307647	NS	2.18902	0.754372	0.146341	1	NS	0.651063	0.466677	0.404939	1	NS	0.374337	-0.409042	0.515369	1	NS	1.72614	0.410968	0.497781	0.638235	NS	1.51653	0.91227	0.114272	1	NS	0.495838
20937	Suv39h1	suppressor of variegation 3-9 1	chrX	4.2144	1.13986	0.00478562	0.138262	NS	1.93182	0.719112	0.125316	0.838256	NS	4.96046	-0.200848	0.607125	0.97116	NS	4.32025	0.336012	0.428499	0.542566	NS	4.88652	0.472115	0.190359	1	NS	2.14373	0.414208	0.331087	1	NS	4.70181	0.0372871	0.918386	1	NS	4.67871	0.0639509	0.879284	0.930627	NS	4.2144	0.667745	0.0953925	1	NS	1.93182
319163	H2ac1	H2A clustered histone 1	chr13	12.1827	0.539133	0.00479011	0.138262	NS	10.8557	0.272541	0.167137	0.885473	NS	7.40971	0.633724	0.0258253	0.437732	NS	9.20534	1.34487	6.91389e-09	4.19419e-08	UP	12.4849	0.293679	0.0922605	1	NS	10.9431	0.189506	0.297498	1	NS	7.85549	0.157016	0.531634	1	NS	9.67584	1.00363	8.10072e-06	2.87344e-05	UP	12.1827	0.245454	0.197045	1	NS	10.8557
27274	Zfp354b	zinc finger protein 354B	chr11	4.85127	-0.850939	0.00479151	0.138262	NS	5.97547	-0.125264	0.659141	1	NS	5.72583	-0.0578436	0.840176	0.993507	NS	2.86099	1.70243	3.95239e-06	1.4789e-05	UP	4.48293	-0.438311	0.122594	1	NS	5.8888	-0.0148912	0.95503	1	NS	5.61668	0.0197416	0.940932	1	NS	2.7059	1.98847	1.12214e-07	5.26213e-07	UP	4.85127	-0.412629	0.16699	1	NS	5.97547
233902	Fbxl19	F-box and leucine-rich repeat protein 19	chr7	6.34467	0.334651	0.0047953	0.138262	NS	6.79202	0.17656	0.130028	0.838451	NS	6.45131	0.261203	0.0273678	0.451469	NS	6.60877	-0.213549	0.091562	0.156732	NS	6.57172	0.17197	0.11239	1	NS	7.05957	-0.071342	0.506398	1	NS	6.57299	0.107258	0.324821	1	NS	6.68477	-0.17834	0.157868	0.256664	NS	6.34467	0.162681	0.170467	1	NS	6.79202
70489	5730405O15Rik	RIKEN cDNA 5730405O15 gene	chrX	0.714196	2.29999	0.00480372	0.138262	NS	0.649384	1.133	0.256445	0.922634	NS	2.62581	0.158772	0.745449	0.989206	NS	2.45344	-0.846781	0.192418	0.288102	NS	1.85378	0.540065	0.316865	1	NS	0.958685	0.512386	0.549592	1	NS	2.85108	-0.131961	0.763058	1	NS	2.20919	-0.435633	0.521076	0.660518	NS	0.714196	1.75992	0.0451005	1	NS	0.649384
70433	Draxin	dorsal inhibitory axon guidance protein	chr4	1.54742	1.4229	0.00480425	0.138262	NS	0.604694	0.0378966	0.952809	1	NS	1.70494	-0.109752	0.826672	0.993063	NS	0.995695	0.278292	0.63959	0.734388	NS	2.01342	0.76795	0.0829152	1	NS	0.518099	0.296445	0.62398	1	NS	1.5807	0.0375886	0.935972	1	NS	0.89571	0.570293	0.344288	0.480299	NS	1.54742	0.654949	0.192779	1	NS	0.604694
14807	Grik3	glutamate receptor, ionotropic, kainate 3	chr4	1.03179	1.34135	0.00483152	0.138852	NS	0.365281	-0.0962793	0.848627	1	NS	1.65941	-0.197457	0.664768	0.9813	NS	1.84121	-0.313458	0.520468	0.630946	NS	1.44804	0.623844	0.140599	1	NS	0.297146	0.257952	0.588174	1	NS	1.72673	-0.325225	0.442335	1	NS	2.00825	-0.4484	0.357664	0.493572	NS	1.03179	0.717502	0.125763	1	NS	0.365281
11593	Aga	aspartylglucosaminidase	chr8	5.47626	-0.540281	0.00485315	0.139279	NS	4.8222	-0.00925211	0.963069	1	NS	2.51033	1.00366	0.00035371	0.0373506	UP	2.28829	1.22529	0.000121397	0.000365042	UP	5.26417	-0.239129	0.181931	1	NS	4.7667	0.0484162	0.795494	1	NS	2.94871	0.455283	0.0620947	0.672485	NS	2.60569	0.942078	0.00176225	0.00446355	NS	5.47626	-0.301153	0.114021	1	NS	4.8222
382244	Gm15091	predicted gene 15091	chrX	0.068377	2.74923	0.00488336	0.139858	NS	0.0307426	0.551381	0.695652	1	NS	0.0650304	-0.955265	0.480108	0.954459	NS	0.387805	0.204844	0.802971	0.866416	NS	0.39359	0.327419	0.628379	1	NS	0.0506707	-0.0197531	0.987307	1	NS	0.0494702	-0.660413	0.614255	1	NS	0.714352	-0.741947	0.330438	0.464536	NS	0.068377	2.42181	0.0150247	1	NS	0.0307426
232813	Shisa7	shisa family member 7	chr7	5.04526	-0.562274	0.00489232	0.139858	NS	4.15908	0.0667748	0.750609	1	NS	7.76085	0.155681	0.401209	0.943286	NS	3.84808	0.0606135	0.796546	0.861209	NS	4.79054	-0.230273	0.217663	1	NS	4.01151	0.233566	0.235213	1	NS	7.79582	0.0951208	0.578565	1	NS	3.67117	0.355117	0.135465	0.22644	NS	5.04526	-0.332001	0.0951915	1	NS	4.15908
227292	Ctdsp1	CTD small phosphatase 1	chr1	4.54768	0.647953	0.00490198	0.139858	NS	5.99997	0.151796	0.44217	1	NS	3.50769	0.539882	0.0597168	0.604275	NS	4.31954	1.20008	2.0641e-06	8.03651e-06	UP	4.94089	0.318459	0.114959	1	NS	5.95403	0.23739	0.196469	1	NS	3.66026	0.343974	0.185984	0.94671	NS	4.99519	0.611213	0.00952225	0.021303	NS	4.54768	0.329494	0.15998	1	NS	5.99997
17965	Nbl1	NBL1, DAN family BMP antagonist	chr4	0.576177	1.80057	0.00490616	0.139858	NS	0.686996	-1.39468	0.119013	0.838256	NS	1.6531	0.479612	0.282922	0.887414	NS	1.3203	0.26052	0.645204	0.738889	NS	1.55423	-0.0176979	0.96738	1	NS	0.519886	-0.920368	0.313912	1	NS	2.06191	-0.110458	0.775918	1	NS	1.63154	-0.116249	0.825057	0.896037	NS	0.576177	1.81827	0.00448315	1	NS	0.686996
74934	Odad2	outer dynein arm docking complex subunit 2	chr18	3.9736	-0.555308	0.00492644	0.139858	NS	3.92204	-0.0880164	0.656756	1	NS	5.9751	-0.139756	0.474731	0.953897	NS	2.86183	0.219145	0.310999	0.427569	NS	3.69339	-0.172953	0.347708	1	NS	3.78291	0.0530145	0.773117	1	NS	5.80595	0.00440726	0.980622	1	NS	2.74516	0.463812	0.0325806	0.0651771	NS	3.9736	-0.382355	0.0529469	1	NS	3.92204
78781	Zc3hav1	zinc finger CCCH type, antiviral 1	chr6	1.56633	0.81593	0.00492725	0.139858	NS	0.903352	0.64697	0.0618548	0.719388	NS	2.33648	-0.106846	0.691796	0.981337	NS	2.30911	-0.364603	0.21447	0.31527	NS	1.92567	0.358185	0.158751	1	NS	0.98079	0.501816	0.11406	1	NS	2.22581	-0.00444933	0.985958	1	NS	2.32794	-0.293304	0.316833	0.45183	NS	1.56633	0.457744	0.11986	1	NS	0.903352
18601	Padi3	peptidyl arginine deiminase, type III	chr4	1.73504	1.02304	0.00492765	0.139858	NS	2.94118	-0.172776	0.595035	1	NS	3.34558	-0.118449	0.709228	0.983058	NS	2.35678	0.454922	0.214266	0.315099	NS	2.25172	0.403549	0.199143	1	NS	2.85151	0.0261695	0.93137	1	NS	3.20941	-0.000566698	0.998464	1	NS	2.38825	0.517794	0.156069	0.25526	NS	1.73504	0.619489	0.0932897	1	NS	2.94118
70237	Bhlhb9	basic helix-loop-helix domain containing, class B9	chrX	0.917273	1.44097	0.00492907	0.139858	NS	0.2626	0.364462	0.552157	1	NS	0.751721	-0.18099	0.729655	0.988313	NS	1.94809	-0.109705	0.830985	0.888277	NS	1.53096	0.33709	0.450909	1	NS	0.291197	0.213359	0.705026	1	NS	0.530683	0.411373	0.409596	1	NS	2.05921	-0.156139	0.760839	0.855741	NS	0.917273	1.10388	0.0303819	1	NS	0.2626
72747	Ttc39c	tetratricopeptide repeat domain 39C	chr18	4.90299	-0.329994	0.00493555	0.139858	NS	4.66996	0.00874767	0.940968	1	NS	4.31183	0.150507	0.208842	0.855	NS	4.70418	-0.482307	0.000156288	0.000462659	NS	4.76354	-0.1149	0.292436	1	NS	4.6048	0.0827431	0.450309	1	NS	4.36187	0.0652695	0.554987	1	NS	4.67436	-0.337604	0.0080954	0.0183619	NS	4.90299	-0.215095	0.0669283	1	NS	4.66996
26414	Mapk10	mitogen-activated protein kinase 10	chr5	2.85708	-0.383499	0.0049413	0.139858	NS	3.32858	-0.143604	0.283636	0.922634	NS	4.64013	-0.127235	0.330804	0.916515	NS	2.41877	-0.00782135	0.958339	0.978679	NS	2.59525	0.00808616	0.949355	1	NS	3.03665	0.197378	0.114517	1	NS	4.44428	0.0455318	0.707901	1	NS	2.30682	0.238541	0.112717	0.192911	NS	2.85708	-0.391585	0.00412085	1	NS	3.32858
54637	Praf2	PRA1 domain family 2	chrX	1.34798	1.91726	0.00497781	0.140367	NS	0.297028	1.02315	0.429712	1	NS	1.56442	-0.415508	0.60262	0.969801	NS	3.97551	-0.0688133	0.893633	0.931818	NS	2.38001	0.624294	0.231904	1	NS	0.814634	-0.394611	0.699343	1	NS	1.311	-0.0708997	0.9265	1	NS	4.30627	-0.295724	0.558048	0.691911	NS	1.34798	1.29296	0.0702162	1	NS	0.297028
74918	Iqca1	IQ motif containing with AAA domain 1	chr1	1.02821	0.809765	0.00498408	0.140367	NS	0.980287	0.672948	0.0202718	0.505788	NS	6.61992	-0.109068	0.647707	0.977879	NS	1.90691	0.186676	0.506062	0.61719	NS	1.39306	0.225478	0.371888	1	NS	1.04603	0.604485	0.0228005	0.784558	NS	6.4239	0.0592476	0.78902	1	NS	1.88636	0.306465	0.275339	0.404686	NS	1.02821	0.584287	0.0439779	1	NS	0.980287
64099	Parvg	parvin, gamma	chr15	2.99826	-0.682723	0.00499292	0.140367	NS	6.48823	-0.886343	1.56034e-07	8.91867e-05	NS	6.78947	-0.621868	0.000202542	0.0260482	NS	6.8411	-1.06617	5.01514e-09	3.11961e-08	DOWN	2.76805	-0.344978	0.132048	1	NS	6.13289	-0.469999	0.00313007	0.339449	NS	6.75361	-0.614396	8.73456e-05	0.0244928	NS	6.82135	-0.930149	3.21462e-07	1.40889e-06	NS	2.99826	-0.337745	0.153162	1	NS	6.48823
16508	Kcnd2	potassium voltage-gated channel, Shal-related family, member 2	chr6	0.140419	1.52344	0.004995	0.140367	NS	0.0336354	-0.26968	0.707261	1	NS	0.550091	-0.36223	0.46531	0.953502	NS	0.101312	1.09186	0.0673432	0.119924	NS	0.258335	0.588626	0.211118	1	NS	0.0258352	0.16123	0.816067	1	NS	0.580345	-0.481532	0.297409	1	NS	0.194021	0.205932	0.71578	0.821818	NS	0.140419	0.934815	0.0836167	1	NS	0.0336354
18968	Pola1	polymerase (DNA directed), alpha 1	chrX	0.44671	1.18576	0.00499786	0.140367	NS	0.137194	-0.0367764	0.941388	1	NS	0.271984	-0.816937	0.0794855	0.655486	NS	1.32778	-0.450329	0.288042	0.401915	NS	0.656982	0.560414	0.13416	1	NS	0.136647	-0.0770458	0.870401	1	NS	0.230363	-0.589869	0.181979	0.940169	NS	1.43297	-0.519449	0.219789	0.336427	NS	0.44671	0.62535	0.136871	1	NS	0.137194
12831	Col5a1	collagen, type V, alpha 1	chr2	1.21761	1.32608	0.00500018	0.140367	NS	0.383812	-0.155574	0.765065	1	NS	3.27857	-0.779241	0.0793599	0.655181	NS	1.75452	0.259041	0.593768	0.700929	NS	1.85084	0.378372	0.365644	1	NS	0.313604	0.202413	0.681448	1	NS	3.30753	-0.834372	0.045317	0.597278	NS	2.14956	-0.167082	0.729423	0.832557	NS	1.21761	0.947707	0.0428532	1	NS	0.383812
13607	Eda	ectodysplasin-A	chrX	0.245483	1.12847	0.00502737	0.140938	NS	0.103837	0.26684	0.570885	1	NS	0.594375	-0.128509	0.731279	0.988457	NS	0.997336	-0.647302	0.0984821	0.166295	NS	0.396473	0.377928	0.282732	1	NS	0.120923	0.0640517	0.881935	1	NS	0.633241	-0.274561	0.428528	1	NS	1.02314	-0.572263	0.143424	0.237677	NS	0.245483	0.750543	0.0629426	1	NS	0.103837
245026	Col6a6	collagen, type VI, alpha 6	chr9	0.0634353	1.65414	0.00505215	0.14144	NS	0.128405	0.0625974	0.907956	1	NS	0.431596	-0.311823	0.379839	0.940866	NS	0.445498	-0.906271	0.0246579	0.0495494	NS	0.166472	0.328503	0.44013	1	NS	0.151018	-0.173139	0.725813	1	NS	0.337822	0.0555684	0.872408	1	NS	0.369603	-0.475306	0.256284	0.381699	NS	0.0634353	1.32564	0.0316294	1	NS	0.128405
108161	Fam50b	family with sequence similarity 50, member B	chr13	6.46494	-0.589044	0.00507518	0.141891	NS	7.19211	-0.0994712	0.630176	1	NS	7.06619	0.178357	0.39061	0.943286	NS	5.44195	0.546432	0.0187761	0.0387868	NS	6.24854	-0.290765	0.13832	1	NS	7.06618	0.0369819	0.8472	1	NS	7.0436	0.166827	0.384613	1	NS	5.14403	0.964792	4.25374e-05	0.000136914	NS	6.46494	-0.298279	0.155139	1	NS	7.19211
382207	Jade3	jade family PHD finger 3	chrX	2.25423	1.30945	0.00509216	0.141928	NS	0.589717	0.260067	0.612826	1	NS	2.40384	-0.724076	0.11055	0.727153	NS	2.63628	0.149052	0.757745	0.832912	NS	2.94647	0.482049	0.246817	1	NS	0.617358	0.222394	0.639509	1	NS	2.16864	-0.458069	0.281171	0.998242	NS	2.85354	0.00357833	0.994077	1	NS	2.25423	0.827397	0.0727726	1	NS	0.589717
71069	Stox2	storkhead box 2	chr8	0.833969	0.742922	0.00509522	0.141928	NS	1.35879	0.35842	0.150876	0.869846	NS	2.61718	0.0378461	0.873014	0.995058	NS	2.83793	-0.603462	0.0175195	0.0364508	NS	1.0839	0.26856	0.254582	1	NS	1.35062	0.391825	0.089232	1	NS	2.76675	-0.167615	0.443785	1	NS	2.90091	-0.56685	0.0254677	0.052316	NS	0.833969	0.474362	0.0751244	1	NS	1.35879
27218	Slamf1	signaling lymphocytic activation molecule family member 1	chr1	0.486825	-1.89076	0.00509718	0.141928	NS	1.72317	-0.433955	0.0981669	0.797781	NS	1.86376	-0.218851	0.379453	0.940866	NS	0.737239	-0.0620954	0.893413	0.9317	NS	0.275026	-0.939317	0.186549	1	NS	1.38648	0.0727442	0.784288	1	NS	1.68661	-0.00280216	0.990717	1	NS	0.731079	0.0655418	0.887319	0.935799	NS	0.486825	-0.951445	0.107327	1	NS	1.72317
215690	Nav1	neuron navigator 1	chr1	0.538116	0.991683	0.00514923	0.143183	NS	0.261549	0.399629	0.316875	0.947311	NS	2.33971	-0.10182	0.748931	0.989206	NS	1.3972	-0.71928	0.0425428	0.0806376	NS	0.678916	0.610624	0.0531318	1	NS	0.294002	0.223062	0.54252	1	NS	2.12811	0.134493	0.649149	1	NS	1.44126	-0.659899	0.0622265	0.115531	NS	0.538116	0.381059	0.285014	1	NS	0.261549
18518	Igbp1	immunoglobulin (CD79A) binding protein 1	chrX	0.311249	2.04937	0.00517229	0.143631	NS	0.118328	0.571123	0.611349	1	NS	0.673282	-0.155615	0.820732	0.992924	NS	2.08524	-1.1518	0.0399767	0.0762232	NS	0.408799	1.6885	0.00626387	0.781934	NS	0	3.22919	0.0224439	0.78112	NS	1.16737	-1.2337	0.0364019	0.554846	NS	2.40565	-1.44494	0.00900593	0.0202368	DOWN	0.311249	0.360876	0.667461	1	NS	0.118328
268515	Bahcc1	BAH domain and coiled-coil containing 1	chr11	3.44675	1.36657	0.00519601	0.14404	NS	2.47911	-0.185661	0.698538	1	NS	2.497	-0.0376364	0.937531	0.999835	NS	3.19736	0.784757	0.123114	0.201473	NS	4.25199	0.509936	0.241607	1	NS	2.40048	-0.0603906	0.892272	1	NS	2.17863	0.327626	0.463927	1	NS	3.92708	0.0751343	0.881444	0.931799	NS	3.44675	0.856638	0.0749856	1	NS	2.47911
16975	Lrp8	low density lipoprotein receptor-related protein 8, apolipoprotein e receptor	chr4	2.90297	0.834324	0.00520103	0.14404	NS	2.55564	0.28527	0.340935	0.96671	NS	7.20445	0.010347	0.970912	1	NS	3.70581	0.108133	0.72762	0.808	NS	3.42632	0.287685	0.284998	1	NS	2.63125	0.212936	0.440593	1	NS	7.23817	-0.050103	0.848725	1	NS	3.74566	0.169996	0.583823	0.713211	NS	2.90297	0.54664	0.0659141	1	NS	2.55564
57339	Jph1	junctophilin 1	chr1	1.08398	1.46778	0.00522219	0.144432	NS	0.197841	0.325358	0.602276	1	NS	1.5523	-0.101693	0.839891	0.993507	NS	0.816949	0.690459	0.216322	0.317616	NS	1.59829	0.629009	0.17526	1	NS	0.195606	0.391857	0.500553	1	NS	1.31	0.250931	0.592641	1	NS	1.15029	0.108182	0.84341	0.907192	NS	1.08398	0.838776	0.10498	1	NS	0.197841
320376	Bcorl1	BCL6 co-repressor-like 1	chrX	1.79715	0.947317	0.00523078	0.144435	NS	0.601909	0.477895	0.260556	0.922634	NS	4.73882	-0.0914023	0.768401	0.991149	NS	4.08821	-1.05547	0.00192119	0.00480578	DOWN	2.3065	0.294486	0.328502	1	NS	0.732806	0.137634	0.719702	1	NS	4.74613	-0.129912	0.65177	1	NS	4.05659	-0.91589	0.00698336	0.0160108	NS	1.79715	0.652832	0.0542832	1	NS	0.601909
235956	Zfp825	zinc finger protein 825	chr13	4.30622	-0.633387	0.00523635	0.144435	NS	3.04096	-0.365554	0.18028	0.902806	NS	3.25209	-0.213511	0.416464	0.943286	NS	1.28567	0.589612	0.209555	0.309501	NS	4.23313	-0.475525	0.0240586	1	NS	2.71275	0.0111787	0.966411	1	NS	3.04705	-0.0127676	0.959109	1	NS	1.21897	0.809298	0.0886581	0.156836	NS	4.30622	-0.157861	0.478163	1	NS	3.04096
17347	Mknk2	MAP kinase-interacting serine/threonine kinase 2	chr10	8.69205	0.331722	0.00525925	0.1445	NS	8.31475	0.1605	0.178787	0.899332	NS	7.74907	0.0695759	0.566334	0.96481	NS	6.58807	1.02134	4.96849e-14	8.3595e-13	UP	8.90243	0.170737	0.117473	1	NS	8.45664	0.042374	0.700493	1	NS	7.80285	-0.0168047	0.880911	1	NS	6.87684	0.847696	2.38827e-10	1.79684e-09	NS	8.69205	0.160986	0.174739	1	NS	8.31475
75286	4930549G23Rik	RIKEN cDNA 4930549G23 gene	chr18	7.40978	-0.344739	0.00526016	0.1445	NS	6.47154	-0.188732	0.135012	0.840875	NS	5.79019	-0.101616	0.434234	0.948487	NS	5.84419	-0.298778	0.0323041	0.06322	NS	7.40334	-0.27182	0.0179127	1	NS	6.33332	-0.0535824	0.648837	1	NS	5.77187	-0.116398	0.334666	1	NS	5.84063	-0.179871	0.197201	0.307154	NS	7.40978	-0.0729196	0.5556	1	NS	6.47154
22248	Unc119	unc-119 lipid binding chaperone	chr11	4.12657	1.10118	0.00527356	0.1445	NS	1.40167	0.741748	0.238656	0.922634	NS	5.1477	-0.345783	0.358299	0.934315	NS	4.8917	-0.527086	0.201781	0.299656	NS	4.62422	0.639297	0.0674793	1	NS	1.89738	0.0256693	0.961815	1	NS	4.91917	-0.13796	0.695461	1	NS	5.14684	-0.669125	0.102381	0.177122	NS	4.12657	0.461883	0.243202	1	NS	1.40167
64085	Clstn2	calsyntenin 2	chr9	0.411844	1.09966	0.00527687	0.1445	NS	0.172225	1.29869	0.00190741	0.155749	NS	2.05441	0.185513	0.616397	0.972927	NS	0.861569	0.124851	0.756688	0.832106	NS	0.637076	0.341514	0.330254	1	NS	0.273965	0.575658	0.119306	1	NS	2.23124	-0.071595	0.833973	1	NS	0.900484	0.11859	0.768267	0.85987	NS	0.411844	0.758148	0.0532873	1	NS	0.172225
72554	Utp14a	UTP14A small subunit processome component	chrX	1.72284	1.15313	0.00527943	0.1445	NS	0.523631	0.338694	0.583365	1	NS	3.02548	-0.00910799	0.980688	1	NS	2.31272	-0.316655	0.46233	0.576533	NS	2.45203	0.237226	0.505372	1	NS	0.312756	1.17867	0.067125	1	NS	3.12714	-0.153846	0.658262	1	NS	2.68347	-0.665467	0.115359	0.196892	NS	1.72284	0.915908	0.0273908	1	NS	0.523631
18323	Or8c9	olfactory receptor family 8 subfamily C member 9	chr9	1.72947	2.45058	0.00528084	0.1445	NS	3.66081	1.04098	0.118566	0.838256	NS	2.61675	0.670599	0.407958	0.943286	NS	0	5.71556	0.000656973	0.00177315	UP	2.22532	1.89931	0.00872459	0.891007	NS	4.17452	0.530091	0.370722	1	NS	2.93707	0.291414	0.686646	1	NS	1.55644	2.33168	0.0252525	0.0519101	NS	1.72947	0.551264	0.582332	1	NS	3.66081
94275	Maged1	MAGE family member D1	chrX	6.16556	1.11045	0.00529913	0.144684	NS	3.76466	0.445963	0.297018	0.929824	NS	7.36091	-0.232747	0.544109	0.96481	NS	7.3369	-0.0776775	0.850264	0.902293	NS	6.84406	0.435837	0.222318	1	NS	4.08935	0.0628642	0.871894	1	NS	7.52879	-0.432862	0.225133	0.978526	NS	7.79696	-0.43848	0.286389	0.418538	NS	6.16556	0.674611	0.0868023	1	NS	3.76466
207596	Thsd4	thrombospondin, type I, domain containing 4	chr9	0.519813	0.997036	0.00530164	0.144684	NS	0.459304	0.233615	0.513262	1	NS	1.18976	-0.728143	0.0328662	0.474116	NS	0.780165	0.21884	0.555169	0.66386	NS	0.649139	0.688482	0.0323393	1	NS	0.416634	0.385253	0.245986	1	NS	1.04968	-0.500921	0.117136	0.820495	NS	0.97242	-0.115566	0.753729	0.850721	NS	0.519813	0.308555	0.384534	1	NS	0.459304
104382	Barhl2	BarH like homeobox 2	chr5	1.60849	1.32458	0.00532763	0.145135	NS	2.72718	0.410319	0.250318	0.922634	NS	2.65749	0.696704	0.0540137	0.58466	NS	1.53308	1.24918	0.0247413	0.0496928	UP	1.53654	1.49225	0.000486306	0.208473	NS	2.97461	0.139004	0.667397	1	NS	2.96883	0.306171	0.337155	1	NS	2.24724	0.390763	0.407547	0.544834	NS	1.60849	-0.167666	0.772413	1	NS	2.72718
54646	Ppp1r3f	protein phosphatase 1, regulatory subunit 3F	chrX	2.1904	0.864635	0.00533226	0.145135	NS	0.935168	0.595727	0.116894	0.838256	NS	3.49865	0.0365154	0.900109	0.995058	NS	2.43044	-0.259981	0.434258	0.548212	NS	2.5737	0.457722	0.0984994	1	NS	1.08904	0.271106	0.431189	1	NS	3.59081	-0.0930625	0.729321	1	NS	2.89933	-0.714738	0.0287086	0.0581777	NS	2.1904	0.406912	0.190821	1	NS	0.935168
56382	Rab9	RAB9, member RAS oncogene family	chrX	1.62868	1.48806	0.00534817	0.145376	NS	0.366084	-0.484433	0.577362	1	NS	2.5828	-0.0909385	0.855949	0.994954	NS	1.98343	-0.00621686	0.991196	1	NS	2.06848	0.874614	0.0615395	1	NS	0.185197	0.512418	0.581408	1	NS	2.40896	0.0831497	0.858661	1	NS	2.01428	0.0550655	0.921431	0.958752	NS	1.62868	0.613448	0.250959	1	NS	0.366084
77220	Tmem200a	transmembrane protein 200A	chr10	0.853819	-0.648815	0.00536494	0.145636	NS	1.01343	-0.538673	0.0127059	0.434783	NS	2.84457	-0.402361	0.0128219	0.318258	NS	2.22366	-1.08741	9.12375e-09	5.41191e-08	DOWN	0.674767	-0.145071	0.515971	1	NS	0.869314	-0.216368	0.301195	1	NS	2.67062	-0.227364	0.133223	0.861855	NS	2.22138	-0.968773	2.95872e-07	1.30451e-06	NS	0.853819	-0.503744	0.0288991	1	NS	1.01343
227231	Cps1	carbamoyl-phosphate synthetase 1	chr1	0.979294	-0.70949	0.00537835	0.145636	NS	0.281608	-0.612556	0.172077	0.891928	NS	1.15537	-0.185779	0.418817	0.943286	NS	0.332579	-0.309818	0.485645	0.598928	NS	0.771562	-0.204556	0.405059	1	NS	0.330648	-0.852637	0.0381247	0.936891	NS	1.04846	-0.0156211	0.942942	1	NS	0.424388	-0.609995	0.142065	0.235804	NS	0.979294	-0.504934	0.04388	1	NS	0.281608
67851	Mtres1	mitochondrial transcription rescue factor 1	chr10	5.73794	-0.337654	0.005379	0.145636	NS	4.81661	0.101282	0.450434	1	NS	4.42397	0.242356	0.0931559	0.686803	NS	4.34877	0.0176494	0.912563	0.945311	NS	5.6021	-0.132165	0.240577	1	NS	4.87844	0.0463099	0.710355	1	NS	4.51232	0.117773	0.374313	1	NS	4.38101	0.0955963	0.549462	0.685032	NS	5.73794	-0.205489	0.0889186	1	NS	4.81661
71893	Noxo1	NADPH oxidase organizer 1	chr17	9.51542	-0.3549	0.00540593	0.146173	NS	8.84274	-0.164615	0.206556	0.909855	NS	8.65799	-0.0945207	0.47293	0.953897	NS	8.1389	-0.443722	0.00250792	0.00612674	NS	9.39692	-0.180627	0.127847	1	NS	8.88217	-0.190851	0.115108	1	NS	8.66458	-0.131846	0.280566	0.99822	NS	8.07494	-0.262814	0.0737767	0.13425	NS	9.51542	-0.174273	0.171941	1	NS	8.84274
72301	Shisal1	shisa like 1	chr15	2.45306	-0.70487	0.00543083	0.146488	NS	3.35563	-0.466461	0.0494567	0.687151	NS	2.91022	-0.194182	0.424254	0.944246	NS	1.44992	0.894721	0.0025667	0.00626364	NS	2.15899	-0.252774	0.28909	1	NS	3.07863	-0.156407	0.483009	1	NS	2.60307	0.13	0.568624	1	NS	1.50096	0.926959	0.00164375	0.004184	NS	2.45306	-0.452096	0.0722832	1	NS	3.35563
93961	B3galt5	UDP-Gal:betaGlcNAc beta 1,3-galactosyltransferase, polypeptide 5	chr16	0.307628	-1.9871	0.0054318	0.146488	NS	0.031682	-2.60481	0.0788779	0.738431	NS	0.0338856	0.272962	0.815822	0.992924	NS	0.0227534	1.86297	0.146946	0.23416	NS	0.184149	-1.16533	0.10249	1	NS	0.0263402	-2.38312	0.0988811	1	NS	0.0383968	0.0957386	0.92994	1	NS	0.0880178	0.126069	0.895002	0.941065	NS	0.307628	-0.821771	0.200925	1	NS	0.031682
102465774	Mir3569	microRNA 3569	chr7	6.99892	-2.821	0.00544986	0.146782	NS	4.09504	1.02762	0.417703	0.999281	NS	6.12695	-0.610288	0.537439	0.96481	NS	4.58728	-0.584932	0.723731	0.805808	NS	5.24781	-1.17272	0.302689	1	NS	5.35951	-0.0163478	0.986935	1	NS	4.7581	0.556419	0.608854	1	NS	0	2.0452	0.316356	0.45183	NS	6.99892	-1.64829	0.0596442	1	NS	4.09504
237781	Mief2	mitochondrial elongation factor 2	chr11	7.3372	-0.501346	0.00547933	0.147383	NS	6.39919	-0.00648006	0.972955	1	NS	4.05076	-0.231856	0.423608	0.943963	NS	4.14771	1.3838	2.30036e-07	1.06036e-06	UP	7.21873	-0.323722	0.0540409	1	NS	6.61616	-0.229123	0.193923	1	NS	3.85221	-0.0526853	0.848856	1	NS	4.39441	1.22842	2.00517e-06	7.80708e-06	UP	7.3372	-0.177624	0.322584	1	NS	6.39919
71529	Kazn	kazrin, periplakin interacting protein	chr4	0.523506	1.25459	0.00550655	0.147922	NS	0.300503	-0.074098	0.884921	1	NS	0.88415	-0.456354	0.2936	0.89284	NS	1.45206	-0.0398139	0.927952	0.956382	NS	0.791498	0.560639	0.15528	1	NS	0.273968	0.0899951	0.852565	1	NS	0.843413	-0.397462	0.328144	1	NS	1.77885	-0.433056	0.321747	0.455524	NS	0.523506	0.693954	0.126019	1	NS	0.300503
319642	Rab9b	RAB9B, member RAS oncogene family	chrX	0	3.73442	0.00553569	0.148359	NS	0	0	1	1	NS	0	3.42169	0.0150474	0.342286	NS	0.171147	0.742341	0.597555	0.703869	NS	0.557727	0.149379	0.833055	1	NS	0.101644	-1.63861	0.236769	1	NS	0.0992767	1.92422	0.0784612	0.735251	NS	0.58347	-0.951396	0.359202	0.494964	NS	0	3.58504	0.00879079	1	NS	0
258871	Or8c20	olfactory receptor family 8 subfamily C member 20	chr9	2.11003	2.02058	0.00553724	0.148359	NS	3.67528	0.837832	0.100623	0.803781	NS	3.23306	1.53117	0.0051645	0.194421	NS	0	4.86627	0.00404054	0.00950306	UP	2.64729	1.47092	0.0115341	0.993041	NS	3.63231	0.904312	0.0616706	0.992955	NS	3.77768	0.927046	0.0447736	0.595159	NS	1.25709	2.34044	0.0386166	0.0761417	NS	2.11003	0.549661	0.537136	1	NS	3.67528
170643	Kirrel1	kirre like nephrin family adhesion molecule 1	chr3	0.727811	0.696897	0.0055616	0.148818	NS	0.772704	0.609386	0.0127744	0.434783	NS	1.12713	0.487126	0.0230447	0.413779	NS	0.516821	0.642821	0.0501916	0.0932459	NS	0.981469	0.192738	0.359339	1	NS	0.890406	0.359546	0.105064	1	NS	1.26716	0.206516	0.284428	1	NS	0.606398	0.470795	0.132156	0.221537	NS	0.727811	0.504159	0.0499243	1	NS	0.772704
629079	Vmn2r56	vomeronasal 2, receptor 56	chr7	0	3.74235	0.00557139	0.148886	NS	0.0570336	0.895981	0.388015	0.988648	NS	0.914432	-0.010677	0.977305	1	NS	0.0809863	0.543351	0.625659	0.72347	NS	0.10738	0.590142	0.438622	1	NS	0.0474872	1.12521	0.266215	1	NS	0.767335	0.285909	0.432494	1	NS	0.0801475	0.661643	0.549389	0.685016	NS	0	3.15221	0.026399	1	NS	0.0570336
234593	Ndrg4	N-myc downstream regulated gene 4	chr8	3.58166	1.13323	0.00558492	0.149054	NS	2.55912	0.114099	0.782213	1	NS	2.3464	0.120714	0.772975	0.992091	NS	3.29187	0.624887	0.147263	0.234647	NS	4.25247	0.44429	0.225109	1	NS	2.49298	0.200915	0.599832	1	NS	2.37873	0.0491717	0.89881	1	NS	3.92709	0.038232	0.928509	0.963583	NS	3.58166	0.688937	0.0884722	1	NS	2.55912
320587	Tmem88b	transmembrane protein 88B	chr4	3.53035	-1.04907	0.00559373	0.149096	NS	2.9136	0.085491	0.828361	1	NS	6.3884	-0.280533	0.196171	0.853055	NS	2.14765	0.566349	0.290851	0.405147	NS	2.84351	-0.225438	0.555537	1	NS	3.40336	-0.468253	0.176317	1	NS	6.24073	-0.159737	0.431856	1	NS	1.91737	0.965457	0.0841809	0.150403	NS	3.53035	-0.823631	0.0258275	1	NS	2.9136
14156	Fen1	flap structure specific endonuclease 1	chr19	5.62096	0.821653	0.00564401	0.150242	NS	3.2227	0.230288	0.55292	1	NS	5.38005	-0.082039	0.787135	0.992924	NS	10.5015	-1.75548	5.13613e-09	3.19004e-08	DOWN	6.0199	0.429582	0.107301	1	NS	3.11864	0.336755	0.358322	1	NS	5.6583	-0.395564	0.157367	0.904566	NS	10.493	-1.62814	5.35769e-08	2.63997e-07	DOWN	5.62096	0.392071	0.186564	1	NS	3.2227
319939	Tns3	tensin 3	chr11	0.825051	1.49411	0.00567017	0.150532	NS	0.214353	0.0973268	0.867845	1	NS	0.531855	0.041496	0.938564	0.999835	NS	1.67636	0.211783	0.699312	0.785895	NS	1.32778	0.538087	0.258823	1	NS	0.205227	0.213931	0.695056	1	NS	0.470856	0.212009	0.672098	1	NS	2.03276	-0.214601	0.694756	0.806135	NS	0.825051	0.956025	0.0723292	1	NS	0.214353
19820	Rlim	ring finger protein, LIM domain interacting	chrX	3.56731	1.06528	0.00567037	0.150532	NS	1.94964	0.297717	0.478495	1	NS	6.36402	0.0743384	0.83859	0.993507	NS	5.20972	-0.323643	0.411804	0.525533	NS	3.96245	0.672449	0.0520253	1	NS	2.15938	0.0737748	0.847651	1	NS	6.54136	-0.134457	0.690251	1	NS	5.33254	-0.333429	0.397388	0.534029	NS	3.56731	0.392826	0.302551	1	NS	1.94964
72269	Cda	cytidine deaminase	chr4	0.279013	1.9483	0.00567687	0.150532	NS	0.171513	0.293574	0.758182	1	NS	1.42709	-0.182716	0.726048	0.987708	NS	0.239719	-0.725487	0.495818	0.608157	NS	0.496952	1.1001	0.0524623	1	NS	0.177534	0.214838	0.80835	1	NS	1.15498	0.242609	0.624964	1	NS	0.181584	-0.194343	0.862831	0.920159	NS	0.279013	0.848199	0.26557	1	NS	0.171513
59043	Wsb2	WD repeat and SOCS box-containing 2	chr5	5.59386	0.313086	0.00568512	0.150557	NS	5.50694	0.514643	5.58381e-06	0.00179528	NS	5.24984	0.572772	9.55959e-07	0.00054641	NS	5.84149	0.0147876	0.902293	0.938899	NS	5.77703	0.18459	0.0721115	1	NS	5.61138	0.433307	3.16467e-05	0.0147999	NS	5.41836	0.366949	0.000569476	0.0727833	NS	5.94008	0.0263929	0.825516	0.896151	NS	5.59386	0.128496	0.259145	1	NS	5.50694
319224	6330410L21Rik	RIKEN cDNA 6330410L21 gene	chr3	1.29492	-1.76401	0.0057221	0.151183	NS	2.38925	-0.908039	0.00945171	0.386656	NS	1.70866	0.64533	0.0869645	0.671348	NS	2.34778	-0.438537	0.235968	0.341721	NS	0.770873	-0.706894	0.301218	1	NS	1.46404	0.352476	0.38436	1	NS	2.21931	-0.0644365	0.837821	1	NS	2.88687	-0.966485	0.00362664	0.00874232	NS	1.29492	-1.05712	0.0672552	1	NS	2.38925
77644	Steep1	STING1 ER exit protein 1	chrX	1.49364	0.872236	0.00572347	0.151183	NS	0.704735	0.503156	0.208222	0.909855	NS	3.56394	-0.475779	0.0812343	0.657828	NS	1.08003	0.651358	0.0842902	0.146046	NS	1.90319	0.333006	0.228005	1	NS	0.732081	0.433416	0.242461	1	NS	3.23056	-0.136065	0.594996	1	NS	1.39347	0.207005	0.563134	0.695859	NS	1.49364	0.53923	0.0909284	1	NS	0.704735
268656	Sptlc1	serine palmitoyltransferase, long chain base subunit 1	chr13	5.85539	-0.273387	0.00573363	0.151257	NS	4.97314	-0.244669	0.0203478	0.505788	NS	4.54249	-0.15158	0.171565	0.824535	NS	3.61501	0.436728	0.000924432	0.00243654	NS	5.76705	-0.111428	0.224718	1	NS	4.84551	-0.113833	0.250449	1	NS	4.4374	-0.0737592	0.476792	1	NS	3.81931	0.333798	0.00959277	0.0214485	NS	5.85539	-0.161959	0.101365	1	NS	4.97314
74269	1700063H04Rik	RIKEN cDNA 1700063H04 gene	chr6	8.31058	0.567503	0.00575746	0.151561	NS	8.52133	0.486092	0.0165456	0.467662	NS	7.95999	0.634587	0.00261086	0.133309	NS	6.56856	1.1736	5.14721e-06	1.89403e-05	UP	8.70898	0.232766	0.208525	1	NS	8.96327	0.0425991	0.817342	1	NS	8.38426	0.178504	0.348081	1	NS	6.94489	0.896228	0.000307616	0.000873922	NS	8.31058	0.334738	0.103957	1	NS	8.52133
620697	Vmn2r68	vomeronasal 2, receptor 68	chr7	1.46921	1.38263	0.00575986	0.151561	NS	4.11851	1.83218	2.36173e-05	0.00623042	UP	2.08418	1.80518	0.00011118	0.0169463	UP	0.784475	4.46397	1.1561e-13	1.8118e-12	UP	2.25741	0.417857	0.321567	1	NS	4.68909	1.21591	0.00150471	0.221913	NS	2.61596	1.10901	0.00651328	0.245016	NS	0.212679	6.62431	6.55704e-19	4.68487e-17	UP	1.46921	0.964777	0.055842	1	NS	4.11851
330406	B4galnt3	beta-1,4-N-acetyl-galactosaminyl transferase 3	chr6	1.13442	0.776098	0.00576809	0.151584	NS	0.493657	0.614529	0.0852289	0.757889	NS	4.6494	-0.135325	0.556606	0.96481	NS	3.51088	-1.21002	2.95378e-06	1.12389e-05	DOWN	1.49655	0.182101	0.458482	1	NS	0.624559	0.242098	0.44807	1	NS	4.64322	-0.160002	0.453906	1	NS	3.52966	-1.12897	1.24953e-05	4.32501e-05	DOWN	1.13442	0.593996	0.0361318	1	NS	0.493657
326623	Tnfsf15	tumor necrosis factor (ligand) superfamily, member 15	chr4	0	3.74078	0.00580615	0.152197	NS	0.208234	-0.276975	0.793824	1	NS	2.65956	0.00873875	0.978552	1	NS	2.55861	-1.45571	0.000253799	0.000729186	DOWN	0.0561274	2.37281	0.0166617	1	NS	0.280666	-0.676505	0.474972	1	NS	2.59214	0.0629527	0.836013	1	NS	2.35222	-1.08412	0.00752735	0.0171681	DOWN	0	1.36797	0.317132	1	NS	0.208234
100502624	Gm13483	predicted gene 13483	chr2	1.94268	0.509029	0.00580918	0.152197	NS	1.56534	-0.0639621	0.74626	1	NS	3.20622	-0.110174	0.517798	0.96208	NS	1.45622	-0.166857	0.450001	0.564258	NS	2.07999	0.398847	0.0168732	1	NS	1.39601	0.194539	0.300109	1	NS	3.08451	-0.00156013	0.99215	1	NS	1.53546	-0.177458	0.416615	0.554329	NS	1.94268	0.110182	0.554065	1	NS	1.56534
433586	Maml3	mastermind like transcriptional coactivator 3	chr3	2.93121	-0.514364	0.00582026	0.152197	NS	2.8151	-0.236291	0.206451	0.909855	NS	2.30213	0.056719	0.764881	0.990678	NS	1.13241	1.1208	1.81239e-07	8.54378e-07	UP	2.68744	-0.15231	0.381127	1	NS	2.57095	0.0320884	0.853923	1	NS	2.24907	0.0909054	0.604723	1	NS	1.18534	1.10381	2.4652e-07	1.09907e-06	UP	2.93121	-0.362054	0.0522744	1	NS	2.8151
140477	Dmbx1	diencephalon/mesencephalon homeobox 1	chr4	0.672103	1.88712	0.005821	0.152197	NS	0.0532733	-0.214981	0.884353	1	NS	0	0	1	1	NS	0.281494	1.48395	0.107603	0.179341	NS	1.53751	0.232077	0.677262	1	NS	0.129149	-1.24555	0.328406	1	NS	0.0853261	-2.22	0.110872	0.81026	NS	0.457361	0.784817	0.350009	0.486065	NS	0.672103	1.65504	0.0159381	1	NS	0.0532733
55991	Panx1	pannexin 1	chr9	1.44474	1.42738	0.00583382	0.152338	NS	0.229232	0.652867	0.382428	0.988648	NS	0.47685	0.976931	0.111478	0.729916	NS	3.54412	-0.50668	0.322399	0.439251	NS	2.04209	0.576259	0.203908	1	NS	0.402227	-0.193341	0.762864	1	NS	0.687205	0.324172	0.546349	1	NS	3.82828	-0.698456	0.172447	0.27512	NS	1.44474	0.851118	0.0978028	1	NS	0.229232
16590	Kit	KIT proto-oncogene receptor tyrosine kinase	chr5	3.12726	1.35005	0.00585961	0.152731	NS	1.36412	0.157207	0.750992	1	NS	1.385	0.135021	0.785327	0.992924	NS	2.08762	1.02596	0.0475363	0.0890526	NS	3.87526	0.538739	0.217471	1	NS	1.36786	0.174621	0.703282	1	NS	1.50037	-0.071148	0.876242	1	NS	2.86198	0.211293	0.677795	0.793977	NS	3.12726	0.811313	0.0920948	1	NS	1.36412
666938	Bend4	BEN domain containing 4	chr5	3.39737	1.29841	0.00586471	0.152731	NS	1.0945	0.251352	0.633678	1	NS	1.36421	0.252723	0.619707	0.973008	NS	3.9214	0.0733265	0.880281	0.92313	NS	4.10919	0.549285	0.191087	1	NS	0.989164	0.433704	0.381088	1	NS	1.37196	0.207659	0.658673	1	NS	4.26615	-0.177344	0.715009	0.821161	NS	3.39737	0.749126	0.106528	1	NS	1.0945
69539	Trnp1	TMF1-regulated nuclear protein 1	chr4	2.4262	1.76439	0.00587141	0.152731	NS	1.64577	0.673873	0.331892	0.959162	NS	0.487664	0.425325	0.688411	0.9813	NS	2.08	1.13897	0.10582	0.176757	NS	3.45729	0.654265	0.231841	1	NS	1.92835	0.32734	0.601236	1	NS	0.93573	-0.692141	0.430009	1	NS	2.57724	0.600334	0.374906	0.510822	NS	2.4262	1.11012	0.0809295	1	NS	1.64577
21954	Tnni3	troponin I, cardiac 3	chr7	8.2577	-0.417699	0.00588373	0.152731	NS	8.72002	-0.107352	0.472726	1	NS	9.86433	0.0148521	0.919565	0.995862	NS	8.66629	-0.374865	0.0202244	0.0414087	NS	8.15143	-0.24829	0.0784306	1	NS	8.72508	-0.0841871	0.544169	1	NS	10.0178	-0.165282	0.224547	0.978526	NS	8.70125	-0.29945	0.0633	0.117197	NS	8.2577	-0.169409	0.263501	1	NS	8.72002
14163	Fgd1	FYVE, RhoGEF and PH domain containing 1	chrX	1.50717	1.48475	0.00588599	0.152731	NS	0.255372	0.334799	0.659706	1	NS	2.12512	-0.593238	0.252029	0.887088	NS	1.95055	0.231839	0.676199	0.766493	NS	2.21043	0.502404	0.286502	1	NS	0.192624	0.737184	0.32168	1	NS	2.2038	-0.722078	0.135821	0.866097	NS	2.25689	-0.0843002	0.878206	0.929953	NS	1.50717	0.982348	0.0660899	1	NS	0.255372
22262	Uox	urate oxidase	chr3	0.887231	-1.13057	0.00591667	0.153334	NS	1.24631	-0.235068	0.495172	1	NS	0.760521	0.339927	0.382399	0.942186	NS	0.662697	0.151716	0.734628	0.813762	NS	0.789285	-0.816253	0.0350427	1	NS	1.23363	-0.24073	0.456521	1	NS	0.956359	-0.131174	0.70551	1	NS	0.676444	0.250726	0.572563	0.703675	NS	0.887231	-0.314322	0.412024	1	NS	1.24631
12934	Dpysl2	dihydropyrimidinase-like 2	chr14	0.625849	1.1269	0.00593666	0.153589	NS	0.437676	-0.255408	0.609147	1	NS	2.28377	0.153587	0.639391	0.977008	NS	2.47702	-0.777077	0.0285322	0.0566323	NS	0.824975	0.661547	0.0614921	1	NS	0.332075	0.204307	0.679396	1	NS	2.44141	-0.0703217	0.815705	1	NS	2.60911	-0.843581	0.017049	0.0364068	NS	0.625849	0.465351	0.272606	1	NS	0.437676
236900	Pdk3	pyruvate dehydrogenase kinase, isoenzyme 3	chrX	2.49059	0.882327	0.00594142	0.153589	NS	1.12914	0.95644	0.00713904	0.337701	NS	5.28401	0.0187273	0.950679	1	NS	5.41988	-0.911939	0.00524981	0.0120915	NS	2.96031	0.362306	0.208584	1	NS	1.2478	0.7445	0.0210812	0.772977	NS	5.38303	-0.114975	0.681574	1	NS	5.54132	-0.921472	0.00478486	0.0112988	NS	2.49059	0.520022	0.103538	1	NS	1.12914
328977	Zfp532	zinc finger protein 532	chr18	2.71755	1.06287	0.00595861	0.15384	NS	0.468208	0.677888	0.136135	0.843139	NS	0.73614	-0.0116841	0.97848	1	NS	2.20128	0.107117	0.793672	0.85914	NS	3.12196	0.619777	0.0752218	1	NS	0.502982	0.567218	0.174077	1	NS	0.690711	0.0697285	0.862877	1	NS	2.47569	-0.134129	0.742177	0.842535	NS	2.71755	0.443089	0.244565	1	NS	0.468208
382252	Bclaf3	Bclaf1 and Thrap3 family member 3	chrX	2.87477	1.2295	0.00597977	0.154129	NS	1.72468	0.317807	0.481997	1	NS	1.34172	0.159297	0.73203	0.988457	NS	2.51843	0.573045	0.222707	0.325356	NS	3.48154	0.558493	0.162747	1	NS	1.60463	0.479939	0.25219	1	NS	1.15661	0.443567	0.307464	1	NS	2.77695	0.370609	0.427784	0.566041	NS	2.87477	0.67101	0.127761	1	NS	1.72468
240427	Setbp1	SET binding protein 1	chr18	0.317332	-0.804513	0.00599621	0.154129	NS	0.850553	-0.147	0.499946	1	NS	2.04129	-0.330475	0.0910152	0.680809	NS	0.444702	0.201062	0.454185	0.568581	NS	0.266898	-0.434407	0.115974	1	NS	0.775538	0.0536104	0.793648	1	NS	1.79637	-0.024201	0.894755	1	NS	0.392868	0.518369	0.0579386	0.108481	NS	0.317332	-0.370105	0.189271	1	NS	0.850553
504186	Chrna10	cholinergic receptor, nicotinic, alpha polypeptide 10	chr7	4.86608	-1.02635	0.00599949	0.154129	NS	6.30384	-0.708535	0.0397426	0.63296	NS	2.63391	-0.549906	0.278983	0.887219	NS	2.27597	2.08713	3.11449e-05	0.000102539	UP	4.60124	-0.696671	0.047321	1	NS	5.9241	-0.318452	0.325398	1	NS	2.26419	-0.125998	0.799112	1	NS	2.26373	2.21414	9.64661e-06	3.39139e-05	UP	4.86608	-0.329678	0.367687	1	NS	6.30384
78829	Tsc22d4	Tsc22 domain family, member 4	chr5	3.79342	0.984272	0.00599976	0.154129	NS	2.79813	0.715186	0.0535143	0.709559	NS	7.81792	0.159085	0.638683	0.976686	NS	5.77487	-0.423283	0.247768	0.355458	NS	4.44683	0.300176	0.349324	1	NS	3.08138	0.459582	0.171883	1	NS	8.0061	-0.0597783	0.848416	1	NS	5.86859	-0.387883	0.289118	0.421927	NS	3.79342	0.684096	0.0549615	1	NS	2.79813
208890	Slc26a7	solute carrier family 26, member 7	chr4	0.276673	1.11407	0.00601904	0.154355	NS	0.418072	0.564279	0.127569	0.838256	NS	1.77322	-0.137315	0.620348	0.973008	NS	0.879326	0.0775041	0.819383	0.879522	NS	0.288884	1.1068	0.00212076	0.455426	NS	0.405292	0.600388	0.0837382	1	NS	1.55134	0.159159	0.540534	1	NS	1.18495	-0.420064	0.197165	0.30712	NS	0.276673	0.00727129	0.987032	1	NS	0.418072
20286	Zc3h7b	zinc finger CCCH type containing 7B	chr15	3.43508	1.03828	0.00602356	0.154355	NS	2.36605	-0.0664148	0.862564	1	NS	2.40372	-0.190353	0.620302	0.973008	NS	4.39878	-0.0985911	0.801373	0.865149	NS	4.05947	0.391557	0.248961	1	NS	2.15814	0.195305	0.585901	1	NS	2.22044	0.00640125	0.985742	1	NS	4.7631	-0.383222	0.32775	0.461641	NS	3.43508	0.646719	0.0842045	1	NS	2.36605
26941	Nherf1	NHERF family PDZ scaffold protein 1	chr11	2.52954	0.78898	0.00604768	0.15478	NS	1.91541	0.505599	0.124555	0.838256	NS	6.8718	0.074025	0.740655	0.988786	NS	4.03156	-0.360542	0.181944	0.275385	NS	3.00288	0.293264	0.24017	1	NS	2.36932	-0.0791223	0.785478	1	NS	7.08927	-0.174757	0.397734	1	NS	4.14946	-0.389406	0.146813	0.242323	NS	2.52954	0.495716	0.0893336	1	NS	1.91541
435391	Dusp29	dual specificity phosphatase 29	chr14	1.9017	-0.93317	0.00606098	0.154928	NS	4.60465	-0.474303	0.0838924	0.754152	NS	3.25307	-0.221541	0.442763	0.94899	NS	2.16272	0.93962	0.00445549	0.010397	NS	1.56342	-0.337979	0.297601	1	NS	4.37483	-0.238809	0.351926	1	NS	3.25442	-0.257213	0.33789	1	NS	1.91848	1.38688	4.03506e-05	0.000130263	UP	1.9017	-0.595191	0.0741146	1	NS	4.60465
13640	Efna5	ephrin A5	chr17	1.54026	-0.567659	0.00608382	0.155157	NS	0.975565	-0.579266	0.0103928	0.40734	NS	1.32156	-0.149225	0.47963	0.954459	NS	1.1876	-0.787907	0.00091018	0.00240205	NS	1.11026	0.235741	0.230653	1	NS	0.780854	-0.175104	0.419948	1	NS	1.28195	-0.109486	0.577501	1	NS	1.19106	-0.679904	0.00414519	0.0098882	NS	1.54026	-0.803401	0.000117594	0.201645	NS	0.975565
211652	Wwc1	WW, C2 and coiled-coil domain containing 1	chr11	0.835286	1.36123	0.00608504	0.155157	NS	0.186352	-0.416549	0.510346	1	NS	0.365294	0.305056	0.57063	0.96481	NS	1.87211	0.0892341	0.858264	0.908555	NS	1.22258	0.60864	0.164985	1	NS	0.177303	-0.360055	0.54786	1	NS	0.42828	0.0150563	0.9755	1	NS	2.32183	-0.391511	0.431635	0.57033	NS	0.835286	0.752594	0.125408	1	NS	0.186352
13712	Elk1	ELK1, member of ETS oncogene family	chrX	1.64981	1.44748	0.00611224	0.155419	NS	0.406282	-0.887123	0.348182	0.972219	NS	2.80254	-0.289679	0.553066	0.96481	NS	1.76824	0.592335	0.294624	0.409322	NS	2.34258	0.584311	0.19772	1	NS	0.182643	0.336009	0.743906	1	NS	2.74575	-0.253833	0.577204	1	NS	2.58302	-0.333103	0.533756	0.672211	NS	1.64981	0.863166	0.103608	1	NS	0.406282
243866	Meiosin	meiosis initiator	chr7	3.79668	1.35014	0.00612084	0.155419	NS	1.83171	-0.162621	0.761643	1	NS	2.12434	-0.243018	0.642905	0.977088	NS	3.63346	0.866028	0.0933178	0.159353	NS	4.68314	0.422135	0.333902	1	NS	1.81756	-0.169354	0.735364	1	NS	1.54421	0.517741	0.305146	1	NS	3.8143	0.807124	0.116377	0.198418	NS	3.79668	0.928008	0.0566074	1	NS	1.83171
140488	Igf2bp3	insulin-like growth factor 2 mRNA binding protein 3	chr6	5.19684	-0.30929	0.00612153	0.155419	NS	5.5426	-0.102968	0.35819	0.976529	NS	5.83261	-0.126041	0.259048	0.887219	NS	7.28665	-1.31748	6.41289e-28	1.43433e-25	DOWN	4.98934	-0.025187	0.810347	1	NS	5.4943	-0.0317633	0.760158	1	NS	5.75314	-0.0788723	0.446823	1	NS	7.26262	-1.18555	4.85959e-23	1.03088e-20	DOWN	5.19684	-0.284103	0.011821	1	NS	5.5426
12606	Cebpa	CCAAT/enhancer binding protein alpha	chr7	1.92711	1.82866	0.00612553	0.155419	NS	1.64717	-0.805254	0.385919	0.988648	NS	1.87287	0.0725009	0.926853	0.99747	NS	5.71133	-1.06717	0.0324716	0.0634672	NS	3.19715	0.416765	0.415486	1	NS	1.46957	-0.554713	0.543017	1	NS	2.3303	-0.525648	0.447584	1	NS	5.57952	-0.819767	0.100788	0.174807	NS	1.92711	1.4119	0.0394246	1	NS	1.64717
23967	Osr1	odd-skipped related transcription factor 1	chr12	0.127446	2.71544	0.00613809	0.155541	NS	0.219008	-0.267746	0.826544	1	NS	0.121327	-1.74762	0.209069	0.855	NS	0.5553	0.25019	0.777723	0.847987	NS	0.394107	1.33686	0.0562404	1	NS	0	2.3665	0.0997482	1	NS	0	0	1	1	NS	0.550384	0.377424	0.668822	0.78678	NS	0.127446	1.37858	0.235642	1	NS	0.219008
26464	Vnn3	vanin 3	chr10	0.297261	-3.41457	0.00615165	0.155541	NS	0	1.62101	0.2765	0.922634	NS	0.346753	0.531894	0.475737	0.953897	NS	0.447277	-1.89602	0.070438	0.124605	NS	0.0550728	-1.3651	0.235836	1	NS	0.116707	-0.763877	0.550722	1	NS	0.655889	-0.521489	0.375433	1	NS	0.720077	-2.59527	0.00435062	0.0103423	DOWN	0.297261	-2.04947	0.0645231	1	NS	0
230775	Adgrb2	adhesion G protein-coupled receptor B2	chr4	2.1903	1.00296	0.00615299	0.155541	NS	1.16063	0.470384	0.261162	0.922634	NS	1.55132	0.409944	0.296764	0.895051	NS	1.13951	0.917618	0.0406594	0.0774029	NS	2.5528	0.577207	0.0773621	1	NS	1.28419	0.216063	0.572739	1	NS	1.60467	0.297488	0.409534	1	NS	1.54863	0.358812	0.397817	0.534535	NS	2.1903	0.425749	0.244902	1	NS	1.16063
27376	Slc25a10	solute carrier family 25 (mitochondrial carrier, dicarboxylate transporter), member 10	chr11	6.80055	-0.631799	0.00616349	0.155561	NS	8.90968	-0.648134	0.00342571	0.225932	NS	8.33675	-0.580889	0.00922485	0.269128	NS	6.6893	0.393634	0.110658	0.183911	NS	6.60106	-0.363321	0.0916473	1	NS	8.65976	-0.352312	0.0886418	1	NS	8.11025	-0.389106	0.0620026	0.672286	NS	6.47538	0.730398	0.00329247	0.00798364	NS	6.80055	-0.268478	0.24303	1	NS	8.90968
213783	Plekhg1	pleckstrin homology domain containing, family G (with RhoGef domain) member 1	chr10	0.400212	0.935389	0.00616893	0.155561	NS	0.244939	0.252854	0.517084	1	NS	2.86323	-0.122109	0.663877	0.9813	NS	1.58307	-0.570213	0.0703767	0.124518	NS	0.586057	0.361432	0.223706	1	NS	0.235659	0.327743	0.371273	1	NS	2.72348	0.0115881	0.964577	1	NS	1.45512	-0.285758	0.365708	0.501277	NS	0.400212	0.573957	0.0966053	1	NS	0.244939
244448	Triml1	tripartite motif family-like 1	chr8	3.21448	0.891795	0.00618084	0.155566	NS	2.49416	0.898649	0.0112013	0.413064	NS	7.93504	-0.0565521	0.837438	0.993507	NS	4.9846	-0.143165	0.647895	0.741105	NS	3.721	0.373857	0.192012	1	NS	2.9442	0.371474	0.237499	1	NS	8.17556	-0.323266	0.205845	0.973814	NS	5.05563	-0.081691	0.793912	0.874881	NS	3.21448	0.517938	0.115018	1	NS	2.49416
192652	Wdr81	WD repeat domain 81	chr11	4.28348	1.23725	0.00618424	0.155566	NS	1.19361	0.620819	0.286781	0.922634	NS	2.33942	-0.223697	0.654511	0.979592	NS	5.01068	-0.303896	0.516242	0.627129	NS	5.09957	0.424083	0.291741	1	NS	0.837632	1.29601	0.0253255	0.818088	NS	2.63515	-0.610637	0.183329	0.941676	NS	5.3818	-0.572017	0.221073	0.337965	NS	4.28348	0.813171	0.0690229	1	NS	1.19361
17313	Mgp	matrix Gla protein	chr6	3.3216	-1.90322	0.00621524	0.156007	NS	3.37326	-1.48119	0.0269075	0.571388	NS	3.11489	-1.00867	0.136302	0.768324	NS	2.41607	-0.138383	0.859419	0.90917	NS	2.74385	-1.20787	0.0736139	1	NS	2.59147	-0.568612	0.394109	1	NS	2.50665	-0.35407	0.594435	1	NS	1.74008	0.872757	0.305273	0.440968	NS	3.3216	-0.695354	0.276318	1	NS	3.37326
11682	Alk	anaplastic lymphoma kinase	chr17	0.423965	-0.677955	0.00622362	0.156007	NS	0.913917	-0.685525	0.00233128	0.180341	NS	0.738145	-0.595127	0.00988306	0.279346	NS	0.343494	0.406255	0.127446	0.207588	NS	0.336305	-0.21628	0.354542	1	NS	0.767346	-0.341585	0.107476	1	NS	0.629991	-0.337571	0.119933	0.826753	NS	0.388568	0.314572	0.231621	0.350988	NS	0.423965	-0.461675	0.0601638	1	NS	0.913917
78073	6720468P15Rik	RIKEN cDNA 6720468P15 gene	chr19	4.05073	-0.589739	0.00622834	0.156007	NS	3.74047	-0.116899	0.593345	1	NS	3.61172	-0.081534	0.718454	0.984788	NS	2.61377	0.372112	0.197527	0.294163	NS	3.63029	-0.0893866	0.662626	1	NS	3.55022	0.119381	0.565622	1	NS	3.39555	0.118746	0.579074	1	NS	2.77386	0.293346	0.297139	0.431187	NS	4.05073	-0.500353	0.0197999	1	NS	3.74047
14936	Gys1	glycogen synthase 1, muscle	chr7	1.52766	1.33717	0.00623559	0.156007	NS	0.824868	0.725929	0.207849	0.909855	NS	0.868416	0.390526	0.504346	0.958788	NS	1.68215	0.440522	0.399712	0.513349	NS	2.22615	0.434109	0.300774	1	NS	1.21152	-0.0574301	0.909038	1	NS	0.700171	0.752021	0.180065	0.936602	NS	1.87626	0.235682	0.646249	0.767457	NS	1.52766	0.903059	0.065916	1	NS	0.824868
13405	Dmd	dystrophin, muscular dystrophy	chrX	0.263401	0.576579	0.00623967	0.156007	NS	0.175027	0.793051	0.000278333	0.0406189	NS	2.11904	0.0861765	0.656002	0.980038	NS	0.819043	-0.449321	0.0344945	0.0669427	NS	0.3336	0.26147	0.169449	1	NS	0.206693	0.555351	0.00508399	0.442006	NS	2.16693	-0.00914371	0.959223	1	NS	0.883256	-0.465314	0.0282854	0.0573766	NS	0.263401	0.315109	0.135477	1	NS	0.175027
215929	Mfsd4b1	major facilitator superfamily domain containing 4B1	chr10	2.34562	-0.811528	0.0062627	0.156241	NS	2.57592	0.0787243	0.767523	1	NS	3.3669	-0.123014	0.612587	0.972634	NS	1.23481	0.377169	0.36043	0.473206	NS	2.00676	-0.318102	0.262839	1	NS	2.64664	3.69552e-05	0.999942	1	NS	3.09212	0.155359	0.498193	1	NS	1.08127	0.756864	0.0762247	0.138119	NS	2.34562	-0.493427	0.088927	1	NS	2.57592
217310	Hid1	HID1 domain containing	chr11	0.878998	1.82882	0.00627446	0.156241	NS	0.188565	-0.245394	0.827453	1	NS	0.630409	-1.3339	0.125993	0.752772	NS	0.616511	1.05965	0.182848	0.27651	NS	1.53144	0.690107	0.217343	1	NS	0.254738	-0.713935	0.489062	1	NS	0.575321	-1.20589	0.147575	0.887787	NS	1.21333	-0.108504	0.878901	0.930419	NS	0.878998	1.13871	0.0913018	1	NS	0.188565
75216	Cep128	centrosomal protein 128	chr12	5.87877	-0.366219	0.00627626	0.156241	NS	5.83633	-0.15337	0.253463	0.922634	NS	5.54531	-0.0513452	0.702989	0.982304	NS	6.37983	-1.01538	2.7882e-12	3.28595e-11	DOWN	5.70744	-0.111483	0.371178	1	NS	5.73882	-0.0510174	0.682379	1	NS	5.55563	-0.0916668	0.462609	1	NS	6.31366	-0.842431	6.07035e-09	3.53012e-08	NS	5.87877	-0.254736	0.0575514	1	NS	5.83633
102637542	Gm13872	predicted gene 13872	chr2	2.66543	-0.989144	0.00628355	0.156241	NS	4.94615	-0.403599	0.0569836	0.719388	NS	6.27381	-0.0126801	0.94631	1	NS	7.5809	-1.35173	8.89739e-12	9.55216e-11	DOWN	2.18731	-0.341788	0.338928	1	NS	4.61635	-0.0489968	0.809067	1	NS	6.40051	-0.174044	0.317071	1	NS	7.57687	-1.23105	4.72302e-10	3.35469e-09	DOWN	2.66543	-0.647356	0.0628864	1	NS	4.94615
11870	Art1	ADP-ribosyltransferase 1	chr7	3.6896	-0.695048	0.00628701	0.156241	NS	5.6785	-0.629237	0.00201369	0.162493	NS	5.21781	-0.4456	0.0344994	0.481215	NS	4.33496	-0.155989	0.523135	0.633768	NS	3.36861	-0.279995	0.24501	1	NS	5.18264	-0.0778419	0.687416	1	NS	4.70977	0.047865	0.811297	1	NS	3.92656	0.398142	0.113839	0.19467	NS	3.6896	-0.415053	0.0972591	1	NS	5.6785
75493	1700003L19Rik	RIKEN cDNA 1700003L19 gene	chr16	6.92654	-0.875632	0.00631291	0.156696	NS	6.75999	-0.663456	0.038642	0.62974	NS	4.14438	-0.649141	0.0481226	0.560224	NS	4.2318	0.703152	0.0455773	0.0858046	NS	6.51905	-0.370826	0.2155	1	NS	6.35601	-0.302308	0.31278	1	NS	3.87079	-0.386142	0.209041	0.978526	NS	4.12241	0.932135	0.00830731	0.0188011	NS	6.92654	-0.504806	0.115599	1	NS	6.75999
194357	Moxd2	monooxygenase, DBH-like 2	chr6	1.42861	1.21866	0.00632352	0.15677	NS	1.65307	0.885616	0.0350961	0.610081	NS	1.95232	0.277325	0.504238	0.958787	NS	0.690902	1.54435	0.0326958	0.0638556	NS	2.10038	0.345484	0.322799	1	NS	1.91038	0.540385	0.150054	1	NS	2.36993	-0.282319	0.433074	1	NS	0.934802	1.10558	0.0906891	0.159783	NS	1.42861	0.873172	0.0606921	1	NS	1.65307
75071	Samt2b	spermatogenesis associated multipass transmembrane protein 2b	chrX	0.589337	2.22758	0.0063506	0.157122	NS	1.36023	0.832675	0.185052	0.909855	NS	6.46324	0.454436	0.0166711	0.356194	NS	3.06586	0.257954	0.52121	0.631733	NS	1.61321	0.448413	0.403534	1	NS	1.41802	0.763746	0.191772	1	NS	6.62544	0.258797	0.135824	0.866097	NS	3.30467	0.10034	0.79381	0.874881	NS	0.589337	1.77916	0.0412049	1	NS	1.36023
21887	Tle3	transducin-like enhancer of split 3	chr9	4.26563	0.956001	0.006353	0.157122	NS	2.55958	-0.0469429	0.89613	1	NS	6.67804	-0.297498	0.378039	0.940866	NS	9.45335	-1.53666	3.17578e-05	0.000104423	DOWN	4.9485	0.259701	0.410762	1	NS	2.47229	0.0778306	0.816036	1	NS	6.73251	-0.38026	0.226114	0.978526	NS	9.41152	-1.38213	0.000171626	0.000505952	DOWN	4.26563	0.6963	0.0454112	1	NS	2.55958
209416	Gpkow	G patch domain and KOW motifs	chrX	2.87295	1.35959	0.00636066	0.157123	NS	1.09558	0.582514	0.350307	0.972906	NS	5.05532	0.0601677	0.896273	0.995058	NS	3.59589	-0.166754	0.745718	0.822767	NS	3.56549	0.599435	0.171376	1	NS	1.30701	0.212473	0.705544	1	NS	5.00346	0.0885099	0.835846	1	NS	3.73139	-0.242088	0.636621	0.759582	NS	2.87295	0.760153	0.124579	1	NS	1.09558
233199	Mybpc2	myosin binding protein C, fast-type	chr7	1.35458	0.961019	0.00636914	0.157144	NS	0.492086	0.0562812	0.927503	1	NS	3.6169	0.110973	0.659814	0.980429	NS	2.32655	-0.572545	0.0887852	0.152639	NS	1.72488	0.451059	0.129938	1	NS	0.590696	-0.232137	0.681173	1	NS	3.52369	0.182854	0.43513	1	NS	2.3954	-0.553054	0.0969654	0.16909	NS	1.35458	0.50996	0.164337	1	NS	0.492086
140904	Caln1	calneuron 1	chr5	0.420936	-0.738452	0.00639263	0.157352	NS	0.886992	-0.93052	0.000111319	0.0216096	NS	1.28683	-0.471572	0.0393948	0.513985	NS	0.588067	-0.633348	0.0213448	0.0434691	NS	0.311432	-0.164401	0.524031	1	NS	0.70798	-0.516327	0.0242796	0.805041	NS	1.23771	-0.415679	0.0519684	0.625353	NS	0.558737	-0.443261	0.108377	0.186368	NS	0.420936	-0.57405	0.0327577	1	NS	0.886992
402757	9830166K06Rik	RIKEN cDNA 9830166K06 gene	chr19	0.348712	2.24041	0.00639809	0.157352	NS	0.112215	1.04193	0.424704	0.999348	NS	0.333123	1.32212	0.147221	0.783094	NS	0.300586	0.781371	0.49403	0.606542	NS	0.901474	0.7672	0.203582	1	NS	0	2.86269	0.046519	0.94855	NS	0.60791	0.371274	0.619089	1	NS	0.849697	-0.85373	0.339214	0.474443	NS	0.348712	1.47321	0.0932687	1	NS	0.112215
225743	Ark2c	arkadia (RNF111) C-terminal like ring finger ubiquitin ligase 2C	chr18	3.2833	-0.636162	0.00640444	0.157352	NS	3.24363	-0.382962	0.100659	0.803781	NS	0.785425	-0.0405165	0.897141	0.995058	NS	0.81533	1.58202	3.07027e-07	1.37851e-06	UP	3.16392	-0.423586	0.0517349	1	NS	3.11593	-0.249683	0.251803	1	NS	0.794598	-0.0931932	0.7485	1	NS	1.0474	1.22383	3.44791e-05	0.00011233	UP	3.2833	-0.212576	0.361239	1	NS	3.24363
21372	Tbl1x	transducin (beta)-like 1 X-linked	chrX	1.45243	1.44743	0.00640819	0.157352	NS	0.372671	0.813891	0.14987	0.868427	NS	1.38422	-0.143637	0.780474	0.992924	NS	1.94443	0.425618	0.43492	0.548804	NS	2.00441	0.669795	0.155279	1	NS	0.362176	0.847251	0.103789	1	NS	1.21895	0.0989056	0.836657	1	NS	2.29707	0.060384	0.91139	0.951722	NS	1.45243	0.777636	0.135339	1	NS	0.372671
19276	Ptprn2	protein tyrosine phosphatase receptor type N polypeptide 2	chr12	1.04958	0.634392	0.00642143	0.157489	NS	1.12091	1.10293	2.51826e-06	0.000878276	UP	1.0315	0.659093	0.00471268	0.183377	NS	0.386704	1.60789	1.74075e-09	1.18352e-08	UP	1.04554	0.724226	0.000678828	0.249433	NS	1.24514	0.878323	3.50863e-05	0.015695	NS	1.13488	0.431599	0.0425803	0.585501	NS	0.424991	1.57362	2.83646e-09	1.74487e-08	UP	1.04958	-0.0898337	0.697659	1	NS	1.12091
69727	Usp46	ubiquitin specific peptidase 46	chr5	4.30285	-0.451523	0.00644323	0.157752	NS	5.45263	-0.13563	0.39755	0.993729	NS	4.68814	-0.13742	0.400731	0.943286	NS	4.6015	-0.288499	0.101755	0.1711	NS	4.06176	-0.146302	0.343986	1	NS	5.43946	-0.088792	0.550884	1	NS	4.69389	-0.175043	0.2489	0.979348	NS	4.57873	-0.14453	0.412203	0.54963	NS	4.30285	-0.30522	0.0652531	1	NS	5.45263
81500	Sil1	SIL1 nucleotide exchange factor	chr18	4.50707	-0.405587	0.00644746	0.157752	NS	4.96904	-0.196216	0.185864	0.909855	NS	5.23256	-0.172512	0.244146	0.882176	NS	4.16294	-0.0528026	0.742419	0.820129	NS	4.30066	-0.114695	0.407968	1	NS	4.95602	-0.17967	0.192343	1	NS	5.10129	-0.0708083	0.606759	1	NS	4.22553	-0.00166555	0.991722	1	NS	4.50707	-0.290892	0.05085	1	NS	4.96904
67991	Nacc2	nucleus accumbens associated 2, BEN and BTB (POZ) domain containing	chr2	1.00012	0.918977	0.00645592	0.157771	NS	1.22124	-0.233694	0.486403	1	NS	1.45255	-0.25435	0.432675	0.94785	NS	2.21853	-0.683277	0.033794	0.0657569	NS	1.29029	0.442977	0.132249	1	NS	1.23764	-0.242181	0.43987	1	NS	1.48396	-0.338577	0.260681	0.981523	NS	2.10464	-0.430224	0.1831	0.288753	NS	1.00012	0.476	0.165731	1	NS	1.22124
69024	Snx15	sorting nexin 15	chr19	7.29647	-0.494676	0.00647598	0.158074	NS	6.1978	-0.306882	0.107308	0.82268	NS	5.78585	-0.159796	0.415163	0.943286	NS	3.68404	0.863795	0.000941405	0.0024781	NS	7.1871	-0.329671	0.0513941	1	NS	6.03959	-0.163907	0.358724	1	NS	5.88162	-0.289627	0.110891	0.81026	NS	3.85879	0.809966	0.00151413	0.00387757	NS	7.29647	-0.165004	0.363236	1	NS	6.1978
15394	Hoxa1	homeobox A1	chr6	0.470349	3.07254	0.00648926	0.158176	NS	1.60998	-0.770281	0.449417	1	NS	0	1.53979	0.282517	0.887396	NS	0.575142	1.38762	0.3291	0.445959	NS	1.85677	0.737709	0.337325	1	NS	1.43469	-0.536865	0.58746	1	NS	0.352795	0.0444625	0.971594	1	NS	1.29503	0.0743136	0.947751	0.976657	NS	0.470349	2.33484	0.0487368	1	NS	1.60998
226922	Kcnq5	potassium voltage-gated channel, subfamily Q, member 5	chr1	1.4953	0.568917	0.00651051	0.158176	NS	2.29903	0.488534	0.0170901	0.475177	NS	1.21333	0.392646	0.0637026	0.614703	NS	0.531845	2.19694	2.80869e-19	1.43767e-17	UP	1.61532	0.437389	0.0218744	1	NS	2.30686	0.483484	0.0102394	0.64433	NS	1.29655	0.214905	0.268776	0.989022	NS	0.611483	2.07201	8.72582e-18	4.47759e-16	UP	1.4953	0.131528	0.52754	1	NS	2.29903
320638	A730006G06Rik	RIKEN cDNA A730006G06 gene	chr17	0.453976	1.43733	0.0065141	0.158176	NS	0.849818	0.379695	0.392172	0.989422	NS	4.98728	-0.0955754	0.687609	0.9813	NS	3.58711	-1.02972	0.000305247	0.000865041	DOWN	1.15695	-0.192725	0.607522	1	NS	0.762161	0.586925	0.170817	1	NS	5.03202	-0.168073	0.445703	1	NS	3.4825	-0.803998	0.00494025	0.0116321	NS	0.453976	1.63005	0.0016565	0.813132	NS	0.849818
69581	Rhou	ras homolog family member U	chr8	2.72193	0.753203	0.00652034	0.158176	NS	3.65795	0.504054	0.0268787	0.571368	NS	4.34789	0.757206	0.00020432	0.0261136	NS	4.43756	-0.0630507	0.780217	0.849087	NS	3.39002	0.0629711	0.783145	1	NS	3.66306	0.521078	0.0140071	0.72293	NS	4.77695	0.275431	0.129529	0.854546	NS	4.83221	-0.367663	0.0921948	0.162	NS	2.72193	0.690232	0.0132775	1	NS	3.65795
54636	Wdr45	WD repeat domain 45	chrX	2.3376	1.31541	0.00652092	0.158176	NS	0.284616	1.35357	0.186596	0.909855	NS	1.57734	0.536847	0.351441	0.930254	NS	3.26118	0.235528	0.625692	0.72347	NS	3.077	0.508568	0.218668	1	NS	0.785689	-0.212528	0.785882	1	NS	1.68155	0.357238	0.495896	1	NS	3.77263	-0.213508	0.649892	0.770724	NS	2.3376	0.806843	0.0989342	1	NS	0.284616
68230	1700102H20Rik	RIKEN cDNA 1700102H20 gene	chr17	4.62771	-0.909619	0.00654688	0.158176	NS	5.30174	-0.462978	0.0738221	0.735115	NS	6.30178	-0.241408	0.231988	0.87253	NS	3.74969	0.633882	0.111842	0.18555	NS	4.1569	-0.357123	0.275733	1	NS	4.95439	-0.0960697	0.709017	1	NS	6.1732	-0.144052	0.450135	1	NS	3.7354	0.756663	0.0566079	0.106299	NS	4.62771	-0.552496	0.0840186	1	NS	5.30174
16773	Lama2	laminin, alpha 2	chr10	1.42568	-0.592316	0.00654767	0.158176	NS	2.7374	-1.00699	1.9865e-06	0.000729932	DOWN	1.48879	-0.499839	0.0216734	0.400603	NS	0.805526	0.758788	0.00171643	0.00433629	NS	1.13805	-0.024142	0.905786	1	NS	2.39536	-0.582177	0.00336632	0.352031	NS	1.38089	-0.35855	0.0780509	0.734028	NS	0.723305	1.09625	7.28621e-06	2.59841e-05	UP	1.42568	-0.568174	0.00911388	1	NS	2.7374
209645	Bend7	BEN domain containing 7	chr2	0.654149	1.19852	0.00655001	0.158176	NS	0.472373	0.778518	0.0979052	0.796597	NS	0.500447	0.467535	0.32526	0.910843	NS	1.53697	-0.591597	0.171928	0.264782	NS	0.950991	0.528082	0.167574	1	NS	0.461095	0.824066	0.0590885	0.982664	NS	0.60397	0.106025	0.804687	1	NS	1.47898	-0.426565	0.325397	0.459205	NS	0.654149	0.670439	0.132205	1	NS	0.472373
74434	Sohlh2	spermatogenesis and oogenesis specific basic helix-loop-helix 2	chr3	4.74354	0.827653	0.00655026	0.158176	NS	0.87601	0.757727	0.0927416	0.780295	NS	3.17167	-0.17514	0.584297	0.966483	NS	3.78387	-0.155475	0.639722	0.734425	NS	5.13388	0.448656	0.103734	1	NS	0.937332	0.585622	0.157633	1	NS	3.11396	-0.133615	0.653832	1	NS	3.9571	-0.227499	0.491486	0.632318	NS	4.74354	0.378997	0.209248	1	NS	0.87601
12826	Col4a1	collagen, type IV, alpha 1	chr8	0.536413	0.968947	0.00655703	0.158176	NS	0.860523	-0.0527584	0.873987	1	NS	1.12923	-0.417125	0.19488	0.85248	NS	1.31906	0.154438	0.638853	0.733915	NS	0.683885	0.613969	0.0483239	1	NS	0.941552	-0.165111	0.590281	1	NS	1.22305	-0.616275	0.0387082	0.567822	NS	1.49274	-0.0227793	0.944039	0.973955	NS	0.536413	0.354978	0.333988	1	NS	0.860523
100642166	Gm15446	predicted gene 15446	chr5	4.07656	-0.63951	0.00657095	0.158214	NS	2.43499	-0.226135	0.435256	1	NS	4.04997	0.389571	0.0917646	0.682624	NS	1.49663	0.724639	0.0556773	0.101828	NS	3.80283	-0.27467	0.213216	1	NS	2.31015	-0.0757287	0.78367	1	NS	4.33694	0.0549226	0.794245	1	NS	1.96227	0.172087	0.619559	0.743927	NS	4.07656	-0.36484	0.117875	1	NS	2.43499
21380	Tbx1	T-box 1	chr16	3.38374	1.06595	0.00657399	0.158214	NS	3.80705	0.206326	0.589434	1	NS	3.25597	0.278011	0.488378	0.955728	NS	6.45243	-0.988753	0.00961501	0.0210589	NS	3.85103	0.609479	0.0795386	1	NS	4.03734	-0.0329791	0.925212	1	NS	3.12414	0.388911	0.297485	1	NS	6.60422	-1.05067	0.00592472	0.0137568	DOWN	3.38374	0.456472	0.246388	1	NS	3.80705
12296	Cacnb2	calcium channel, voltage-dependent, beta 2 subunit	chr2	0.505269	0.545397	0.00663073	0.159308	NS	0.509229	0.157798	0.440103	1	NS	1.55321	-0.122416	0.450485	0.950634	NS	1.04191	-0.589793	0.0022316	0.0055033	NS	0.548362	0.460428	0.0104122	0.931526	NS	0.554202	0.0251329	0.893919	1	NS	1.47662	-0.0373588	0.804889	1	NS	1.13479	-0.652765	0.000617372	0.00168016	NS	0.505269	0.0849688	0.681894	1	NS	0.509229
11749	Anxa6	annexin A6	chr11	1.62756	0.588968	0.00663819	0.159308	NS	1.4146	0.0186002	0.938689	1	NS	5.58894	0.0637889	0.666931	0.9813	NS	2.97471	-0.753993	0.000122128	0.00036708	NS	1.81859	0.378685	0.0468996	1	NS	1.56193	-0.187951	0.397522	1	NS	5.50667	0.118616	0.387587	1	NS	2.93394	-0.607222	0.00201253	0.00505825	NS	1.62756	0.210283	0.348079	1	NS	1.4146
14102	Fas	Fas cell surface death receptor	chr19	0.154904	-3.4097	0.00665063	0.159308	NS	0.0358331	1.01821	0.420095	0.999281	NS	0.216002	-1.62898	0.0947855	0.691386	NS	0.656421	-1.13996	0.0534584	0.0983911	NS	0.0811048	-2.52245	0.0409604	1	NS	0.11567	-0.386046	0.694027	1	NS	0.112989	-0.759375	0.464024	1	NS	0.401241	-0.200844	0.764093	0.858135	NS	0.154904	-0.88725	0.36113	1	NS	0.0358331
232371	C1rl	complement component 1, r subcomponent-like	chr6	0.0840358	2.62517	0.00665326	0.159308	NS	0.145953	0.888911	0.38486	0.988648	NS	0.227656	-0.239919	0.815022	0.992924	NS	0.204696	-1.46578	0.30951	0.42612	NS	0.760099	-0.401556	0.440737	1	NS	0.287908	-0.0223161	0.978813	1	NS	0.22951	-0.279074	0.770424	1	NS	0.38033	-2.27989	0.0664508	0.122337	NS	0.0840358	3.02672	0.000949617	0.651342	NS	0.145953
77632	Pramel13	PRAME like 13	chr4	2.5415	1.56764	0.00666257	0.159308	NS	0.474085	0.242075	0.775503	1	NS	2.46495	0.107574	0.850574	0.993507	NS	3.54397	0.162972	0.780723	0.8493	NS	3.43833	0.602904	0.232528	1	NS	0.547158	-0.024311	0.974975	1	NS	2.15888	0.460154	0.389104	1	NS	3.9603	-0.19742	0.734435	0.836597	NS	2.5415	0.964735	0.090722	1	NS	0.474085
94190	Ophn1	oligophrenin 1	chrX	0.510616	1.17682	0.00666588	0.159308	NS	0.129903	-0.0497737	0.923648	1	NS	1.31902	-1.04043	0.0113566	0.303094	NS	4.52846	-1.58445	0.000312166	0.000883554	DOWN	0.755479	0.483804	0.209158	1	NS	0.159994	-0.344523	0.465491	1	NS	1.30973	-1.05447	0.00644632	0.243967	NS	4.62713	-1.57973	0.000324412	0.000917964	DOWN	0.510616	0.693018	0.107781	1	NS	0.129903
30060	Meltf	melanotransferrin	chr16	4.07621	-0.568034	0.00667454	0.159329	NS	5.94435	-0.322172	0.0797688	0.741192	NS	6.72282	-0.140788	0.435367	0.948487	NS	4.62849	0.0957499	0.649315	0.74218	NS	3.79882	-0.1994	0.310305	1	NS	5.60255	0.0505272	0.769343	1	NS	6.48456	0.0678421	0.686194	1	NS	4.58643	0.241701	0.251721	0.376292	NS	4.07621	-0.368633	0.0759721	1	NS	5.94435
233210	Prr12	proline rich 12	chr7	3.87822	1.19746	0.00668423	0.159376	NS	1.73206	0.412053	0.390013	0.988648	NS	3.57627	0.0765907	0.860291	0.995058	NS	3.83257	0.473725	0.30533	0.421211	NS	4.52401	0.537781	0.173297	1	NS	1.87223	0.229416	0.601652	1	NS	3.38298	0.263806	0.513604	1	NS	4.3705	-0.0129528	0.977456	0.996142	NS	3.87822	0.659681	0.129894	1	NS	1.73206
229665	Ampd1	adenosine monophosphate deaminase 1	chr3	0.829571	1.25774	0.00669969	0.15956	NS	0.875719	-0.168561	0.739998	1	NS	2.54055	-0.388953	0.273102	0.887219	NS	1.71682	-0.912683	0.0437257	0.0826515	NS	1.18897	0.603608	0.118586	1	NS	0.858665	-0.125575	0.793962	1	NS	2.15043	0.0651482	0.847211	1	NS	1.91725	-1.06439	0.0160674	0.0345078	DOWN	0.829571	0.654137	0.177628	1	NS	0.875719
108155	Ogt	O-linked N-acetylglucosamine (GlcNAc) transferase (UDP-N-acetylglucosamine:polypeptide-N-acetylglucosaminyl transferase)	chrX	2.69158	1.20007	0.00670802	0.159573	NS	0.946384	0.378325	0.448146	1	NS	4.3533	0.175433	0.678587	0.9813	NS	3.52719	0.237999	0.601741	0.706483	NS	3.27863	0.548899	0.16483	1	NS	0.865329	0.573838	0.219613	1	NS	4.37446	0.121613	0.755652	1	NS	3.96306	-0.148424	0.743754	0.843626	NS	2.69158	0.651174	0.136554	1	NS	0.946384
13984	Esx1	extraembryonic, spermatogenesis, homeobox 1	chrX	4.5046	0.99419	0.00672802	0.159864	NS	2.62374	0.279349	0.534813	1	NS	5.85949	0.309067	0.374287	0.940866	NS	4.30624	0.44444	0.263831	0.374817	NS	5.24015	0.310304	0.339758	1	NS	2.55187	0.326562	0.439778	1	NS	6.29101	-0.15674	0.622994	1	NS	4.5928	0.250318	0.523373	0.662613	NS	4.5046	0.683887	0.0619993	1	NS	2.62374
28193	Reep3	receptor accessory protein 3	chr10	0.952025	1.09432	0.00674241	0.160021	NS	1.3639	-0.222165	0.568025	1	NS	1.74189	-0.256984	0.497866	0.957093	NS	1.46795	0.255729	0.534602	0.645116	NS	1.31232	0.46721	0.188456	1	NS	1.18875	0.104219	0.775912	1	NS	1.59635	-0.0775605	0.826682	1	NS	1.62241	0.112238	0.783399	0.867663	NS	0.952025	0.627112	0.121779	1	NS	1.3639
18600	Padi2	peptidyl arginine deiminase, type II	chr4	0.670115	1.22263	0.00675117	0.160045	NS	0.240767	0.102359	0.881894	1	NS	1.22603	-0.17422	0.673961	0.9813	NS	2.71106	-1.10293	0.00454656	0.0105891	DOWN	0.888089	0.720504	0.0632525	1	NS	0.32331	-0.355091	0.563795	1	NS	1.2565	-0.258084	0.501471	1	NS	2.91038	-1.22392	0.00157008	0.00401036	DOWN	0.670115	0.502129	0.285316	1	NS	0.240767
207839	Galnt6	polypeptide N-acetylgalactosaminyltransferase 6	chr15	2.06733	1.20426	0.00675985	0.160066	NS	0.200449	1.40617	0.0537697	0.709559	NS	2.34908	0.0880041	0.839834	0.993507	NS	3.45889	-1.01658	0.02619	0.0523469	NS	2.58686	0.593664	0.132368	1	NS	0.476847	0.0519565	0.92902	1	NS	2.30547	0.109918	0.785243	1	NS	3.32331	-0.77145	0.0910253	0.16028	NS	2.06733	0.610596	0.166843	1	NS	0.200449
319565	Syne2	spectrin repeat containing, nuclear envelope 2	chr12	1.83936	0.638712	0.00678462	0.160359	NS	4.20355	0.122093	0.58938	1	NS	5.31947	-0.0674601	0.764067	0.990678	NS	2.72241	0.946811	0.000120683	0.000363213	NS	2.00085	0.491999	0.0220157	1	NS	4.04015	0.336587	0.107888	1	NS	5.11846	0.102544	0.622664	1	NS	2.75731	0.999132	5.00039e-05	0.000159129	NS	1.83936	0.146713	0.532002	1	NS	4.20355
229473	Tmem131l	transmembrane 131 like	chr3	3.14206	0.761856	0.0067878	0.160359	NS	1.54522	0.125897	0.66852	1	NS	5.3498	-0.247283	0.363866	0.937901	NS	7.95972	-1.64594	3.55149e-08	1.89816e-07	DOWN	3.57297	0.320853	0.208899	1	NS	1.67099	-0.0268033	0.921265	1	NS	5.45471	-0.382723	0.130867	0.857596	NS	7.88703	-1.46251	8.53905e-07	3.50225e-06	DOWN	3.14206	0.441003	0.114697	1	NS	1.54522
56375	B4galt4	UDP-Gal:betaGlcNAc beta 1,4-galactosyltransferase, polypeptide 4	chr16	0.986508	1.52699	0.00684479	0.16152	NS	0.732864	0.189069	0.763761	1	NS	1.03149	-0.0877039	0.881438	0.995058	NS	0.924437	0.500639	0.429592	0.543614	NS	1.33462	0.947324	0.0523725	1	NS	0.684486	0.314504	0.595748	1	NS	1.03134	-0.121999	0.823332	1	NS	1.19107	0.11456	0.85051	0.912031	NS	0.986508	0.579667	0.31281	1	NS	0.732864
13360	Dhcr7	7-dehydrocholesterol reductase	chr7	3.58338	0.89137	0.00686218	0.161728	NS	2.12467	0.243451	0.504464	1	NS	2.83345	-0.475622	0.173037	0.825929	NS	4.49006	-0.421869	0.218731	0.320572	NS	4.15739	0.318137	0.281852	1	NS	2.11799	0.295635	0.382893	1	NS	2.79129	-0.461156	0.157688	0.904566	NS	4.69522	-0.526935	0.123587	0.209236	NS	3.58338	0.573234	0.0810458	1	NS	2.12467
22381	Tceal9	transcription elongation factor A like 9	chrX	2.02188	1.7145	0.00686932	0.161728	NS	1.89403	-1.17775	0.208568	0.909855	NS	2.54757	-0.429641	0.538056	0.96481	NS	4.39908	-0.342586	0.470269	0.584732	NS	3.05104	0.561089	0.244618	1	NS	0.808581	0.464705	0.676958	1	NS	2.77968	-0.720056	0.252768	0.979348	NS	4.73648	-0.57076	0.212944	0.327657	NS	2.02188	1.15341	0.0865257	1	NS	1.89403
68539	Tmem109	transmembrane protein 109	chr19	2.47059	1.12371	0.00688279	0.16186	NS	1.7596	0.413816	0.384796	0.988648	NS	7.56511	0.143007	0.679527	0.9813	NS	3.28069	0.363105	0.385086	0.498892	NS	3.25	0.27132	0.447799	1	NS	2.00152	0.138191	0.748576	1	NS	7.57468	0.103432	0.746324	1	NS	3.28421	0.479064	0.251425	0.375904	NS	2.47059	0.852394	0.0416575	1	NS	1.7596
385138	BC061237	cDNA sequence BC061237	chr14	2.16479	0.897559	0.00689165	0.161883	NS	2.52919	0.155132	0.628336	1	NS	7.11368	0.450087	0.0569648	0.597744	NS	4.53216	-0.436137	0.116622	0.192318	NS	2.32731	0.794493	0.00670722	0.784173	NS	2.26096	0.497829	0.106889	1	NS	7.21666	0.314474	0.147364	0.887157	NS	4.43722	-0.236957	0.395289	0.532042	NS	2.16479	0.103067	0.768684	1	NS	2.52919
66447	Mgst3	microsomal glutathione S-transferase 3	chr1	4.22035	-0.488874	0.00690806	0.161923	NS	4.63246	-0.148871	0.384262	0.988648	NS	5.27653	0.120159	0.461898	0.953502	NS	3.23716	0.343787	0.114334	0.189043	NS	4.17795	-0.372097	0.0263528	1	NS	4.50912	0.00140769	0.993005	1	NS	5.22144	0.143198	0.34405	1	NS	3.04472	0.658718	0.00300805	0.0073346	NS	4.22035	-0.116778	0.512579	1	NS	4.63246
246082	Defb15	defensin beta 15	chr8	0.784236	2.34744	0.00690911	0.161923	NS	0	2.35441	0.128644	0.838256	NS	3.62287	-0.537089	0.287646	0.88979	NS	5.90052	-1.41808	0.00109394	0.00284757	DOWN	1.15584	1.77101	0.0107036	0.942714	NS	0	2.35441	0.101975	1	NS	3.50857	-0.445985	0.349431	1	NS	5.85171	-1.28336	0.0031121	0.00756767	DOWN	0.784236	0.576426	0.582419	1	NS	0
114716	Spred2	sprouty-related EVH1 domain containing 2	chr11	1.22655	0.869838	0.00693121	0.162256	NS	1.91886	0.134119	0.659028	1	NS	1.74654	-0.360845	0.247307	0.88463	NS	2.24523	0.0478539	0.88147	0.92342	NS	1.43738	0.548949	0.0566429	1	NS	1.8051	0.32356	0.252599	1	NS	1.53404	-0.0773991	0.791816	1	NS	2.44823	-0.0983521	0.757859	0.853697	NS	1.22655	0.320889	0.322722	1	NS	1.91886
216166	Plk5	polo like kinase 5	chr10	2.20457	1.3394	0.00695176	0.162388	NS	2.67203	-0.662062	0.184121	0.908552	NS	1.99505	-0.860931	0.137984	0.770085	NS	1.5477	1.07998	0.0763385	0.133664	NS	2.74471	0.744097	0.0826733	1	NS	2.33063	-0.183111	0.702363	1	NS	1.5483	-0.274503	0.632233	1	NS	1.60853	1.12372	0.0616378	0.114521	NS	2.20457	0.595301	0.238387	1	NS	2.67203
20181	Rxra	retinoid X receptor alpha	chr2	2.325	1.05933	0.00695259	0.162388	NS	1.09985	0.107335	0.795959	1	NS	4.1704	-0.411645	0.271632	0.887219	NS	4.92117	-0.904294	0.0252639	0.0506435	NS	2.8481	0.468785	0.183108	1	NS	1.10145	0.135187	0.725585	1	NS	4.45823	-0.738639	0.0348281	0.544987	NS	5.08898	-0.957365	0.0179128	0.0381091	NS	2.325	0.590543	0.128572	1	NS	1.09985
18822	Plod1	procollagen-lysine, 2-oxoglutarate 5-dioxygenase 1	chr4	3.26916	0.995865	0.00697256	0.162605	NS	3.28895	0.161641	0.658235	1	NS	2.49103	0.195849	0.609722	0.971673	NS	3.41883	0.408589	0.293495	0.408058	NS	3.75174	0.474323	0.151691	1	NS	3.21481	0.244552	0.470514	1	NS	2.41579	0.260005	0.464865	1	NS	3.87795	0.0414796	0.914083	0.953807	NS	3.26916	0.521542	0.155189	1	NS	3.28895
19353	Rac1	Rac family small GTPase 1	chr5	7.58797	-0.39242	0.0069777	0.162605	NS	6.14546	-0.65181	1.64618e-05	0.00464019	NS	3.08586	-0.331135	0.112056	0.730372	NS	4.31008	0.591861	0.000914447	0.00241238	NS	7.54151	-0.283416	0.0362364	1	NS	6.10666	-0.638926	6.66092e-06	0.00391605	NS	3.01096	-0.278471	0.154772	0.900565	NS	4.49578	0.508786	0.00389994	0.00934977	NS	7.58797	-0.109004	0.454329	1	NS	6.14546
13033	Ctsd	cathepsin D	chr7	4.79109	1.20143	0.00705245	0.164161	NS	1.43692	0.60044	0.257889	0.922634	NS	1.91489	-0.0550587	0.91382	0.99528	NS	4.53366	0.672031	0.150703	0.239461	NS	5.57693	0.416727	0.295853	1	NS	1.71604	0.18765	0.694973	1	NS	1.63061	0.308905	0.521348	1	NS	5.13331	0.167127	0.718217	0.823742	NS	4.79109	0.784708	0.0750028	1	NS	1.43692
52858	Cdipt	CDP-diacylglycerol--inositol 3-phosphatidyltransferase	chr7	5.46226	0.656675	0.00707227	0.164436	NS	4.38771	0.0335314	0.906244	1	NS	9.1501	0.10374	0.624391	0.973008	NS	8.88604	-1.39829	2.08627e-09	1.39789e-08	DOWN	5.97839	0.194058	0.369894	1	NS	4.55146	-0.125794	0.632148	1	NS	9.27273	-0.0444583	0.820309	1	NS	8.8392	-1.2353	1.10262e-07	5.17531e-07	DOWN	5.46226	0.462617	0.0589036	1	NS	4.38771
102466798	Mir7063	microRNA 7063	chr7	0	3.74462	0.00708916	0.164556	NS	3.49247	1.04313	0.421684	0.999281	NS	7.71118	0.0575363	0.921949	0.996378	NS	5.90052	0.921371	0.290324	0.404496	NS	5.58979	0.369716	0.640366	1	NS	5.4446	-0.666272	0.49652	1	NS	8.10361	-0.349125	0.508254	1	NS	5.88534	1.04178	0.229421	0.348065	NS	0	3.3749	0.0180807	1	NS	3.49247
54601	Foxo4	forkhead box O4	chrX	2.96226	1.04669	0.00709341	0.164556	NS	2.17927	-0.13389	0.78636	1	NS	7.66382	-0.0172953	0.954143	1	NS	4.58204	-0.286359	0.432152	0.545948	NS	3.80342	0.170697	0.603002	1	NS	2.14302	-0.0470235	0.919947	1	NS	7.58063	0.0387175	0.889518	1	NS	4.65337	-0.28389	0.434201	0.573205	NS	2.96226	0.875988	0.0255412	1	NS	2.17927
20438	Siah1b	siah E3 ubiquitin protein ligase 1B	chrX	4.72406	1.16883	0.00710706	0.164687	NS	2.07861	0.890387	0.10583	0.819594	NS	4.7205	0.120996	0.779014	0.992924	NS	3.95809	0.570708	0.234047	0.33942	NS	5.37167	0.532996	0.167515	1	NS	2.11913	0.824733	0.10459	1	NS	4.64506	0.164856	0.679904	1	NS	4.42981	0.158557	0.735331	0.837118	NS	4.72406	0.635834	0.140138	1	NS	2.07861
545260	Arsi	arylsulfatase i	chr18	0	3.99688	0.00712562	0.164723	NS	0.632633	-3.45812	0.0203934	0.505788	NS	0.668233	-1.09939	0.36162	0.936372	NS	0	3.34723	0.114844	0.189674	NS	0.611013	0.842006	0.366825	1	NS	0.15599	-1.65011	0.243368	1	NS	0	2.2765	0.101568	0.800447	NS	0.256926	0.832473	0.587982	0.716481	NS	0	3.15488	0.0388652	1	NS	0.632633
270627	Taf1	TATA-box binding protein associated factor 1	chrX	2.59456	1.32477	0.00712689	0.164723	NS	0.571906	0.341476	0.540464	1	NS	1.74125	-0.322844	0.511493	0.96026	NS	2.79905	0.294017	0.564242	0.672003	NS	3.31458	0.504247	0.250062	1	NS	0.62132	0.201634	0.694458	1	NS	1.51072	-0.0108457	0.981196	1	NS	3.22447	-0.0943338	0.852597	0.913735	NS	2.59456	0.82052	0.0907991	1	NS	0.571906
75426	Igfbpl1	insulin-like growth factor binding protein-like 1	chr4	0.164109	2.87953	0.00713263	0.164723	NS	0.279576	-1.08739	0.371058	0.983641	NS	0.425814	-0.269441	0.792094	0.992924	NS	0.205515	2.14542	0.0687792	0.122111	NS	0.654124	0.862972	0.273985	1	NS	0.340483	-1.406	0.215081	1	NS	0.176173	0.94902	0.371314	1	NS	0.74984	0.147516	0.87675	0.929033	NS	0.164109	2.01656	0.067838	1	NS	0.279576
72654	Ccdc12	coiled-coil domain containing 12	chr9	5.08877	-0.387275	0.00714817	0.164897	NS	4.80358	-0.22532	0.121471	0.838256	NS	4.15703	-0.0288612	0.848343	0.993507	NS	2.11176	1.66282	1.5146e-17	5.49665e-16	UP	4.90743	-0.131399	0.326907	1	NS	4.80502	-0.224119	0.0980471	1	NS	4.043	0.0621437	0.65819	1	NS	2.4368	1.35916	3.69667e-13	5.38713e-12	UP	5.08877	-0.255876	0.075351	1	NS	4.80358
26377	Dapp1	dual adaptor for phosphotyrosine and 3-phosphoinositides 1	chr3	3.63968	-0.656476	0.00716676	0.165141	NS	5.49958	-0.151066	0.516089	1	NS	4.9395	-0.0528008	0.822112	0.992924	NS	2.98682	1.19368	7.85106e-06	2.82383e-05	UP	3.35041	-0.279319	0.221527	1	NS	5.34485	0.0503314	0.815882	1	NS	4.95197	-0.0992899	0.648279	1	NS	2.78358	1.53767	1.34168e-08	7.3601e-08	UP	3.63968	-0.377158	0.121078	1	NS	5.49958
50918	Myadm	myeloid-associated differentiation marker	chr7	2.15432	1.21252	0.0071872	0.165287	NS	1.26849	0.166187	0.757585	1	NS	6.09757	0.190768	0.624735	0.973008	NS	3.45953	-0.170268	0.702607	0.788565	NS	2.68867	0.588757	0.134897	1	NS	1.048	0.616331	0.239481	1	NS	6.19065	0.0652017	0.856184	1	NS	3.736	-0.401776	0.36377	0.499185	NS	2.15432	0.623766	0.17024	1	NS	1.26849
100042150	Nrg2	neuregulin 2	chr18	2.27786	-0.459066	0.00718918	0.165287	NS	1.56942	-0.283489	0.12597	0.838256	NS	2.68102	-0.104171	0.528587	0.964219	NS	5.37313	-1.39961	1.38036e-16	4.09275e-15	DOWN	2.13968	-0.237728	0.135231	1	NS	1.53399	-0.234896	0.176628	1	NS	2.89486	-0.385103	0.0116685	0.320707	NS	5.37708	-1.29479	1.77278e-14	3.78016e-13	DOWN	2.27786	-0.221338	0.192788	1	NS	1.56942
279706	Nup62cl	nucleoporin 62 C-terminal like	chrX	1.58188	1.42766	0.00723442	0.165844	NS	0.322358	0.287513	0.670914	1	NS	2.17049	0.00773513	0.987892	1	NS	2.10376	0.101301	0.852935	0.90445	NS	2.26296	0.513306	0.272611	1	NS	0.443754	-0.26019	0.667628	1	NS	2.1875	-0.0413743	0.930148	1	NS	2.43248	-0.233411	0.667437	0.78551	NS	1.58188	0.914353	0.0820232	1	NS	0.322358
109115	Supt3	SPT3, SAGA and STAGA complex component	chr17	4.0305	-0.331922	0.00723741	0.165844	NS	3.09956	-0.207455	0.101492	0.805485	NS	3.61008	-0.29184	0.0195467	0.379735	NS	2.94449	-0.44571	0.00122303	0.003162	NS	3.81266	-0.0261957	0.819792	1	NS	3.00422	-0.0990838	0.401208	1	NS	3.46661	-0.167611	0.150073	0.893679	NS	2.81386	-0.177479	0.198818	0.309297	NS	4.0305	-0.305726	0.0134009	1	NS	3.09956
226180	Ina	internexin neuronal intermediate filament protein, alpha	chr19	2.15773	1.13003	0.00723759	0.165844	NS	1.78997	0.16759	0.726246	1	NS	1.82256	-0.122634	0.803393	0.992924	NS	2.21581	0.360954	0.440987	0.555064	NS	3.04738	0.149625	0.671249	1	NS	2.07226	-0.20751	0.631007	1	NS	1.7425	-0.0372642	0.935749	1	NS	2.80107	-0.23223	0.597691	0.724944	NS	2.15773	0.980407	0.0206238	1	NS	1.78997
66881	Pcyox1	prenylcysteine oxidase 1	chr6	2.36451	1.31035	0.0072612	0.166108	NS	1.46348	0.489195	0.390017	0.988648	NS	2.04814	-0.628605	0.251071	0.886307	NS	2.70337	0.262306	0.610696	0.713588	NS	2.99873	0.637761	0.132844	1	NS	1.91777	-0.178273	0.72335	1	NS	1.6329	-0.0892755	0.866727	1	NS	2.91106	0.117157	0.817691	0.893745	NS	2.36451	0.672591	0.170399	1	NS	1.46348
226499	Odr4	odr4 GPCR localization factor homolog	chr1	5.88769	-0.319701	0.00726768	0.166108	NS	5.07031	-0.236895	0.0596002	0.719388	NS	2.82107	0.136308	0.438033	0.94899	NS	3.09918	0.615585	0.000338683	0.000952971	NS	5.79022	-0.161359	0.144478	1	NS	4.94854	-0.119963	0.30914	1	NS	2.9417	-0.035257	0.826369	1	NS	2.95231	0.892976	3.11493e-07	1.3687e-06	NS	5.88769	-0.158342	0.182986	1	NS	5.07031
233651	Dchs1	dachsous cadherin related 1	chr7	5.85863	-0.469599	0.00727559	0.166108	NS	6.45909	-0.0309638	0.858098	1	NS	5.92987	0.155176	0.37587	0.940866	NS	5.29987	0.133345	0.4834	0.596878	NS	5.61393	-0.14066	0.38845	1	NS	6.3964	0.0455063	0.776909	1	NS	6.01237	0.0394358	0.807359	1	NS	5.19605	0.360165	0.05904	0.110302	NS	5.85863	-0.328939	0.0600251	1	NS	6.45909
66724	Tab3	TGF-beta activated kinase 1/MAP3K7 binding protein 3	chrX	2.40031	1.42792	0.0072814	0.166108	NS	0.486853	0.842009	0.16527	0.885156	NS	0.932694	-0.246956	0.662978	0.9813	NS	2.7257	0.144961	0.791599	0.857482	NS	3.14103	0.578298	0.220454	1	NS	0.428572	0.981182	0.0841334	1	NS	0.887653	-0.192615	0.715802	1	NS	2.97586	-0.0536911	0.921828	0.959069	NS	2.40031	0.84962	0.104349	1	NS	0.486853
75930	4930567H12Rik	RIKEN cDNA 4930567H12 gene	chr8	2.74905	-0.671316	0.00729375	0.166131	NS	3.50044	-0.171772	0.455824	1	NS	4.75549	-0.493813	0.0241959	0.423489	NS	6.4429	-1.54334	4.60935e-11	4.32103e-10	DOWN	2.64489	-0.474332	0.0419383	1	NS	3.25441	0.0849847	0.694417	1	NS	4.80845	-0.573656	0.00503208	0.221724	NS	6.34072	-1.32891	1.23665e-08	6.8313e-08	DOWN	2.74905	-0.196984	0.422549	1	NS	3.50044
20511	Slc1a2	solute carrier family 1 (glial high affinity glutamate transporter), member 2	chr2	2.05639	-0.509345	0.00731053	0.166131	NS	4.91907	-0.381044	0.0205983	0.505788	NS	5.09478	-0.133286	0.417979	0.943286	NS	4.1163	-0.200851	0.26342	0.374439	NS	1.8668	-0.17818	0.315834	1	NS	4.6833	-0.118331	0.440734	1	NS	5.09198	-0.162615	0.287008	1	NS	4.09163	-0.0617219	0.731063	0.833921	NS	2.05639	-0.331165	0.0794024	1	NS	4.91907
21844	Tiam1	T cell lymphoma invasion and metastasis 1	chr16	3.15112	0.280578	0.00731058	0.166131	NS	2.72801	0.618315	6.81993e-09	6.3788e-06	NS	3.54339	0.276775	0.00736125	0.236306	NS	2.32985	0.526559	7.40947e-06	2.67341e-05	NS	3.26507	0.215803	0.0243472	1	NS	2.8822	0.458254	2.64187e-06	0.00175361	NS	3.63793	0.143798	0.130349	0.856787	NS	2.50627	0.415933	0.000346795	0.000977534	NS	3.15112	0.0647749	0.53585	1	NS	2.72801
13036	Ctsh	cathepsin H	chr9	2.97343	0.611525	0.00731471	0.166131	NS	1.29059	1.08618	0.00103618	0.103002	NS	4.79321	0.0943352	0.627702	0.973602	NS	2.03787	-0.267028	0.41277	0.526472	NS	3.2494	0.36429	0.0717207	1	NS	1.62419	0.560986	0.0526189	0.950743	NS	4.65637	0.205989	0.254601	0.979723	NS	1.96071	-0.061944	0.850797	0.912195	NS	2.97343	0.247234	0.287007	1	NS	1.29059
209003	Rbmx2	RNA binding motif protein, X-linked 2	chrX	1.82447	1.22299	0.00732537	0.166178	NS	0.617551	-0.1152	0.873235	1	NS	1.7446	-0.220014	0.65561	0.979772	NS	1.23881	0.408491	0.481285	0.595157	NS	2.3491	0.598716	0.128897	1	NS	0.427433	0.460719	0.535523	1	NS	1.28822	0.445479	0.358774	1	NS	1.37732	0.267763	0.635017	0.75824	NS	1.82447	0.624274	0.177503	1	NS	0.617551
212390	Klhl32	kelch-like 32	chr4	2.68975	-0.279294	0.00733924	0.166178	NS	1.74621	-0.213196	0.0784951	0.737194	NS	1.72368	0.0142283	0.906749	0.995058	NS	1.40419	-0.28754	0.049265	0.091798	NS	2.5634	-0.0579793	0.548896	1	NS	1.58319	0.0213773	0.853647	1	NS	1.61309	0.141824	0.214384	0.978526	NS	1.38545	-0.151651	0.300157	0.434769	NS	2.68975	-0.221314	0.0334667	1	NS	1.74621
238076	Kcns3	potassium voltage-gated channel, delayed-rectifier, subfamily S, member 3	chr12	0.0729098	2.18547	0.00734758	0.166178	NS	0.0858849	-1.8481	0.12736	0.838256	NS	0.0917407	0.484999	0.592736	0.967732	NS	0.092036	0.625267	0.531521	0.642226	NS	0.145069	1.29983	0.0416001	1	NS	0.071628	-1.62652	0.174901	1	NS	0.103683	0.293205	0.721792	1	NS	0.283613	-0.934551	0.238701	0.359677	NS	0.0729098	0.88564	0.336877	1	NS	0.0858849
242083	Ppm1l	protein phosphatase 1 (formerly 2C)-like	chr3	1.17821	0.598048	0.00734907	0.166178	NS	0.385195	0.441178	0.119036	0.838256	NS	1.97518	-0.0308977	0.883412	0.995058	NS	4.19926	-1.42697	7.50549e-11	6.75002e-10	DOWN	1.36433	0.35333	0.0785804	1	NS	0.404691	0.386216	0.140293	1	NS	2.00407	-0.10012	0.607951	1	NS	4.16257	-1.26228	7.48733e-09	4.28797e-08	DOWN	1.17821	0.244718	0.275239	1	NS	0.385195
20515	Slc20a1	solute carrier family 20, member 1	chr2	7.45195	0.334654	0.007387	0.166698	NS	6.84262	-0.00702509	0.956282	1	NS	6.17365	0.0246084	0.854872	0.994346	NS	6.84478	-0.394279	0.00464481	0.0107984	NS	7.69205	0.161498	0.157289	1	NS	6.92054	-0.0660909	0.577772	1	NS	6.36419	-0.200271	0.105828	0.808138	NS	7.12248	-0.560418	4.97304e-05	0.000158308	NS	7.45195	0.173156	0.165588	1	NS	6.84262
330166	Miat	myocardial infarction associated transcript (non-protein coding)	chr5	6.34552	-0.623478	0.00738829	0.166698	NS	6.66926	-0.199068	0.389512	0.988648	NS	5.85548	-0.17543	0.456647	0.952831	NS	4.20465	0.926959	0.000563627	0.00153389	NS	6.10846	-0.315762	0.146156	1	NS	6.46853	-0.00836903	0.968995	1	NS	5.63807	0.0142384	0.948279	1	NS	4.22201	1.02893	0.000128341	0.000385304	UP	6.34552	-0.307716	0.185795	1	NS	6.66926
73430	Zfp974	zinc finger protein 974	chr7	6.06483	-0.417187	0.00743496	0.167566	NS	5.60953	-0.140923	0.37435	0.984577	NS	6.29354	-0.213055	0.168451	0.819438	NS	6.58132	-1.01889	1.2443e-09	8.71179e-09	DOWN	5.95186	-0.237164	0.101873	1	NS	5.62511	-0.158637	0.282222	1	NS	6.44672	-0.394538	0.00599571	0.237596	NS	6.62939	-0.943341	1.74642e-08	9.39013e-08	NS	6.06483	-0.180023	0.247339	1	NS	5.60953
14634	Gli3	GLI-Kruppel family member GLI3	chr13	0.972079	1.40782	0.00744305	0.167566	NS	0.249606	0.407903	0.463894	1	NS	0.418954	0.0107812	0.983898	1	NS	1.03336	0.669645	0.219775	0.321849	NS	1.45134	0.558962	0.231166	1	NS	0.231629	0.521115	0.31391	1	NS	0.409901	0.0198378	0.968082	1	NS	1.3313	0.201169	0.709991	0.81768	NS	0.972079	0.848862	0.101009	1	NS	0.249606
14605	Tsc22d3	TSC22 domain family, member 3	chrX	2.97191	1.29269	0.00746289	0.167829	NS	0.767398	0.486886	0.360341	0.977873	NS	1.68069	-0.625665	0.204184	0.855	NS	3.02639	0.667677	0.184118	0.278001	NS	3.65747	0.56407	0.190979	1	NS	0.70787	0.657792	0.184842	1	NS	1.28336	-0.0429186	0.926671	1	NS	3.54367	0.181631	0.715732	0.821818	NS	2.97191	0.72862	0.125318	1	NS	0.767398
142980	Tlr3	toll-like receptor 3	chr8	0	3.86	0.00748593	0.168164	NS	0	1.60666	0.285146	0.922634	NS	0.175796	-0.9557	0.481112	0.954593	NS	0.900558	-1.24424	0.178969	0.271727	NS	0.245608	1.02757	0.258573	1	NS	0	1.60666	0.249778	1	NS	0.13494	-0.654465	0.617498	1	NS	1.08054	-1.50745	0.0935089	0.163923	NS	0	2.83243	0.0588434	1	NS	0
15284	Hlx	H2.0-like homeobox	chr1	0.655934	2.1987	0.00751992	0.168743	NS	0.422857	0.920209	0.39986	0.99493	NS	2.47427	0.283354	0.613481	0.972692	NS	2.14201	-0.00790023	0.990419	1	NS	1.35968	0.92519	0.134108	1	NS	0.509895	0.635155	0.521252	1	NS	2.90338	-0.241174	0.631406	1	NS	1.7708	0.565343	0.417845	0.555641	NS	0.655934	1.27351	0.153868	1	NS	0.422857
74437	Magec2	MAGE family member C2	chrX	1.30487	1.39913	0.00753836	0.168973	NS	0.903121	0.561189	0.401091	0.995806	NS	2.66794	-0.644807	0.140339	0.77304	NS	4.09095	-0.471048	0.214004	0.314742	NS	2.17035	0.218036	0.593942	1	NS	1.11992	0.175867	0.767657	1	NS	2.25928	-0.184068	0.666218	1	NS	4.28464	-0.553076	0.140641	0.233781	NS	1.30487	1.18109	0.0269633	1	NS	0.903121
75731	Idnk	idnK gluconokinase homolog (E. coli)	chr13	4.80813	-0.498989	0.00756023	0.169278	NS	4.32729	0.139283	0.475864	1	NS	4.35221	-0.519208	0.0151398	0.342647	NS	4.1294	-0.0101244	0.964989	0.983827	NS	4.73256	-0.35774	0.0378759	1	NS	4.71602	-0.267416	0.127331	1	NS	4.07695	-0.262515	0.204211	0.971397	NS	4.31853	-0.103119	0.64453	0.765998	NS	4.80813	-0.14125	0.43541	1	NS	4.32729
16774	Lama3	laminin, alpha 3	chr18	0.240548	1.28968	0.00760951	0.170014	NS	0.0373312	0.894286	0.217881	0.915401	NS	1.10729	-0.687528	0.107976	0.720524	NS	0.552391	-0.49165	0.312234	0.429009	NS	0.436216	0.360995	0.385906	1	NS	0.0827641	-0.197699	0.741407	1	NS	1.05213	-0.609808	0.128057	0.850558	NS	0.603979	-0.533442	0.270273	0.398782	NS	0.240548	0.928686	0.0555125	1	NS	0.0373312
17532	Mras	muscle and microspikes RAS	chr9	2.18951	-0.583634	0.0076096	0.170014	NS	2.39405	-0.11364	0.577253	1	NS	3.90264	-0.192848	0.268688	0.887219	NS	1.64819	0.433765	0.0864259	0.148994	NS	2.03947	-0.322071	0.114949	1	NS	2.18492	0.148461	0.444979	1	NS	3.74952	-0.0603637	0.710877	1	NS	1.61391	0.603725	0.0172986	0.0369055	NS	2.18951	-0.261563	0.222084	1	NS	2.39405
11686	Alox12b	arachidonate 12-lipoxygenase, 12R type	chr11	0.496321	2.07459	0.00761907	0.170041	NS	0.961604	-0.522843	0.48679	1	NS	0.953184	-1.45495	0.0836403	0.660678	NS	1.47204	0.226027	0.740828	0.819131	NS	1.22695	0.547855	0.355756	1	NS	0.509313	0.609922	0.441957	1	NS	0.772553	-1.10291	0.179558	0.936096	NS	1.40708	0.419837	0.541501	0.678875	NS	0.496321	1.52673	0.055929	1	NS	0.961604
67784	Plxnd1	plexin D1	chr6	3.43429	1.09658	0.0076411	0.170348	NS	2.54326	0.370175	0.371545	0.983641	NS	2.3576	0.505328	0.227642	0.867763	NS	2.8177	0.708759	0.105911	0.176894	NS	3.96273	0.54517	0.139785	1	NS	2.60557	0.295202	0.438961	1	NS	2.30147	0.542975	0.159251	0.90589	NS	3.43312	0.135272	0.754044	0.850842	NS	3.43429	0.551406	0.174359	1	NS	2.54326
212569	Zfp273	zinc finger protein 273	chr13	2.81256	0.6951	0.00765343	0.170417	NS	3.64836	0.665126	0.00304109	0.208688	NS	7.75549	0.108122	0.549004	0.96481	NS	7.67819	-1.46077	2.12594e-13	3.13138e-12	DOWN	3.25925	0.256344	0.253021	1	NS	4.03177	0.313434	0.120127	1	NS	7.85835	-0.0242225	0.884445	1	NS	7.83707	-1.51409	2.73977e-14	5.53251e-13	DOWN	2.81256	0.438756	0.0988377	1	NS	3.64836
114640	Pth2	parathyroid hormone 2	chr7	8.62	-0.733417	0.00766078	0.170417	NS	6.97661	-0.0121053	0.968793	1	NS	6.82567	-0.0983587	0.759175	0.99019	NS	6.17483	-0.0915351	0.811269	0.873205	NS	8.61979	-0.681467	0.00783017	0.843568	NS	6.91026	0.0392493	0.89283	1	NS	7.208	-0.510679	0.0796059	0.738526	NS	6.02726	0.175275	0.651734	0.772285	NS	8.62	-0.0519497	0.848353	1	NS	6.97661
20779	Src	Rous sarcoma oncogene	chr2	2.17741	0.808451	0.00767153	0.170426	NS	2.72031	-0.0246788	0.932952	1	NS	2.95075	-0.156453	0.591155	0.96747	NS	2.12992	0.77285	0.0175504	0.036504	NS	2.62178	0.31943	0.237855	1	NS	2.83141	-0.0960146	0.723576	1	NS	2.73224	0.0717246	0.792008	1	NS	2.46052	0.471909	0.139067	0.231557	NS	2.17741	0.489022	0.107269	1	NS	2.72031
14790	Grcc10	gene rich cluster, C10 gene	chr6	6.99593	0.573209	0.00767774	0.170426	NS	5.23313	0.606815	0.0227811	0.529679	NS	9.75956	0.216561	0.257811	0.887219	NS	8.0058	-0.756471	0.000686364	0.00184618	NS	7.49562	0.131148	0.493943	1	NS	5.63674	0.194573	0.415134	1	NS	9.92618	0.0182794	0.917421	1	NS	7.85792	-0.485451	0.0298814	0.0603168	NS	6.99593	0.442061	0.040383	1	NS	5.23313
12477	Ctla4	cytotoxic T-lymphocyte-associated protein 4	chr1	1.11569	0.891232	0.00770074	0.170585	NS	0.88088	0.520012	0.181372	0.905182	NS	4.13985	0.036973	0.852856	0.993782	NS	2.10112	-0.816123	0.00861423	0.0190638	NS	1.63628	0.103957	0.700624	1	NS	0.8739	0.535985	0.144163	1	NS	4.04588	0.101061	0.585499	1	NS	2.10476	-0.720258	0.0201052	0.0422779	NS	1.11569	0.787275	0.0202303	1	NS	0.88088
12834	Col6a2	collagen, type VI, alpha 2	chr10	0.841834	1.32645	0.00770417	0.170585	NS	0.416676	-1.24283	0.120465	0.838256	NS	1.23999	0.144035	0.761174	0.99019	NS	1.34159	-0.101189	0.842052	0.896327	NS	1.14162	0.744819	0.0794717	1	NS	0.078029	1.12174	0.280447	1	NS	1.30121	0.00850804	0.984233	1	NS	1.75353	-0.594188	0.220558	0.337329	NS	0.841834	0.581635	0.261276	1	NS	0.416676
20411	Sorbs1	sorbin and SH3 domain containing 1	chr19	0.949606	0.775327	0.00772942	0.170585	NS	0.507719	0.609994	0.0550932	0.716209	NS	4.04169	-0.187962	0.474923	0.953897	NS	1.29754	0.317612	0.292552	0.407159	NS	1.23188	0.298518	0.250934	1	NS	0.538604	0.516606	0.0770721	1	NS	3.91634	-0.0835157	0.73252	1	NS	1.45011	0.172835	0.563582	0.696171	NS	0.949606	0.476809	0.101955	1	NS	0.507719
75369	4930563F08Rik	RIKEN cDNA 4930563F08 gene	chr5	0.926971	1.94909	0.00773422	0.170585	NS	0.34099	1.38186	0.250326	0.922634	NS	5.49025	-0.0625274	0.791742	0.992924	NS	2.14927	-0.198634	0.756826	0.832145	NS	1.28128	1.40286	0.016441	1	NS	0.734464	0.346096	0.722623	1	NS	5.28552	0.116854	0.601172	1	NS	2.00782	0.086844	0.89477	0.941004	NS	0.926971	0.546232	0.538505	1	NS	0.34099
67582	Slc25a26	solute carrier family 25 (mitochondrial carrier, phosphate carrier), member 26	chr6	5.62325	-0.318263	0.00773612	0.170585	NS	3.94729	-0.307672	0.0155229	0.45498	NS	3.10128	-0.180559	0.185787	0.841002	NS	3.91768	-0.52771	0.000137006	0.000408576	NS	5.49062	-0.108559	0.328434	1	NS	3.83644	-0.208642	0.0795161	1	NS	3.04063	-0.144954	0.254632	0.979723	NS	3.9057	-0.393645	0.00441599	0.0104831	NS	5.62325	-0.209704	0.0794131	1	NS	3.94729
18515	Pbx2	pre B cell leukemia homeobox 2	chr17	5.69299	1.15519	0.00774566	0.170585	NS	1.9598	0.707143	0.214175	0.912292	NS	3.74134	0.840839	0.0682771	0.63475	NS	4.8628	0.495922	0.286706	0.400349	NS	6.34157	0.51448	0.185165	1	NS	2.05509	0.60072	0.250909	1	NS	3.85073	0.696839	0.0971555	0.786424	NS	5.36038	0.0799413	0.861893	0.919302	NS	5.69299	0.640709	0.134932	1	NS	1.9598
68151	Wls	wntless WNT ligand secretion mediator	chr3	0.0303273	2.47518	0.00775185	0.170585	NS	0.0402338	0.404267	0.698137	1	NS	0.0144842	1.35841	0.275122	0.887219	NS	0.130257	-0.352696	0.685525	0.77442	NS	0.100648	0.943867	0.16318	1	NS	0	3.49669	0.0122876	0.68707	NS	0.0326693	0.409085	0.688343	1	NS	0.214442	-1.01091	0.207224	0.320148	NS	0.0303273	1.53131	0.128567	1	NS	0.0402338
230857	Ece1	endothelin converting enzyme 1	chr4	1.73896	1.22746	0.00775567	0.170585	NS	0.600708	-0.412972	0.419118	0.999281	NS	1.72181	-0.116586	0.796649	0.992924	NS	1.9416	0.197639	0.680628	0.770277	NS	2.13164	0.711166	0.0847837	1	NS	0.491626	-0.0900792	0.853226	1	NS	1.68857	-0.102365	0.807495	1	NS	2.42682	-0.299107	0.530522	0.669398	NS	1.73896	0.516296	0.255374	1	NS	0.600708
74872	4930448H16Rik	RIKEN cDNA 4930448H16 gene	chr5	1.69745	1.10574	0.00775949	0.170585	NS	1.58057	-0.134418	0.794912	1	NS	7.37079	0.120419	0.415724	0.943286	NS	3.85734	-0.773359	0.00645997	0.014654	NS	2.22105	0.463997	0.162219	1	NS	1.62887	-0.178632	0.712471	1	NS	7.33904	0.122191	0.37232	1	NS	4.14847	-0.97401	0.000341754	0.000964119	NS	1.69745	0.641742	0.148195	1	NS	1.58057
74144	Robo4	roundabout guidance receptor 4	chr9	0.21299	2.31521	0.00778796	0.170844	NS	0.358822	-0.651975	0.523514	1	NS	1.41271	0.424265	0.406981	0.943286	NS	1.38811	-0.117063	0.841715	0.896108	NS	0.405618	1.45407	0.0307348	1	NS	0.0821344	1.22256	0.323128	1	NS	1.37895	0.452317	0.341427	1	NS	1.2017	0.272826	0.653601	0.773918	NS	0.21299	0.861141	0.40132	1	NS	0.358822
54678	Zfp108	zinc finger protein 108	chr7	0.631949	1.99486	0.00779025	0.170844	NS	0.314879	0.252872	0.829406	1	NS	0.334651	0.259755	0.821319	0.992924	NS	0.607748	0.45027	0.655549	0.74745	NS	1.31939	0.690312	0.219889	1	NS	0	2.86019	0.04587	0.947659	NS	0.480325	-0.279874	0.780098	1	NS	0.898274	-0.116301	0.897833	0.942972	NS	0.631949	1.30455	0.102546	1	NS	0.314879
208666	Diras1	DIRAS family, GTP-binding RAS-like 1	chr10	2.54774	0.943257	0.00779621	0.170844	NS	1.50774	0.675148	0.196228	0.909855	NS	2.25771	0.39915	0.340399	0.925087	NS	3.32477	-0.331824	0.357883	0.470403	NS	3.07362	0.403546	0.170262	1	NS	1.92786	0.0914316	0.839295	1	NS	2.82715	-0.313328	0.377692	1	NS	3.96187	-0.928664	0.00507543	0.011922	NS	2.54774	0.539711	0.145133	1	NS	1.50774
110596	Arhgef28	Rho guanine nucleotide exchange factor 28	chr13	0.424963	0.642294	0.00781339	0.170899	NS	0.219289	0.587105	0.0467102	0.673078	NS	0.363278	0.290845	0.267104	0.887219	NS	1.29763	-0.850909	8.65602e-05	0.000266559	NS	0.551904	0.250838	0.232797	1	NS	0.26522	0.314698	0.23822	1	NS	0.45343	-0.109321	0.640973	1	NS	1.4699	-1.01357	2.23791e-06	8.65267e-06	DOWN	0.424963	0.391456	0.11122	1	NS	0.219289
12705	Cited1	Cbp/p300-interacting transactivator with Glu/Asp-rich carboxy-terminal domain 1	chrX	4.06774	1.26978	0.00781533	0.170899	NS	1.4591	0.656038	0.348679	0.972219	NS	1.80597	0.944887	0.1352	0.766392	NS	4.4327	0.119106	0.812328	0.874028	NS	4.82848	0.497974	0.2348	1	NS	1.77379	0.235134	0.706029	1	NS	1.93864	0.732195	0.199756	0.96428	NS	5.06577	-0.415178	0.398709	0.535629	NS	4.06774	0.771806	0.104928	1	NS	1.4591
26568	Slc27a3	solute carrier family 27 (fatty acid transporter), member 3	chr3	3.85033	1.12291	0.00784982	0.171471	NS	2.95433	-0.704906	0.169925	0.889256	NS	3.98884	-0.0160501	0.970104	1	NS	4.00614	0.477721	0.290344	0.404496	NS	4.71495	0.25993	0.4781	1	NS	3.33088	-1.09933	0.019292	0.772977	NS	3.80988	0.146806	0.714328	1	NS	4.6708	-0.0826271	0.849405	0.911349	NS	3.85033	0.862984	0.0416453	1	NS	2.95433
100038525	Gm10804	predicted gene 10804	chr2	5.57708	-0.487263	0.00787057	0.171742	NS	1.46003	-0.299952	0.446513	1	NS	5.14498	-0.20708	0.271388	0.887219	NS	1.48658	0.567807	0.147302	0.23469	NS	5.42157	-0.252148	0.139868	1	NS	1.32112	-0.0685555	0.858785	1	NS	4.73179	0.189054	0.287232	1	NS	1.7994	0.210488	0.563344	0.695961	NS	5.57708	-0.235114	0.198241	1	NS	1.46003
675921	Tnk2os	tyrosine kinase, non-receptor 2, opposite strand	chr16	2.48408	1.30285	0.0079012	0.172228	NS	3.37994	0.825911	0.042841	0.652308	NS	4.0687	0.405757	0.279111	0.887219	NS	4.21079	-0.214423	0.603353	0.70766	NS	2.90526	0.889184	0.0306436	1	NS	3.96135	0.228995	0.52034	1	NS	3.8288	0.627094	0.0770047	0.72986	NS	4.9436	-0.879821	0.0222412	0.0463591	NS	2.48408	0.413666	0.439874	1	NS	3.37994
15404	Hoxa7	homeobox A7	chr6	2.1463	1.14876	0.00798377	0.173392	NS	3.33972	1.3439	0.000158042	0.0285266	UP	3.23416	1.49369	3.63304e-05	0.00755123	UP	1.748	1.85066	0.000230423	0.000666021	UP	2.31683	1.00333	0.00827796	0.873515	NS	3.76759	0.93612	0.00305189	0.335822	NS	3.82133	0.826898	0.00876497	0.28093	NS	1.95322	1.68138	0.000496118	0.00136992	UP	2.1463	0.145428	0.754515	1	NS	3.33972
29812	Ndrg3	N-myc downstream regulated gene 3	chr2	5.06178	-0.424153	0.00798702	0.173392	NS	7.17708	-0.13968	0.368818	0.981586	NS	7.22092	-0.117765	0.448889	0.950091	NS	6.59063	-0.338288	0.0436698	0.0825535	NS	4.86773	-0.152142	0.306954	1	NS	7.09922	-0.01982	0.890731	1	NS	7.16458	-0.0934281	0.517296	1	NS	6.50797	-0.147028	0.380415	0.516448	NS	5.06178	-0.272011	0.0888796	1	NS	7.17708
16571	Kif4	kinesin family member 4	chrX	1.58985	1.09344	0.00799083	0.173392	NS	0.422503	0.621899	0.197192	0.909855	NS	2.32937	0.0851683	0.830313	0.993507	NS	0.981426	0.906454	0.0466293	0.0875854	NS	1.91998	0.640084	0.0832694	1	NS	0.466303	0.502917	0.254682	1	NS	2.26695	0.13057	0.722654	1	NS	1.464	0.188091	0.669217	0.787155	NS	1.58985	0.453356	0.266903	1	NS	0.422503
22325	Vav2	vav 2 oncogene	chr2	2.03283	0.675919	0.00800716	0.173392	NS	3.50661	-0.392394	0.107027	0.822176	NS	3.85612	-0.369716	0.127511	0.753617	NS	3.2866	0.0211109	0.935823	0.962388	NS	2.31649	0.346997	0.13286	1	NS	3.28989	-0.113677	0.61664	1	NS	3.81627	-0.360059	0.111173	0.810347	NS	3.42263	-0.0153195	0.953335	0.980005	NS	2.03283	0.328921	0.195799	1	NS	3.50661
245469	Pdzd4	PDZ domain containing 4	chrX	1.17888	0.937257	0.00801023	0.173392	NS	0.642378	-0.626033	0.243985	0.922634	NS	3.93083	0.00731684	0.977131	1	NS	1.06974	0.726427	0.0754942	0.132366	NS	1.38214	0.662507	0.0310094	1	NS	0.371812	0.291568	0.614692	1	NS	3.69264	0.22656	0.341071	1	NS	1.30085	0.425427	0.27207	0.400829	NS	1.17888	0.27475	0.459412	1	NS	0.642378
17304	Mfge8	milk fat globule EGF and factor V/VIII domain containing	chr7	3.5768	1.28476	0.00801772	0.173392	NS	1.70388	-0.296437	0.594868	1	NS	2.68283	-0.260221	0.603593	0.970012	NS	4.51925	0.102586	0.836552	0.891856	NS	4.4533	0.375657	0.381459	1	NS	1.9395	-0.608985	0.235835	1	NS	2.12446	0.393937	0.409699	1	NS	4.89239	-0.177316	0.720375	0.825297	NS	3.5768	0.909104	0.0584446	1	NS	1.70388
70461	Crtc3	CREB regulated transcription coactivator 3	chr7	1.90126	0.626709	0.00804718	0.173392	NS	1.59309	0.317314	0.195432	0.909855	NS	0.961672	-0.19516	0.503253	0.957964	NS	1.78398	0.386898	0.133565	0.21593	NS	2.03277	0.514564	0.0162284	1	NS	1.77549	0.0720918	0.747889	1	NS	0.949554	-0.202703	0.455907	1	NS	2.12485	0.0256132	0.918989	0.957228	NS	1.90126	0.112145	0.637708	1	NS	1.59309
69499	Tsr2	TSR2 20S rRNA accumulation	chrX	3.15382	1.22702	0.00804799	0.173392	NS	0.671294	1.2961	0.0784134	0.737095	NS	2.13172	0.17539	0.738644	0.988786	NS	3.06227	0.32534	0.51669	0.627512	NS	3.63566	0.730107	0.0748095	1	NS	0.72734	1.1812	0.0799847	1	NS	2.32154	-0.0897439	0.851538	1	NS	3.62428	-0.180691	0.711116	0.818518	NS	3.15382	0.496914	0.282884	1	NS	0.671294
319798	A730090N16Rik	RIKEN cDNA A730090N16 gene	chr3	3.86421	-0.995217	0.00805113	0.173392	NS	5.69795	-0.377583	0.295327	0.928203	NS	3.25531	-0.1614	0.672773	0.9813	NS	1.82676	2.19987	8.89294e-07	3.68115e-06	UP	3.38654	-0.367189	0.298129	1	NS	5.40063	-0.0896863	0.7897	1	NS	3.1944	-0.125566	0.723884	1	NS	1.5511	2.71093	4.4281e-09	2.63496e-08	UP	3.86421	-0.628028	0.0923847	1	NS	5.69795
193034	Trpv1	transient receptor potential cation channel, subfamily V, member 1	chr11	2.09669	-0.855703	0.0080557	0.173392	NS	4.78438	-0.860452	0.000386397	0.0526548	NS	4.12562	-0.92641	0.000250353	0.0299507	NS	2.06113	0.638595	0.0479654	0.0897176	NS	1.82693	-0.415197	0.175874	1	NS	4.39224	-0.404675	0.0766309	1	NS	3.60413	-0.399751	0.0965148	0.78503	NS	1.59031	1.4183	3.78501e-05	0.000122672	UP	2.09669	-0.440506	0.160181	1	NS	4.78438
21429	Ubtf	upstream binding transcription factor, RNA polymerase I	chr11	4.88425	1.00241	0.00807594	0.173392	NS	3.66425	-0.225948	0.560769	1	NS	3.37043	0.212314	0.590236	0.96747	NS	4.91318	0.0394986	0.921023	0.950684	NS	5.50091	0.412799	0.225055	1	NS	3.79215	-0.361903	0.315899	1	NS	3.64938	-0.120554	0.738663	1	NS	5.25802	-0.215648	0.586788	0.715432	NS	4.88425	0.589608	0.115892	1	NS	3.66425
16538	Kcns1	K+ voltage-gated channel, subfamily S, 1	chr2	4.17917	0.516471	0.0080792	0.173392	NS	5.03341	-0.0563482	0.74145	1	NS	4.08682	0.030362	0.886438	0.995058	NS	3.77169	0.642301	0.00602688	0.0137474	NS	4.43387	0.302775	0.0761917	1	NS	4.87843	0.118457	0.466167	1	NS	3.6198	0.497787	0.0177273	0.393844	NS	3.81276	0.713654	0.0020329	0.00510569	NS	4.17917	0.213696	0.287648	1	NS	5.03341
71445	5530601H04Rik	RIKEN cDNA 5530601H04 gene	chrX	0.885054	1.76844	0.00808981	0.173392	NS	0.179673	1.07475	0.212572	0.911574	NS	0.995468	0.0519121	0.936944	0.999835	NS	1.2002	0.182603	0.790526	0.856636	NS	1.66388	0.474889	0.405268	1	NS	0.1266	1.53972	0.0678291	1	NS	0.962569	0.0806836	0.89462	1	NS	1.44483	-0.100038	0.882776	0.932755	NS	0.885054	1.29355	0.050946	1	NS	0.179673
619327	G630093K05Rik	RIKEN cDNA G630093K05 gene	chr13	0.0621996	2.6148	0.00809432	0.173392	NS	0.516111	0.447171	0.432182	1	NS	3.86806	0.777668	0.00174059	0.106546	NS	0.477064	0.623822	0.342238	0.454074	NS	0.274749	0.810715	0.212491	1	NS	0.36963	1.0097	0.0826963	1	NS	4.2612	0.333288	0.137199	0.869023	NS	0.686432	0.102999	0.861602	0.919297	NS	0.0621996	1.80408	0.0994133	1	NS	0.516111
52443	Mrpl48	mitochondrial ribosomal protein L48	chr7	4.79939	-0.287538	0.00809557	0.173392	NS	3.92484	-0.29974	0.0110473	0.408851	NS	3.32974	0.160017	0.204605	0.855	NS	3.56447	-0.422343	0.00181786	0.00457008	NS	4.70913	-0.125506	0.212542	1	NS	3.79191	-0.153565	0.167235	1	NS	3.26521	0.199516	0.0892699	0.772549	NS	3.59392	-0.335354	0.0129122	0.0282352	NS	4.79939	-0.162032	0.134989	1	NS	3.92484
50706	Postn	periostin, osteoblast specific factor	chr3	2.09334	-0.862973	0.00809862	0.173392	NS	3.4107	-1.20725	1.45348e-05	0.0041914	DOWN	3.78475	-0.515666	0.0529208	0.582831	NS	2.23441	-0.970807	0.00560768	0.0128524	NS	1.63371	-0.145872	0.643829	1	NS	2.81329	-0.439966	0.101136	1	NS	3.38111	-0.1063	0.672447	1	NS	1.5136	0.154241	0.686882	0.799706	NS	2.09334	-0.717101	0.026575	1	NS	3.4107
16331	Inpp5d	inositol polyphosphate-5-phosphatase D	chr1	4.26204	-0.593302	0.00810072	0.173392	NS	5.05218	-0.200005	0.367922	0.981586	NS	4.36312	0.00719325	0.974434	1	NS	2.49596	1.2097	1.75526e-06	6.90856e-06	UP	4.05233	-0.293947	0.159689	1	NS	4.83872	0.0470869	0.819658	1	NS	4.31648	0.0247314	0.905306	1	NS	2.2064	1.68622	6.38093e-11	5.38779e-10	UP	4.26204	-0.299356	0.18161	1	NS	5.05218
76787	Ppfia3	protein tyrosine phosphatase, receptor type, f polypeptide (PTPRF), interacting protein (liprin), alpha 3	chr7	1.23687	0.792293	0.00811329	0.173392	NS	1.11819	0.371126	0.263552	0.922634	NS	1.62135	-0.0696013	0.808598	0.992924	NS	0.610578	1.04717	0.0295476	0.0584167	NS	1.59716	0.280707	0.255659	1	NS	1.15145	0.319724	0.303351	1	NS	1.3161	0.372051	0.192583	0.958636	NS	0.605268	1.17008	0.0144611	0.0313524	UP	1.23687	0.511586	0.0994872	1	NS	1.11819
74754	Dhcr24	24-dehydrocholesterol reductase	chr4	3.91115	1.10505	0.0081147	0.173392	NS	1.62947	0.372082	0.419799	0.999281	NS	3.16499	-0.209193	0.616976	0.972927	NS	4.15385	0.350271	0.421431	0.535296	NS	4.65257	0.363665	0.330667	1	NS	1.53764	0.50235	0.242905	1	NS	3.24065	-0.326301	0.400876	1	NS	4.73928	-0.176041	0.684329	0.79798	NS	3.91115	0.741388	0.0730856	1	NS	1.62947
67062	Slc25a53	solute carrier family 25, member 53	chrX	0.912706	1.25328	0.00814592	0.1737	NS	0.442546	-0.0874298	0.879302	1	NS	2.21739	-0.167208	0.696034	0.981337	NS	1.10094	0.302778	0.544979	0.654681	NS	1.26355	0.643382	0.120077	1	NS	0.250457	0.849358	0.149062	1	NS	2.17481	-0.146846	0.712059	1	NS	1.38858	-0.0870092	0.85848	0.917708	NS	0.912706	0.609901	0.200628	1	NS	0.442546
15511	Hspa1b	heat shock protein 1B	chr17	1.70079	2.14812	0.0081535	0.1737	NS	1.22138	0.834959	0.388865	0.988648	NS	1.04898	-0.268752	0.815845	0.992924	NS	2.26716	0.784052	0.351863	0.464031	NS	2.83276	0.803248	0.214167	1	NS	1.41016	0.545303	0.534142	1	NS	0.855081	0.0548552	0.958355	1	NS	2.92657	0.0925716	0.905901	0.948444	NS	1.70079	1.34488	0.106744	1	NS	1.22138
20665	Sox10	SRY (sex determining region Y)-box 10	chr15	1.98224	1.07472	0.00815447	0.1737	NS	3.25997	-0.689472	0.0535989	0.709559	NS	4.40623	-0.773908	0.0149902	0.342286	NS	2.71384	-0.00716325	0.98597	0.999818	NS	2.66223	0.281732	0.405383	1	NS	3.14881	-0.540761	0.110137	1	NS	4.16738	-0.553369	0.0654215	0.688259	NS	2.70076	0.083989	0.836763	0.902604	NS	1.98224	0.792993	0.05553	1	NS	3.25997
240665	Ccnj	cyclin J	chr19	2.73433	1.11738	0.00817624	0.173984	NS	2.58936	0.0916343	0.830439	1	NS	2.41463	-0.243505	0.582073	0.966073	NS	2.45455	0.777564	0.0917088	0.156957	NS	3.38837	0.41893	0.261151	1	NS	2.5339	0.184687	0.643042	1	NS	2.37718	-0.233683	0.571052	1	NS	2.7513	0.495584	0.273136	0.401911	NS	2.73433	0.698448	0.0978238	1	NS	2.58936
58229	Efcc1	EF hand and coiled-coil domain containing 1	chr6	0.462506	1.37459	0.00818496	0.17399	NS	0.94987	0.00302021	0.994417	1	NS	2.45095	0.0127988	0.962582	1	NS	0.512898	1.09972	0.0562422	0.102634	NS	0.892939	0.300086	0.443149	1	NS	1.12116	-0.315771	0.418705	1	NS	2.4185	0.0242915	0.923818	1	NS	1.07637	-0.138956	0.764033	0.858126	NS	0.462506	1.07451	0.0469899	1	NS	0.94987
20720	Serpine2	serine (or cysteine) peptidase inhibitor, clade E, member 2	chr1	0.933924	1.56634	0.00820296	0.174192	NS	0.152446	-0.856654	0.345301	0.970398	NS	0.291225	-0.693594	0.3574	0.93413	NS	0.583727	0.854603	0.19496	0.291209	NS	1.59878	0.437504	0.395168	1	NS	0.0967565	-0.241518	0.792564	1	NS	0.16878	0.0886146	0.906601	1	NS	1.07398	-0.162907	0.794328	0.87504	NS	0.933924	1.12884	0.0547981	1	NS	0.152446
329160	9130024F11Rik	RIKEN cDNA 9130024F11 gene	chr1	1.95192	-0.52485	0.00821945	0.174363	NS	0.727889	0.203961	0.49329	1	NS	0.135319	-0.70619	0.368795	0.939426	NS	0.154138	1.51082	0.0107193	0.0232953	UP	1.75017	-0.172405	0.356114	1	NS	0.657397	0.390508	0.175268	1	NS	0.0303466	1.20687	0.219281	0.978526	NS	0.246015	0.913961	0.0787199	0.142102	NS	1.95192	-0.352445	0.0723619	1	NS	0.727889
14472	Gbx2	gastrulation brain homeobox 2	chr1	0	3.86883	0.00826791	0.17521	NS	0	1.60441	0.286675	0.922634	NS	0	0	1	1	NS	1.16569	-0.293999	0.809514	0.871885	NS	0.289077	2.48733	0.0239283	1	NS	0.310574	-0.0314237	0.985017	1	NS	0	0	1	1	NS	0.49575	1.24335	0.394801	0.531559	NS	0	1.3815	0.321541	1	NS	0
22259	Nr1h3	nuclear receptor subfamily 1, group H, member 3	chr2	4.4633	-0.409039	0.00829736	0.175653	NS	5.22631	-0.0719961	0.602848	1	NS	5.29085	-0.00200498	0.988433	1	NS	4.69551	-0.279996	0.0833501	0.144587	NS	4.30618	-0.166594	0.247794	1	NS	5.32419	-0.15685	0.22168	1	NS	5.31344	-0.0555557	0.664604	1	NS	4.90746	-0.38216	0.0161734	0.0347174	NS	4.4633	-0.242445	0.114432	1	NS	5.22631
195209	Zfp469	zinc finger protein 469	chr8	3.18485	1.07001	0.00831375	0.175819	NS	1.81858	0.81889	0.0763084	0.735115	NS	1.61565	0.818352	0.0906571	0.679859	NS	2.47801	0.980121	0.0319161	0.0625881	NS	3.74831	0.489433	0.173679	1	NS	2.24887	0.263948	0.520605	1	NS	1.7756	0.56186	0.197947	0.961276	NS	2.67143	0.852718	0.0579647	0.10852	NS	3.18485	0.580576	0.151493	1	NS	1.81858
93691	Klf7	Kruppel-like transcription factor 7 (ubiquitous)	chr1	1.4324	1.44828	0.00836497	0.176489	NS	0.334972	-0.336822	0.600625	1	NS	0.559163	-0.533111	0.372344	0.940866	NS	2.04384	0.493203	0.380643	0.494445	NS	2.04278	0.617313	0.20374	1	NS	0.180742	0.618903	0.338412	1	NS	0.379847	0.0759242	0.894765	1	NS	2.60497	-0.141048	0.800519	0.880165	NS	1.4324	0.830964	0.124145	1	NS	0.334972
23829	C1ql1	complement component 1, q subcomponent-like 1	chr11	1.88389	2.07793	0.00836629	0.176489	NS	0.587584	-3.40159	0.0212429	0.512889	NS	1.52776	-0.61941	0.471622	0.953897	NS	1.95585	0.871413	0.294391	0.409097	NS	2.87931	0.827354	0.2145	1	NS	0	0	1	1	NS	0.85939	0.502461	0.563121	1	NS	2.53787	0.221896	0.781469	0.866079	NS	1.88389	1.25057	0.1087	1	NS	0.587584
22143	Tuba1b	tubulin, alpha 1B	chr15	4.51173	0.350158	0.00837116	0.176489	NS	4.90765	0.0916238	0.47134	1	NS	4.57543	0.286959	0.031031	0.467127	NS	5.22088	-0.449	0.00102391	0.00267611	NS	4.73171	0.186729	0.116884	1	NS	5.00196	0.0218046	0.85308	1	NS	4.58413	0.243011	0.0480562	0.60815	NS	5.22211	-0.348886	0.010616	0.0235776	NS	4.51173	0.163428	0.222947	1	NS	4.90765
245269	Nim1k	NIM1 serine/threonine protein kinase	chr13	3.28529	-0.577919	0.00841006	0.176498	NS	1.74146	-0.417143	0.129021	0.838256	NS	2.6405	-0.209528	0.369228	0.939772	NS	1.67296	-0.294063	0.330578	0.447608	NS	3.0331	-0.214005	0.297393	1	NS	1.52471	-0.124363	0.639952	1	NS	2.87212	-0.514266	0.016507	0.382935	NS	1.76399	-0.310547	0.296859	0.430929	NS	3.28529	-0.363915	0.0951131	1	NS	1.74146
384452	Noto	notochord homeobox	chr6	2.32253	-1.38133	0.00841323	0.176498	NS	1.08517	0.872217	0.184059	0.908462	NS	0	1.55737	0.273053	0.887219	NS	0.850423	-2.00687	0.129087	0.209763	NS	1.65501	-0.455564	0.407544	1	NS	1.66531	-0.0239355	0.964369	1	NS	0.683081	-1.4952	0.187923	0.950414	NS	0.843565	-1.8891	0.15209	0.249745	NS	2.32253	-0.925766	0.0599057	1	NS	1.08517
100529079	5830418P13Rik	RIKEN cDNA 5830418P13 gene	chr9	0.504422	-1.65684	0.00842241	0.176498	NS	0.230633	-0.291773	0.697736	1	NS	1.4867	-0.428477	0.179173	0.833939	NS	1.91299	-1.34737	4.85701e-05	0.000155311	DOWN	0.31818	-0.863644	0.178859	1	NS	0.11397	0.721982	0.385032	1	NS	0.927889	0.528681	0.111522	0.811279	NS	1.96785	-1.30294	7.43091e-05	0.000230976	DOWN	0.504422	-0.7932	0.156997	1	NS	0.230633
268706	Slc38a9	solute carrier family 38, member 9	chr13	6.58948	-0.400414	0.00843463	0.176498	NS	6.32003	-0.0967138	0.52655	1	NS	6.08722	-0.183375	0.23096	0.870416	NS	5.45577	-0.13196	0.425621	0.539518	NS	6.47106	-0.201975	0.15339	1	NS	6.29218	-0.0758253	0.592558	1	NS	6.18819	-0.311994	0.028216	0.498958	NS	5.43334	0.0157229	0.924369	0.960881	NS	6.58948	-0.198438	0.192377	1	NS	6.32003
238323	Rps6kl1	ribosomal protein S6 kinase-like 1	chr12	1.72152	0.818965	0.00843924	0.176498	NS	1.83338	0.236509	0.455671	1	NS	2.7253	0.110221	0.65953	0.980269	NS	1.00085	0.760246	0.119689	0.19665	NS	2.06034	0.426894	0.102596	1	NS	2.0337	-0.0187824	0.947954	1	NS	2.32507	0.56056	0.0224143	0.446485	NS	0.932043	1.01223	0.0413585	0.0809661	NS	1.72152	0.392071	0.231101	1	NS	1.83338
70252	Jpx	Jpx transcript, Xist activator (non-protein coding)	chrX	0.463585	1.39925	0.00844338	0.176498	NS	0.208177	0.641148	0.323394	0.953364	NS	2.40388	-0.163588	0.712283	0.983622	NS	0.945706	0.417765	0.421193	0.535026	NS	0.850486	0.349983	0.435179	1	NS	0.254865	0.381359	0.515841	1	NS	2.35531	-0.134048	0.744989	1	NS	1.32348	-0.159361	0.751911	0.849647	NS	0.463585	1.04927	0.0501523	1	NS	0.208177
66437	Fis1	fission, mitochondrial 1	chr5	7.45548	-0.347284	0.00844339	0.176498	NS	7.57814	-0.140794	0.283095	0.922634	NS	6.19259	-0.0106224	0.939832	1	NS	7.15754	-0.532277	0.000232764	0.00067241	NS	7.34468	-0.1733	0.157347	1	NS	7.54192	-0.092207	0.449614	1	NS	6.12054	0.029502	0.821552	1	NS	6.91839	-0.16769	0.24838	0.372108	NS	7.45548	-0.173984	0.186686	1	NS	7.57814
85030	Tnfrsf25	tumor necrosis factor receptor superfamily, member 25	chr4	0	3.85878	0.00846277	0.176498	NS	0.290343	1.01644	0.455861	1	NS	0.308733	2.10639	0.0875043	0.671857	NS	1.18705	0.547154	0.602422	0.70685	NS	1.68766	-0.614504	0.455233	1	NS	0.636914	-0.0368097	0.97549	1	NS	0.784223	0.789093	0.418448	1	NS	1.94199	-0.456503	0.626465	0.750205	NS	0	4.47328	0.00177125	0.813132	NS	0.290343
68916	Cdkal1	CDK5 regulatory subunit associated protein 1-like 1	chr13	3.75528	-0.328501	0.00847165	0.176498	NS	3.50129	-0.228717	0.067864	0.729988	NS	3.44976	-0.199281	0.11234	0.730372	NS	1.78212	0.859762	1.07133e-09	7.60689e-09	NS	3.56325	-0.038682	0.738901	1	NS	3.35091	-0.0544906	0.640102	1	NS	3.36407	-0.136949	0.240398	0.979348	NS	1.81511	0.92847	4.35406e-11	3.81411e-10	NS	3.75528	-0.289819	0.0202388	1	NS	3.50129
18767	Pkia	protein kinase inhibitor, alpha	chr3	0.263535	1.27478	0.00847202	0.176498	NS	0.13075	1.54031	0.00935527	0.386656	NS	1.95176	0.536835	0.0886022	0.675156	NS	1.0845	-0.497841	0.203091	0.301363	NS	0.368313	0.823461	0.0431159	1	NS	0.294342	0.334096	0.478839	1	NS	2.06634	0.357781	0.214629	0.978526	NS	1.34793	-0.818939	0.0310139	0.0623886	NS	0.263535	0.451323	0.385568	1	NS	0.13075
235623	Scap	SREBF chaperone	chr9	4.19377	0.863974	0.00848742	0.176498	NS	1.96648	0.223326	0.524161	1	NS	1.88262	-0.177609	0.61985	0.973008	NS	3.36252	0.488538	0.16413	0.256109	NS	4.73557	0.322549	0.277293	1	NS	2.14327	-0.0050762	0.987431	1	NS	1.82592	-0.130687	0.695337	1	NS	3.95504	-0.0365497	0.916226	0.955317	NS	4.19377	0.541425	0.0965554	1	NS	1.96648
15186	Hdc	histidine decarboxylase	chr2	1.401	0.924045	0.00849234	0.176498	NS	1.70361	0.0821912	0.80958	1	NS	3.98611	-0.474573	0.0709506	0.642178	NS	4.88846	-1.1473	3.33649e-05	0.000109428	DOWN	1.94345	0.184103	0.531595	1	NS	1.55264	0.316548	0.331454	1	NS	4.01386	-0.533038	0.0297091	0.511057	NS	4.9905	-1.12806	4.33524e-05	0.000139298	DOWN	1.401	0.739941	0.0378727	1	NS	1.70361
59048	C1galt1c1	C1GALT1-specific chaperone 1	chrX	1.78393	1.48138	0.00849954	0.176498	NS	0.901091	0.653727	0.448635	1	NS	5.11516	-0.0518682	0.887884	0.995058	NS	4.15129	-0.197413	0.650089	0.742706	NS	2.73372	0.339419	0.440454	1	NS	0.925883	0.607489	0.451787	1	NS	5.35292	-0.332058	0.327195	1	NS	4.80922	-0.797795	0.0567252	0.106474	NS	1.78393	1.14197	0.0496347	1	NS	0.901091
22269	Upk2	uroplakin 2	chr9	0.550754	2.62296	0.00850438	0.176498	NS	0.498303	1.02415	0.419259	0.999281	NS	4.32107	1.04358	0.0040788	0.170917	NS	3.97896	-1.36888	0.00934426	0.0205248	DOWN	1.5347	1.00856	0.137891	1	NS	0	2.85368	0.0442178	0.947247	NS	4.81057	0.509252	0.110187	0.81026	NS	3.90945	-1.18781	0.0251577	0.0517411	NS	0.550754	1.6144	0.152486	1	NS	0.498303
52430	Echdc2	enoyl Coenzyme A hydratase domain containing 2	chr4	3.80341	1.20889	0.00852317	0.176498	NS	2.10309	1.05183	0.034954	0.610081	NS	1.3289	-0.655437	0.294522	0.89284	NS	3.75728	0.616229	0.203062	0.301342	NS	4.52786	0.433498	0.288837	1	NS	2.27856	0.832901	0.065355	1	NS	1.10036	-0.300598	0.61935	1	NS	4.50644	-0.0809871	0.864862	0.92137	NS	3.80341	0.775392	0.0887475	1	NS	2.10309
13637	Efna2	ephrin A2	chr10	2.23114	1.77888	0.00853316	0.176498	NS	0.340153	0.668519	0.531477	1	NS	1.09654	-0.506005	0.539985	0.96481	NS	2.47736	0.0755376	0.914964	0.946567	NS	3.09434	0.770193	0.187258	1	NS	0.451805	0.2428	0.799943	1	NS	0.516686	0.796817	0.357194	1	NS	2.59033	0.056654	0.935807	0.968592	NS	2.23114	1.00869	0.131016	1	NS	0.340153
83965	Enpp5	ectonucleotide pyrophosphatase/phosphodiesterase 5	chr17	5.45883	-0.534321	0.00853414	0.176498	NS	4.08784	-0.10888	0.652582	1	NS	2.62108	0.174963	0.607795	0.97116	NS	3.90274	0.081981	0.761376	0.835921	NS	5.36828	-0.367579	0.0513989	1	NS	4.07704	-0.110909	0.625409	1	NS	2.64673	0.110594	0.725628	1	NS	4.20071	-0.123242	0.636241	0.75926	NS	5.45883	-0.166741	0.405593	1	NS	4.08784
406220	Krt77	keratin 77	chr15	2.40908	-0.958552	0.00853729	0.176498	NS	3.372	-0.0100769	0.969021	1	NS	3.22853	-0.209019	0.449629	0.950106	NS	2.96683	-0.40078	0.215078	0.316028	NS	2.13389	-0.551782	0.113325	1	NS	3.30607	0.0724025	0.767336	1	NS	3.65963	-0.711592	0.00397524	0.202905	NS	2.95337	-0.276763	0.391489	0.528033	NS	2.40908	-0.406769	0.235594	1	NS	3.372
16973	Lrp5	low density lipoprotein receptor-related protein 5	chr19	3.27373	0.533649	0.00853795	0.176498	NS	2.1858	0.545789	0.010808	0.408793	NS	7.14822	0.122584	0.525415	0.963675	NS	3.58417	0.0185869	0.930988	0.958873	NS	3.71532	0.0980397	0.594352	1	NS	2.48087	0.208209	0.284825	1	NS	7.34806	-0.108455	0.54306	1	NS	3.67649	0.0446462	0.834882	0.901274	NS	3.27373	0.435609	0.031723	1	NS	2.1858
66394	Nosip	nitric oxide synthase interacting protein	chr7	7.00588	-0.361299	0.00854315	0.176498	NS	7.49884	-0.0784599	0.561664	1	NS	8.27459	-0.0172254	0.897263	0.995058	NS	6.11183	0.353344	0.0206353	0.0421409	NS	6.89339	-0.183107	0.151646	1	NS	7.5118	-0.0639711	0.610083	1	NS	8.1437	0.0848787	0.49264	1	NS	6.04447	0.538811	0.000432518	0.00120448	NS	7.00588	-0.178192	0.194281	1	NS	7.49884
22354	Vipr1	vasoactive intestinal peptide receptor 1	chr9	0.538087	1.50525	0.00856968	0.176811	NS	0.353599	-1.8043	0.0456164	0.667127	NS	2.8098	-0.471819	0.268623	0.887219	NS	0.771487	0.131292	0.830469	0.88804	NS	0.73319	0.979614	0.0439106	1	NS	0.299229	-1.47473	0.0973005	1	NS	2.62607	-0.287157	0.472183	1	NS	0.801754	0.156413	0.796556	0.876745	NS	0.538087	0.525632	0.388707	1	NS	0.353599
16825	Ldb1	LIM domain binding 1	chr19	4.73667	1.0144	0.00857546	0.176811	NS	2.5666	0.745684	0.0783237	0.737095	NS	2.24287	0.468975	0.291768	0.89163	NS	4.21173	0.504486	0.221565	0.323895	NS	5.47091	0.318404	0.357435	1	NS	2.63723	0.656016	0.0912714	1	NS	2.33434	0.323232	0.427404	1	NS	4.89134	-0.101927	0.802014	0.881432	NS	4.73667	0.696	0.0693817	1	NS	2.5666
50779	Rgs6	regulator of G-protein signaling 6	chr12	0.446636	0.588927	0.0085996	0.177131	NS	1.05429	-0.253609	0.210661	0.909855	NS	3.04727	-0.344915	0.0681904	0.63475	NS	1.53508	-0.537608	0.0112999	0.0244191	NS	0.564335	0.269758	0.176408	1	NS	0.943503	0.00991738	0.958341	1	NS	2.87102	-0.173086	0.325744	1	NS	1.5342	-0.422395	0.0463229	0.08935	NS	0.446636	0.319169	0.158096	1	NS	1.05429
56332	Amotl2	angiomotin-like 2	chr9	0.461237	1.78395	0.00861502	0.177271	NS	0.63898	-0.764554	0.319819	0.94944	NS	1.09305	-0.92156	0.14815	0.78347	NS	2.03977	-0.116464	0.820937	0.880685	NS	1.13481	0.26456	0.602075	1	NS	0.548354	-0.487916	0.516112	1	NS	0.706447	-0.129337	0.842155	1	NS	2.45933	-0.555183	0.26585	0.393468	NS	0.461237	1.51939	0.0286509	1	NS	0.63898
79362	Bhlhe41	basic helix-loop-helix family, member e41	chr6	3.99525	0.759419	0.00863226	0.177449	NS	4.3765	0.748835	0.00695881	0.333003	NS	3.74678	0.894902	0.00269472	0.135679	NS	3.20462	1.06803	0.0020211	0.00503307	UP	4.4152	0.398697	0.11852	1	NS	4.95707	0.176551	0.476705	1	NS	4.12307	0.463121	0.0818223	0.748292	NS	3.75151	0.578665	0.0757376	0.137309	NS	3.99525	0.360722	0.218257	1	NS	4.3765
19186	Psme1	proteasome (prosome, macropain) activator subunit 1 (PA28 alpha)	chr14	4.24034	1.49313	0.00865497	0.177738	NS	2.09992	0.19143	0.792618	1	NS	2.71598	-1.01737	0.156969	0.798642	NS	5.21268	0.127681	0.825316	0.884231	NS	5.09469	0.679732	0.171607	1	NS	2.41107	-0.198518	0.763645	1	NS	1.87257	-0.0218491	0.975935	1	NS	5.54805	-0.132897	0.817031	0.893301	NS	4.24034	0.813401	0.148786	1	NS	2.09992
278087	Gm5071	predicted gene 5071	chrX	1.60021	2.13988	0.00867006	0.17787	NS	2.20368	0.014524	0.986986	1	NS	5.59363	0.408094	0.142971	0.778755	NS	1.84081	0.793772	0.452424	0.566756	NS	1.61977	2.1657	0.0022733	0.468972	NS	1.99743	0.268756	0.759041	1	NS	5.66257	0.307104	0.229596	0.978526	NS	2.8849	-0.330484	0.695775	0.806771	NS	1.60021	-0.0258134	0.981126	1	NS	2.20368
114601	Ehbp1l1	EH domain binding protein 1-like 1	chr19	7.20993	-0.36728	0.00871009	0.178513	NS	8.45283	0.0440215	0.748634	1	NS	8.93085	0.112526	0.411604	0.943286	NS	9.46615	-0.898108	1.07516e-09	7.62615e-09	NS	7.10375	-0.191992	0.140318	1	NS	8.53906	-0.00163445	0.98974	1	NS	8.93413	0.0762343	0.54724	1	NS	9.43364	-0.743366	4.22324e-07	1.82337e-06	NS	7.20993	-0.175289	0.210514	1	NS	8.45283
83924	Gpr137b	G protein-coupled receptor 137B	chr13	0.194662	2.35294	0.00872895	0.178722	NS	0.0721486	1.12775	0.332419	0.959219	NS	0.219921	-1.64425	0.145565	0.782468	NS	0.699688	-0.105739	0.899257	0.936296	NS	0.595483	0.606908	0.387202	1	NS	0.117843	0.506594	0.617275	1	NS	0.1694	-1.29612	0.239299	0.979348	NS	0.593149	0.344043	0.684077	0.797928	NS	0.194662	1.74603	0.0551924	1	NS	0.0721486
21833	Thra	thyroid hormone receptor alpha	chr11	1.45525	0.8665	0.00876073	0.179194	NS	1.08299	0.126042	0.74894	1	NS	5.30449	0.0751808	0.751347	0.989206	NS	2.9427	-0.434171	0.14078	0.225681	NS	1.83663	0.379652	0.17988	1	NS	1.04587	0.227196	0.54309	1	NS	5.3552	-0.00275301	0.989987	1	NS	2.97275	-0.362952	0.216779	0.332662	NS	1.45525	0.486849	0.151527	1	NS	1.08299
14853	Gspt2	G1 to S phase transition 2	chrX	3.17316	1.43512	0.00879082	0.179631	NS	1.69944	-0.503064	0.573936	1	NS	5.52076	0.440044	0.333815	0.918904	NS	3.79434	0.536641	0.340464	0.452421	NS	4.31842	0.290581	0.52014	1	NS	1.51868	-0.261224	0.765926	1	NS	5.66551	0.265005	0.525392	1	NS	4.36712	0.0543235	0.919473	0.957495	NS	3.17316	1.14454	0.0386128	1	NS	1.69944
432770	Rslcan18	regulator of sex-limitation candidate 18	chr13	0.835825	1.14974	0.00880456	0.179734	NS	0.619012	0.0541384	0.927369	1	NS	5.08165	0.300117	0.0601307	0.604777	NS	1.75637	-0.392935	0.296998	0.41187	NS	1.10431	0.672205	0.0607414	1	NS	0.34118	1.02743	0.121039	1	NS	5.17761	0.170972	0.24395	0.979348	NS	1.92926	-0.524407	0.146954	0.242512	NS	0.835825	0.477532	0.322764	1	NS	0.619012
434794	Xlr4a	X-linked lymphocyte-regulated 4A	chrX	1.11333	2.19373	0.00882181	0.179907	NS	0	2.80856	0.0769061	0.735115	NS	0.796436	-0.754807	0.467862	0.953502	NS	1.85935	0.317001	0.704135	0.789806	NS	2.20332	0.618343	0.363362	1	NS	0.251462	0.431457	0.718809	1	NS	0.876729	-0.94376	0.327247	1	NS	2.19397	0.00116463	0.998744	1	NS	1.11333	1.57539	0.060907	1	NS	0
320479	C330024D21Rik	RIKEN cDNA C330024D21 gene	chr5	5.19361	-0.614036	0.00884213	0.179988	NS	2.91112	-0.333787	0.266515	0.922634	NS	2.11937	-0.448271	0.230085	0.870344	NS	1.23996	0.107381	0.838392	0.893171	NS	4.80062	-0.129967	0.554864	1	NS	2.57562	0.0614642	0.833367	1	NS	1.60204	0.230218	0.542809	1	NS	1.10764	0.454143	0.402671	0.53979	NS	5.19361	-0.484068	0.0385856	1	NS	2.91112
239017	Ogdhl	oxoglutarate dehydrogenase-like	chr14	3.35816	0.989582	0.00884328	0.179988	NS	1.36245	-0.0254106	0.955654	1	NS	1.59731	-0.140026	0.752347	0.989206	NS	3.21466	0.210678	0.601415	0.706313	NS	4.05559	0.272868	0.419263	1	NS	1.54901	-0.333272	0.427298	1	NS	1.30736	0.280718	0.508563	1	NS	3.78116	-0.308083	0.438746	0.578019	NS	3.35816	0.716714	0.0568748	1	NS	1.36245
18023	Nfe2l1	nuclear factor, erythroid derived 2,-like 1	chr11	7.71108	0.35297	0.00891704	0.18128	NS	7.69634	0.0236349	0.860637	1	NS	7.30858	0.00118615	0.993073	1	NS	6.47431	0.518206	0.000594654	0.00161385	NS	7.93702	0.17581	0.154797	1	NS	7.78398	-0.035194	0.777603	1	NS	7.2442	0.0358502	0.777219	1	NS	6.63442	0.472966	0.00160758	0.00409852	NS	7.71108	0.17716	0.188761	1	NS	7.69634
21906	Otop1	otopetrin 1	chr5	0.802835	1.08186	0.00892438	0.18128	NS	0.580694	0.532141	0.289333	0.92544	NS	4.19039	0.0788392	0.745498	0.989206	NS	4.45662	-1.35853	4.09881e-07	1.79259e-06	DOWN	1.08012	0.572855	0.0966411	1	NS	0.729442	0.12427	0.780831	1	NS	4.484	-0.257483	0.249276	0.979348	NS	4.51458	-1.30988	9.85756e-07	4.01026e-06	DOWN	0.802835	0.509005	0.245632	1	NS	0.580694
53374	Chst3	carbohydrate sulfotransferase 3	chr10	3.17861	-0.484336	0.00894644	0.181532	NS	2.03272	-0.359794	0.123462	0.838256	NS	1.06037	-1.44208	0.000421336	0.0419212	DOWN	0.968093	0.400324	0.269994	0.38165	NS	2.80936	-0.0102808	0.953339	1	NS	1.69478	0.125444	0.588371	1	NS	0.660742	-0.585298	0.181492	0.940121	NS	0.541531	1.57038	0.000240178	0.000692468	UP	3.17861	-0.474055	0.0106439	1	NS	2.03272
104457	Bacc1	BPTF associated chromatin complex component 1	chr11	7.36562	0.353052	0.00895443	0.181532	NS	8.50052	-0.135174	0.284839	0.922634	NS	7.42486	-0.0779996	0.568237	0.96481	NS	7.51811	-0.0370121	0.798967	0.863282	NS	7.55084	0.226367	0.0646499	1	NS	8.25062	0.12728	0.282147	1	NS	7.43381	-0.119633	0.345601	1	NS	7.61219	-0.0332433	0.81806	0.894053	NS	7.36562	0.126685	0.351072	1	NS	8.50052
436022	Dnaaf3	dynein, axonemal assembly factor 3	chr7	8.09748	-0.324519	0.00898055	0.181739	NS	8.80338	-0.0731062	0.548385	1	NS	9.58517	0.00730091	0.9517	1	NS	9.15615	-0.629906	1.47213e-06	5.87282e-06	NS	7.95689	-0.119841	0.299283	1	NS	8.81684	-0.0547291	0.628149	1	NS	9.69408	-0.131157	0.239691	0.979348	NS	9.11928	-0.477636	0.00025699	0.000737941	NS	8.09748	-0.204679	0.0992717	1	NS	8.80338
665563	Mthfd2l	methylenetetrahydrofolate dehydrogenase (NADP+ dependent) 2-like	chr5	1.92896	-0.556948	0.00898228	0.181739	NS	1.27911	-0.140358	0.557868	1	NS	2.19371	0.17631	0.379168	0.940866	NS	0.657567	0.68583	0.0324424	0.0634268	NS	1.45605	0.186575	0.364528	1	NS	1.20965	0.0133792	0.952976	1	NS	1.99618	0.407325	0.0302747	0.515197	NS	0.624781	0.881049	0.00640496	0.0147918	NS	1.92896	-0.743523	0.000578697	0.549131	NS	1.27911
67393	Cxxc5	CXXC finger 5	chr18	3.49276	0.907895	0.00899193	0.181755	NS	2.31008	0.874702	0.0162541	0.465603	NS	7.49881	0.239225	0.469208	0.953897	NS	5.93662	-0.643066	0.0708898	0.125329	NS	3.97136	0.420147	0.179282	1	NS	2.65533	0.540972	0.0994699	1	NS	7.72493	-0.0184292	0.951753	1	NS	5.97874	-0.56204	0.114022	0.19495	NS	3.49276	0.487747	0.157839	1	NS	2.31008
14366	Fzd4	frizzled class receptor 4	chr7	1.99784	1.21262	0.00901575	0.181777	NS	0.614878	1.12548	0.137625	0.844587	NS	2.02562	0.84101	0.0753168	0.652662	NS	3.05401	-0.430395	0.349857	0.461949	NS	2.69114	0.416805	0.285231	1	NS	0.978354	0.312945	0.62311	1	NS	2.58313	0.121197	0.768309	1	NS	3.34835	-0.652849	0.147267	0.242931	NS	1.99784	0.79581	0.0931991	1	NS	0.614878
622117	Triml2	tripartite motif family-like 2	chr8	2.28156	1.23054	0.00902178	0.181777	NS	0.432687	1.26778	0.104361	0.815012	NS	0.104164	2.13071	0.0600463	0.604777	NS	1.53757	0.28726	0.623922	0.722471	NS	2.7861	0.690085	0.0947227	1	NS	0.431124	1.25025	0.0867063	1	NS	0.53922	-0.0838413	0.91387	1	NS	1.19423	0.923101	0.135627	0.226689	NS	2.28156	0.540459	0.25454	1	NS	0.432687
19261	Sirpa	signal-regulatory protein alpha	chr2	0.911367	0.877228	0.00902333	0.181777	NS	2.59024	-0.259062	0.265098	0.922634	NS	2.30163	0.0674535	0.780739	0.992924	NS	2.64561	-0.24877	0.321248	0.437972	NS	1.18332	0.397116	0.159962	1	NS	2.33053	0.0995923	0.653649	1	NS	2.22755	0.126685	0.575409	1	NS	2.63264	-0.144284	0.565019	0.697319	NS	0.911367	0.480112	0.171218	1	NS	2.59024
21677	Tead2	TEA domain family member 2	chr7	2.86558	1.11285	0.00903089	0.181777	NS	1.26798	0.194022	0.711411	1	NS	4.65382	0.0248356	0.950323	1	NS	4.83206	-0.984011	0.0227608	0.046104	NS	3.50005	0.406641	0.28131	1	NS	1.35511	0.071094	0.883097	1	NS	4.8519	-0.21088	0.567195	1	NS	5.02132	-1.06077	0.0140134	0.0304491	DOWN	2.86558	0.70621	0.0967501	1	NS	1.26798
[truncated: 19,446 more rows]
[truncated: 54 more columns]

## Sheet: Legend of the Data
Supplementary Data 5. Differential gene expression values of all RNA-seq contrasts used in the study. Genes that are differentially expressed in all contrasts used in the study: H3f4H3.1/- compared to H3f4wt/wt, H3f4H3.1/- compared to H3f4wt/-, H3f4wt/- compared to H3f4wt/wt, H3f4H3.1/H3.1 compared to H3f4wt/wt, and H3f4MYC/wt compared to H3f4wt/wt. Data on FACS-isolated ScLZ, ScPD, rSt and elSt …
