# Supplementary material for: The eutherian-specific histone H3.4 promotes germ cell development and reproductive fitness
Source: Nat Commun. 2026 Jun 5;17:7212. doi: 10.1038/s41467-026-73954-9 (PMC13396413; doi:10.1038/s41467-026-73954-9)
Supplement: Supplementary file 9 — Supplementary Data 6 [file 41467_2026_73954_MOESM9_ESM.xlsx]

## Sheet: Supplementary Data 6
Allele	sgRNA (including PAM)	sgRNA synthesis protocol*	Comments
Knock-out of H3f4 and substitution mutations of H3f4
H3f4 knock-out	AAAAACTCAAGTCGCTTTCTTGG and CTAAGCCCTCTAGACTGATCTGG	1
H3f4V24A	CAAGCAGCTAGCCACGAAGGTGG	2
H3f4H42R	CCGCTACCACCCTGGCACGGTGG	3
H3f4S98A	GGCCTGCGAGTCGTACCTCGTGG	3
H3f4H3.1	CGGCTTCTTCACGCCCCCGGTGG	2
Creation of tagged H3f4 alleles
H3f4MYC	GGTTCATGAGCGGTGCCTGTGGG	1	C-terminal MYC tag
H3f43xFLAG	GGTTCATGAGCGGTGCCTGTGGG	3	C-terminal 3xFLAG tag
MYCH3f4	CGACTTCCGTGCCGTCTGCTTGG	2	N-terminal MYC tag
HAH3f4	CGACTTCCGTGCCGTCTGCTTGG	2	N-terminal HA tag
* According to the Methods section

## Sheet: Legend of the Data
Supplementary Data 6. Sequences of sgRNAs used for H3f4 gene editing. Sequences of sgRNAs used for generating a knock-out deletion allele of the H3f4 gene as well as epitope-tagged H3f4 alleles. Synthesis protocols are described in the Methods section
