# Supplementary material for: The eutherian-specific histone H3.4 promotes germ cell development and reproductive fitness
Source: Nat Commun. 2026 Jun 5;17:7212. doi: 10.1038/s41467-026-73954-9 (PMC13396413; doi:10.1038/s41467-026-73954-9)
Supplement: Supplementary file 10 — Supplementary Data 7 [file 41467_2026_73954_MOESM10_ESM.xlsx]

## Sheet: Supplementary Data 7
Allele	Sequence(5'-3')	Type	Purification method	Comments
Knock-out of H3f4 and substitution mutations of H3f4
H3f4 knock-out	-	-	-	-
H3f4V24A	CTCGCGCAGCGCCACCGTGCCAGGGTGGTAGCGGTGCGGCTTCTTCACGCCCCCGGTGGCTGGGGCGCTCTTCCGGGCCGCCTTCGTGGCTAGCTGCTTGCGCGGAGCCTTGCCTCCCGTCGACTTCCGTGCCGTCTGCT	Oligonucleotide	Desalted
H3f4H42R	TGGCAACTTGCGAATCAGCAGCTCGGTGGACTTCTGGTAGCGCCGGATCTCGCGCAGCGCTACCGTGCCAGGCCTGTAGCGGTGCGGCTTCTTCACGCCCCCGGTGGCCGGGGCGCTCTTGCGGGCCACCTTCG	Oligonucleotide	PAGE purified
H3f4S98A	TGGGCATGATGGTCACCCGCTTGGCGTGGATAGCGCACAGGTTCGTGTCTTCGAACAGCCCTACTAGGTACGCCTCGCAGGCCTCCTGCAGCGCCATCACCGCGGAGCTCTGGAAGCGCAGGTCGGTCTTGAAGTC	Oligonucleotide	PAGE purified
H3f4H3.1	PLASMID	PLASIMD	PLASMID	Please see Methods
Creation of tagged H3f4 alleles
H3f4MYC	CACGCCAAGCGGGTGACCATCATGCCCAAAGACATCCAGTTGGCTCGGCGCATCCGCGGAGAACGGGCTGGCGGCAGCGGCGGCAGCGAACAAAAACTCATCTCAGAAGAGGATCTGTAGGCTAGCACAGGCACCGCTCATGAACCCAACGGCTCTTTTCAGAGCCACCCACAGAGTCAGAAAAAGTGTCTGTAACGTAG	Oligonucleotide	PAGE purified	C-terminal MYC tag
H3f43xFLAG	TGGGTGGCTCTGAAAAGAGCCGTTGGGTTCATGAGCGGTGCCTGTGGGAGCCTACTTATCGTCGTCATCTTTGTAATCGCCCTTGTCATCGTCATCTTTATAATCCCCCTTGTCGTCATCGTCTTTGTAATCGCTGCCGCCGCTGCCGCCAGCCCGTTCTCCGCGGATGCGCCGAGCCAACTGGATGTCTTTGGGCATGA	Oligonucleotide	PAGE purified	C-terminal 3xFLAG tag
MYCH3f4	CGCCCCCCACATTGTGCACCTGAGGAGCAAGGGAGGCGGACGATTCAGGAAGATGGAACAAAAACTCATCTCAGAAGAGGATCTGGGCGGCAGCGGCGGCGCACGCACtAAGCAGACGGCACGGAAGTCGACGGGAGGCAAGGCTCCGCGCAAGCAGCTAGCCA	Oligonucleotide	Desalted	N-terminal MYC tag
HAH3f4	CGCCCCCCACATTGTGCACCTGAGGAGCAAGGGAGGCGGACGATTCAGGAAGATGTACCCATACGATGTTCCAGATTACGCTGGCGGCAGCGGCGGCGCACGCACtAAGCAGACGGCACGGAAGTCGACGGGAGGCAAGGCTCCGCGCAAGCAGCTAGCCA	Oligonucleotide	Desalted	N-terminal HA tag

## Sheet: Legend of the Data
Supplementary Data 7. Sequences of homology repair templates used for H3f4 gene editing. Table showing the sequences of homology repair templates, their types and methods used for purification. The corresponding alleles are indicated.
