# Supplementary material for: The eutherian-specific histone H3.4 promotes germ cell development and reproductive fitness
Source: Nat Commun. 2026 Jun 5;17:7212. doi: 10.1038/s41467-026-73954-9 (PMC13396413; doi:10.1038/s41467-026-73954-9)
Supplement: Supplementary file 11 — Supplementary Data 8 [file 41467_2026_73954_MOESM11_ESM.xlsx]

## Sheet: Supplementary Data 8
Purpose	Name	Sequence (5' to 3')
H3f4 knock-out allele	H3f4_Ko_geno_F	TCCAGAACTCAGGAAAACTATGCC
	H3f4_Ko_geno_R	ACTGAGCAGATGCGTTTGGA
Enzyme-based genotyping of point mutations of the H3f4 allele	cutting assay 1_F	GGGCAGCCAATAGGAATGTAGC
	cutting assay 1_R	ACAGCCCCACGAGGTACGA
	cutting assay 2_F	TGGGCAGCCAATAGGAATGTAG
	cutting assay 2_R	GGGAGCCTAAGCCCGTTC
	cutting assay 3_F	AAGCCGCACCGCTACCAC
	cutting assay 3_R	GGGAGCCTAAGCCCGTTCTC
	H3f4_homol_gene_F	GGGCAGCCAATAGGAATGTA
	H3f4_RACE_SP2	CTTGAAGTCCTGGGCGATCT
Identification of tagged H3f4 alleles	H3f4_steml_F1	TTCGAAGACACGAACCTGTG
	H3f4_steml_R415	ACTCTGTGGGTGGCTCTGAA
Sequence validation of H3f4 point mutations	H3f4_5prime_48_F	GGCGGACGATTCAGGAAG
	H3f4_steml_R463	TCCTGAGGAGACAGGACACC
Sequence validation of the H3f4H3.1 allele	H3f4_5prime_48_F	GGCGGACGATTCAGGAAG
	H3f4_steml_R1521	ATTTGAGGCCAGAGGGAGTT

## Sheet: Legend of the Data
Supplementary Data 8. Sequences of oligonucleotides used for genotyping. Table showing the names and sequences of oligonucleotides used in the study, as well as purposes of their use.
