# Supplementary material for: The eutherian-specific histone H3.4 promotes germ cell development and reproductive fitness
Source: Nat Commun. 2026 Jun 5;17:7212. doi: 10.1038/s41467-026-73954-9 (PMC13396413; doi:10.1038/s41467-026-73954-9)
Supplement: Supplementary file 12 — Supplementary Data 9 [file 41467_2026_73954_MOESM12_ESM.xlsx]

## Sheet: Supplementary Data 9
Enzyme-based genotyping
H3.4V24A
Primers:	cutting assay 2_F	cutting assay 2_R
Sequence	TGGGCAGCCAATAGGAATGTAG	GGGAGCCTAAGCCCGTTC
Annealing temperature:	62ºC
Enzyme	Sap1
Uncut product:	516 bp
Wild type product (cut):	516 bp
Mutant product (cut):	340 bp + 176 bp
H3.4H42R
Primers:	cutting assay 1_F	cutting assay 1_R
Sequence	GGGCAGCCAATAGGAATGTAGC	ACAGCCCCACGAGGTACGA
Annealing temperature:	64ºC
Enzyme	Stu1
Uncut product:	411 bp
Wild type product (cut):	384 bp + 27 bp
Mutant product (cut):	227 bp + 157 bp + 27 bp
H3.4S98A
Primers:	cutting assay 3_F	cutting assay 3_R
Sequence	AAGCCGCACCGCTACCAC	GGGAGCCTAAGCCCGTTCTC
Annealing temperature:	65ºC
Enzyme	Hinf1
Uncut product:	306 bp
Wild type product (cut):	125 bp + 107 bp + 76 bp
Mutant product (cut):	230 bp + 76 bp
H3.1 in H3.4 allele
Primers:	H3t_homol_gene_F	H3t_RACE_SP2
Sequence	GGGCAGCCAATAGGAATGTA	CTTGAAGTCCTGGGCGATCT
Annealing temperature:	59ºC
Enzyme	Kpn1
Uncut product:	338 bp
Wild type product (cut):	338 bp
Mutant product (cut):	222 bp + 116 bp
Non-Enzyme-based genotyping
H3f4 Deletion
Primers:	H3t_Ko_geno_F	H3t_Ko_geno_F
Sequence	TCCAGAACTCAGGAAAACTATGCC	ACTGAGCAGATGCGTTTGGA
Annealing temperature:	62ºC
Wild type product:	1180 bp
Mutant product:	330 bp
H3.4-CtermMyc
Primers:	H3t_steml_F1	H3t_steml_R415
Sequence	TTCGAAGACACGAACCTGTG	ACTCTGTGGGTGGCTCTGAA
Annealing temperature:	60ºC
Wild type product:	156 bp
Mutant product:	204 bp
H3.4-Cterm3xFLAG
Primers:	H3t_steml_F1	H3t_steml_R415
Annealing temperature:	60ºC
Wild type product:	156 bp
Mutant product:	252 bp

## Sheet: Legend of the Data
Supplementary Data 9. Strategies used for genotyping of H3f4 mutant alleles. Table showing the PCR protocols used for the genotyping of H3f4 mutant alleles.
