# Supplementary material for: The eutherian-specific histone H3.4 promotes germ cell development and reproductive fitness
Source: Nat Commun. 2026 Jun 5;17:7212. doi: 10.1038/s41467-026-73954-9 (PMC13396413; doi:10.1038/s41467-026-73954-9)
Supplement: Supplementary file 13 — Supplementary Data 10 [file 41467_2026_73954_MOESM13_ESM.xlsx]

## Sheet: Supplementary Data 10
			Immunofluorescence
Reference	Antigen	Host animal	Testis sections	Whole mount	Meiotic spreads	Western Blot	FACS	Comments
PRIMARY
R&D systems AF560	GFRα1	Goat	-	1:500	-	-	-
R&D systems AF2944	PLZF	Goat	-	1:500	-	-	-
R&D systems AF1356	CD117/c-KIT	Goat	-	1:1000	-	-	-
Millipore 05-636	γH2A.X	Mouse	1:5000	-	1:5000	-	-
Abcam ab15093	SYCP3	Rabbit	-	-	1:500	-	-
Gift - Christa Heyting	SYCP3 (clone 52F10)	Mouse	-	-	1:500	-	-
Gift - Attila Toth	H1T	Guinea pig	-	-	1:1000	-	-
Gift - Attila Toth	HORMAD1	Guinea pig	-	-	1:1000	-	-
Santa Cruz sc-21106	TNP2	Goat	1:500	-	-	-	-
Cell Signaling 9733	H3K27me3	Rabbit	1:1000	1:1000	1:1000	-	-
Cell Signaling #94885	Cleaved PARP1	Rabbit	1:500	-	1:500	-	-
Abcam ab1791	H3 (C-terminus)	Rabbit	-	-	-	1:10000	-	Pan-H3 (recognizes all H3 isoforms)
Gift - Johan van der Vlag	H3.1/2/4 (#ab34)	Mouse	1:1000	1:1000	1:500	1:1000	-
Abcam ab9132	MYC	Goat	-	-	1:500	1:1000	-
Abcam ab32	MYC	Mouse	1:500	1:500	-	1:1000	-
Cosmo Bio CE-040B	H3.3	Rat	-	-	1:500	-	-
Serotec MCA77G	Alpha tubulin	Rat	-	-	-	1:200	-
eBioscience 50-3249-82	E-cadherin (CDH1/ CD324)	Rat	-	-	-	-	1:40
eBioscience 25-0459-82	alpha6-integrin (ITGA6/ CD49f)	Mouse	-	-	-	-	1:40
eBioscience 12-1171-83	CD117/c-kit (c-KIT)	Rat	-	-	-	-	1:40
SECONDARY
Invitrogen A-21202	mouse IgG	Donkey	1:1000 (all immunofluorescence assays)					488 (green)
Invitrogen A-10037	mouse IgG	Donkey						568 (red)
Invitrogen A-31571	mouse IgG	Donkey						647 (far red)
Invitrogen A-21206	rabbit IgG	Donkey						488 (green)
Invitrogen A10042	rabbit IgG	Donkey						568 (red)
Invitrogen A-31573	rabbit IgG	Donkey						647 (far red)
Invitrogen A-11055	goat IgG	Donkey						488 (green)
Invitrogen A-11057	goat IgG	Donkey						568 (red)
Invitrogen A-21447	goat IgG	Donkey						647 (far red)
Invitrogen A-11073	guinea pig IgG	Goat						488 (green)
Invitrogen A-21208	rat IgG	Donkey						488 (green)
GE Healthcare NXA931V	mouse IgG	Sheep				1:10000		HRP-conjugated
GE Healthcare NA9340V	rabbit IgG	Donkey				1:10000		HRP-conjugated

## Sheet: Legend of the Data
Supplementary Table 10. Antibodies used in the study. Table showing the primary and secondary antibodies used in this study. The dilutions for each assay are indicated.
